# Supplementary material for: An essential gene signature of breast cancer metastasis reveals targetable pathways
Source: Breast Cancer Res. 2024 Jun 12;26:98. doi: 10.1186/s13058-024-01855-0 (PMC11167932; doi:10.1186/s13058-024-01855-0)
Supplement: Supplementary file 3 — Data File S1. Gene-level correlations and tumor-level sample annotation. Provided as an Excel file. For 28,248 unique genes (by Entrez identifier) represented in the BIG breast cancer metastasis dataset, paired metastasis versus primary tumor statistics are provided, along with other gene-level information used in the study (DepMap, GTEx, etc.). Also included are sample information for the profiles analyzed for the BIG breast cancer metastasis dataset and the compendium dataset of 195 breast metastases versus paired primary, representing seven individual studies. The corresponding data for the 264 essential metastasis signature genes are provided for DepMap breast cell lines and for differential expression in response to siRNA knockdown in the GSE27869 dataset. [file 13058_2024_1855_MOESM3_ESM.xlsx]

## Sheet: samples analyzed - Aurora BIG
dataset	profile id	sample name	patient id	cancer type	biopsy site	paired primary sample	paired primary profile id	MET subtype	Primary subtype	essential signature score (average log2 fold change)	nonessential signature score (average log2 fold change)
BIG	meta 1	meta 1	patient 1	breast	Skin	primary 1	primary 1	LumB	LumB	0.108706	0.11377
BIG	meta 2	meta 2	patient 2	breast	Liver	primary 2	primary 2	LumA	HER2E	0.388557	2.54687
BIG	meta 3	meta 3	patient 3	breast	Chest wall	primary 3	primary 3	Basal	Basal	0.0437258	0.0885618
BIG	meta 5	meta 5	patient 5	breast	Lung	primary 5	primary 5	Basal	Basal	0.0209571	0.0282581
BIG	meta 6	meta 6	patient 6	breast	Liver	primary 6	primary 6	HER2E	LumA	0.730378	1.64948
BIG	meta 8	meta 8	patient 8	breast	Lymph node	primary 8	primary 8	LumB	LumB	0.0259906	0.0466728
BIG	meta 10	meta 10	patient 10	breast	Liver	primary 10	primary 10	LumB	LumB	0.506463	0.481734
BIG	meta 12	meta 12	patient 12	breast	Lymph node	primary 12	primary 12	LumB	LumB	0.0684751	0.0458616
BIG	meta 14	meta 14	patient 14	breast	Lymph node	primary 14	primary 14	LumB	LumB	-0.331619	-0.0870595
BIG	meta 17	meta 17	patient 17	breast	Lymph node	primary 17	primary 17	LumB	LumA	0.742005	0.533205
BIG	meta 22	meta 22	patient 22	breast	Brain	primary 22	primary 22	LumB	LumB	0.309267	0.366604
BIG	meta 25	meta 25	patient 25	breast	Lung	primary 25	primary 25	LumB	LumB	0.686972	0.529051
BIG	meta 26	meta 26	patient 26	breast	Liver	primary 26	primary 26	LumA	Basal	-0.0814184	1.37606
BIG	meta 29	meta 29	patient 29	breast	Liver	primary 29	primary 29	LumB	LumB	0.714243	0.90971
BIG	meta 40	meta 40	patient 40	breast	Lymph node	primary 40	primary 40	Basal	Basal	-0.168316	0.0351828
BIG	meta 42	meta 42	patient 42	breast	Skin	primary 42	primary 42	Basal	normal-like	3.19568	1.21426
BIG	meta 46	meta 46	patient 46	breast	Liver	primary 46	primary 46	HER2E	HER2E	0.265728	1.1112
BIG	meta 47	meta 47	patient 47	breast	Liver	primary 47	primary 47	LumB	LumA	0.157746	1.27661
BIG	meta 53	meta 53	patient 53	breast	Lymph node	primary 53	primary 53	LumB	LumB	0.508318	0.275618
BIG	meta 54	meta 54	patient 54	breast	Liver	primary 54	primary 54	LumB	LumB	0.403438	0.798169
BIG	meta 73	meta 73	patient 73	breast	Liver	primary 73	primary 73	HER2E	LumA	0.29592	0.328638
BIG	meta 79	meta 79	patient 79	breast	Lymph node	primary 79	primary 79	Basal	Basal	-0.01973	0.124246
BIG	meta 81	meta 81	patient 81	breast	Lymph node	primary 81	primary 81	LumB	LumB	0.163438	0.162114
BIG	meta 84	meta 84	patient 84	breast	Liver	primary 84	primary 84	Basal	Basal	0.0962678	0.658289
BIG	meta 86	meta 86	patient 86	breast	Lymph node	primary 86	primary 86	LumB	LumA	0.336005	0.113853
BIG	meta 89	meta 89	patient 89	breast	Lymph node	primary 89	primary 89	HER2E	LumB	0.225762	0.163075
BIG	meta 98	meta 98	patient 98	breast	Liver	primary 98	primary 98	Basal	Basal	0.342395	1.15905
BIG	meta 100	meta 100	patient 100	breast	Liver	primary 100	primary 100	LumB	LumB	0.170093	0.464878
BIG	meta 104	meta 104	patient 104	breast	Liver	primary 104	primary 104	LumB	LumB	0.167254	1.01483
BIG	meta 105	meta 105	patient 105	breast	Liver	primary 105	primary 105	LumB	LumB	1.57471	1.21769
BIG	meta 106	meta 106	patient 106	breast	Liver	primary 106	primary 106	LumB	LumA	0.526126	0.712441
BIG	meta 115	meta 115	patient 115	breast	Lymph node	primary 115	primary 115	HER2E	LumA	0.54737	0.378277
BIG	meta 119	meta 119	patient 119	breast	Liver	primary 119	primary 119	HER2E	Basal	0.130094	0.813411
BIG	meta 120	meta 120	patient 120	breast	Lymph node	primary 120	primary 120	Basal	Basal	-0.0925737	0.00297649
BIG	meta 122	meta 122	patient 122	breast	Lymph node	primary 122	primary 122	Basal	Basal	0.391701	0.338209
BIG	meta 130	meta 130	patient 130	breast	Liver	primary 130	primary 130	HER2E	HER2E	0.418046	1.56951
BIG	meta 133	meta 133	patient 133	breast	Skin	primary 133	primary 133	Basal	Basal	-0.305842	0.117461
BIG	meta 149	meta 149	patient 149	breast	Liver	primary 149	primary 149	LumB	LumB	0.0416976	1.64805
BIG	meta 150	meta 150	patient 150	breast	Skin	primary 150	primary 150	Basal	Basal	0.148541	0.0577818
BIG	meta 152	meta 152	patient 152	breast	Lymph node	primary 152	primary 152	Basal	Basal	-0.254092	0.0249411
BIG	meta 157	meta 157	patient 157	breast	Lymph node	primary 157	primary 157	HER2E	LumB	0.206965	0.0631134
BIG	meta 158	meta 158	patient 158	breast	Liver	primary 158	primary 158	HER2E	HER2E	0.426179	0.95944
BIG	meta 164	meta 164	patient 164	breast	Liver	primary 164	primary 164	LumB	LumB	0.0348334	0.294217
BIG	meta 167	meta 167	patient 167	breast	Ovary	primary 167	primary 167	LumA	LumA	0.419853	0.314364
BIG	meta 173	meta 173	patient 173	breast	Lymph node	primary 173	primary 173	HER2E	LumB	0.505356	0.27378
BIG	meta 174	meta 174	patient 174	breast	Skin	primary 174	primary 174	Basal	Basal	0.190655	0.0495924
BIG	meta 178	meta 178	patient 178	breast	Liver	primary 178	primary 178	HER2E	LumB	0.118842	1.88333
BIG	meta 192	meta 192	patient 192	breast	Liver	primary 192	primary 192	Basal	Basal	0.0227709	2.12959
BIG	meta 204	meta 204	patient 204	breast	Other	primary 204	primary 204	LumB	LumA	0.324828	0.214018
BIG	meta 205	meta 205	patient 205	breast	Skin	primary 205	primary 205	HER2E	HER2E	0.244173	0.358229
BIG	meta 211	meta 211	patient 211	breast	Skin	primary 211	primary 211	HER2E	LumB	0.249951	0.124164
BIG	meta 213	meta 213	patient 213	breast	Liver	primary 213	primary 213	Basal	Basal	0.182608	0.917168
BIG	meta 219	meta 219	patient 219	breast	Liver	primary 219	primary 219	HER2E	LumA	0.618628	0.502299
BIG	meta 220	meta 220	patient 220	breast	Liver	primary 220	primary 220	Basal	Basal	0.163104	0.564886
BIG	meta 226	meta 226	patient 226	breast	Liver	primary 226	primary 226	HER2E	LumB	0.423746	0.536941
BIG	meta 233	meta 233	patient 233	breast	Skin	primary 233	primary 233	LumA	LumB	-0.0607649	0.0995656
BIG	meta 234	meta 234	patient 234	breast	Lymph node	primary 234	primary 234	Basal	Basal	0.144484	-0.0415661
BIG	meta 240	meta 240	patient 240	breast	Liver	primary 240	primary 240	LumB	LumB	0.00732809	0.163119
BIG	meta 245	meta 245	patient 245	breast	Lymph node	primary 245	primary 245	HER2E	HER2E	0.475775	0.287351
BIG	meta 250	meta 250	patient 250	breast	Lung	primary 250	primary 250	LumB	LumB	-0.183348	-0.0512856
BIG	meta 251	meta 251	patient 251	breast	Liver	primary 251	primary 251	LumB	LumB	0.0547249	0.991493
BIG	meta 253	meta 253	patient 253	breast	Lung	primary 253	primary 253	LumB	LumA	1.07333	0.60468
BIG	meta 260	meta 260	patient 260	breast	Lymph node	primary 260	primary 260	HER2E	LumB	0.295103	0.383614
BIG	meta 272	meta 272	patient 272	breast	Chest wall	primary 272	primary 272	LumB	LumA	0.0250293	0.11206
BIG	meta 274	meta 274	patient 274	breast	Lymph node	primary 274	primary 274	normal-like	normal-like	0.660743	-0.3502
BIG	meta 276	meta 276	patient 276	breast	Liver	primary 276	primary 276	LumB	LumB	0.526101	0.502843
BIG	meta 284	meta 284	patient 284	breast	Lymph node	primary 284	primary 284	LumB	LumB	-0.590351	-0.20328
BIG	meta 285	meta 285	patient 285	breast	Liver	primary 285	primary 285	HER2E	HER2E	0.397793	1.05615
BIG	meta 291	meta 291	patient 291	breast	Liver	primary 291	primary 291	Basal	Basal	0.125528	1.27468
BIG	meta 294	meta 294	patient 294	breast	Liver	primary 294	primary 294	HER2E	HER2E	-0.276545	1.76169
BIG	meta 301	meta 301	patient 301	breast	Lymph node	primary 301	primary 301	LumB	LumB	0.26989	0.19115
BIG	meta 307	meta 307	patient 307	breast	Liver	primary 307	primary 307	HER2E	HER2E	0.331694	0.395799
BIG	meta 308	meta 308	patient 308	breast	Skin	primary 308	primary 308	LumB	LumB	-0.35868	-0.0379244
BIG	meta 321	meta 321	patient 321	breast	Other	primary 321	primary 321	LumB	LumA	1.03069	0.528217
BIG	meta 330	meta 330	patient 330	breast	Liver	primary 330	primary 330	LumB	LumB	-0.104134	1.82237
BIG	meta 336	meta 336	patient 336	breast	Liver	primary 336	primary 336	HER2E	normal-like	0.89323	1.42509
BIG	meta 345	meta 345	patient 345	breast	Lymph node	primary 345	primary 345	Basal	Basal	0.0715515	0.124019
BIG	meta 349	meta 349	patient 349	breast	Chest wall	primary 349	primary 349	Basal	normal-like	0.980721	0.358113
BIG	meta 350	meta 350	patient 350	breast	Liver	primary 350	primary 350	HER2E	LumB	0.287027	1.57285
BIG	meta 351	meta 351	patient 351	breast	Lymph node	primary 351	primary 351	LumB	LumA	0.827104	0.81572
BIG	meta 352	meta 352	patient 352	breast	Lung	primary 352	primary 352	Basal	Basal	0.167417	0.194704
BIG	meta 358	meta 358	patient 358	breast	Soft tissue	primary 358	primary 358	LumB	LumB	0.0229345	0.208285
BIG	meta 360	meta 360	patient 360	breast	Liver	primary 360	primary 360	LumA	LumB	-0.0591658	0.207447
BIG	meta 363	meta 363	patient 363	breast	Skin	primary 363	primary 363	LumB	LumA	0.109997	0.106443
BIG	meta 368	meta 368	patient 368	breast	Skin	primary 368	primary 368	LumB	LumB	0.110159	0.154242
BIG	meta 374	meta 374	patient 374	breast	Breast	primary 374	primary 374	LumB	LumB	0.352152	0.329658
BIG	meta 383	meta 383	patient 383	breast	Lymph node	primary 383	primary 383	LumB	LumB	0.230578	0.0943384
BIG	meta 386	meta 386	patient 386	breast	Lymph node	primary 386	primary 386	Basal	Basal	0.427106	0.26025
BIG	meta 392	meta 392	patient 392	breast	Lymph node	primary 392	primary 392	HER2E	HER2E	-0.115904	-0.0950686
BIG	meta 394	meta 394	patient 394	breast	Pleura	primary 394	primary 394	Basal	Basal	-0.09182	-0.00905254
BIG	meta 420	meta 420	patient 420	breast	Lymph node	primary 420	primary 420	Basal	Basal	0.00700697	0.153123
BIG	meta 426	meta 426	patient 426	breast	Skin	primary 426	primary 426	LumB	LumB	0.451132	0.44814
BIG	meta 438	meta 438	patient 438	breast	Lung	primary 438	primary 438	LumB	LumB	0.168396	0.114991
BIG	meta 448	meta 448	patient 448	breast	Other	primary 448	primary 448	LumB	Basal	0.4769	0.835905
BIG	meta 451	meta 451	patient 451	breast	Abdominal wall	primary 451	primary 451	LumB	LumA	0.896739	0.412383
BIG	meta 454	meta 454	patient 454	breast	Skin	primary 454	primary 454	HER2E	HER2E	0.319622	0.171274
BIG	meta 459	meta 459	patient 459	breast	Lymph node	primary 459	primary 459	HER2E	HER2E	-0.443413	-0.1837
BIG	meta 462	meta 462	patient 462	breast	Skin	primary 462	primary 462	Basal	LumB	0.200882	0.173254
BIG	meta 471	meta 471	patient 471	breast	Lymph node	primary 471	primary 471	Basal	Basal	0.3716	0.20614
BIG	meta 477	meta 477	patient 477	breast	Liver	primary 477	primary 477	LumB	normal-like	0.778173	1.75904
BIG	meta 487	meta 487	patient 487	breast	Chest wall	primary 487	primary 487	HER2E	LumB	0.689428	0.516338
BIG	meta 495	meta 495	patient 495	breast	Breast	primary 495	primary 495	LumB	LumA	1.28795	0.882506
BIG	meta 498	meta 498	patient 498	breast	Lymph node	primary 498	primary 498	LumB	LumA	0.236872	0.118287
BIG	meta 501	meta 501	patient 501	breast	Lymph node	primary 501	primary 501	HER2E	HER2E	0.417681	0.264352
BIG	meta 507	meta 507	patient 507	breast	Soft tissue	primary 507	primary 507	HER2E	Basal	0.660601	0.223402
BIG	meta 508	meta 508	patient 508	breast	Breast	primary 508	primary 508	LumB	LumA	1.15158	0.430753
BIG	meta 510	meta 510	patient 510	breast	Liver	primary 510	primary 510	HER2E	HER2E	0.335022	0.898001
BIG	meta 512	meta 512	patient 512	breast	Ovary	primary 512	primary 512	LumB	LumA	0.685957	0.441787
BIG	meta 517	meta 517	patient 517	breast	Brain	primary 517	primary 517	LumB	LumB	1.02003	0.558528
BIG	meta 518	meta 518	patient 518	breast	Liver	primary 518	primary 518	LumA	HER2E	-0.191275	0.0814236
BIG	meta 519	meta 519	patient 519	breast	Pleura	primary 519	primary 519	LumB	LumA	0.34227	0.320684
BIG	meta 521	meta 521	patient 521	breast	Skin	primary 521	primary 521	Basal	Basal	0.167283	0.230683
BIG	meta 524	meta 524	patient 524	breast	Liver	primary 524	primary 524	LumA	LumA	0.351207	2.35599
BIG	meta 528	meta 528	patient 528	breast	Lymph node	primary 528	primary 528	LumB	LumB	0.139235	0.241661
BIG	meta 535	meta 535	patient 535	breast	Lung	primary 535	primary 535	LumB	LumA	-0.0358343	0.0175473
BIG	meta 536	meta 536	patient 536	breast	Liver	primary 536	primary 536	LumB	LumA	0.752332	1.36908
BIG	meta 540	meta 540	patient 540	breast	Other	primary 540	primary 540	Basal	HER2E	0.500313	0.270912
BIG	meta 547	meta 547	patient 547	breast	Liver	primary 547	primary 547	LumA	normal-like	0.632794	1.80618
BIG	meta 552	meta 552	patient 552	breast	Liver	primary 552	primary 552	Basal	Basal	0.43081	0.256124
BIG	meta 553	meta 553	patient 553	breast	Breast	primary 553	primary 553	LumA	LumB	0.0742721	0.104755
BIG	meta 554	meta 554	patient 554	breast	Lymph node	primary 554	primary 554	LumB	LumB	0.31549	0.204609
BIG	meta 568	meta 568	patient 568	breast	Liver	primary 568	primary 568	LumB	LumB	0.156471	0.308027
BIG	meta 570	meta 570	patient 570	breast	Lymph node	primary 570	primary 570	LumB	LumA	2.60098	1.31906
BIG	meta 575	meta 575	patient 575	breast	Lymph node	primary 575	primary 575	HER2E	HER2E	0.097775	0.094939
BIG	meta 577	meta 577	patient 577	breast	Liver	primary 577	primary 577	LumB	LumB	0.535513	1.60888
BIG	meta 593	meta 593	patient 593	breast	Lymph node	primary 593	primary 593	LumA	LumA	0.454797	0.328013
BIG	meta 595	meta 595	patient 595	breast	Breast	primary 595	primary 595	LumB	LumB	0.283333	0.355706
BIG	meta 613	meta 613	patient 613	breast	Liver	primary 613	primary 613	HER2E	HER2E	-0.0284993	1.43439
BIG	meta 629	meta 629	patient 629	breast	Lymph node	primary 629	primary 629	Basal	Basal	0.175525	0.169416
BIG	meta 630	meta 630	patient 630	breast	Liver	primary 630	primary 630	Basal	Basal	0.229104	1.53318
BIG	meta 636	meta 636	patient 636	breast	Liver	primary 636	primary 636	LumB	LumB	0.109844	1.24406
BIG	meta 638	meta 638	patient 638	breast	Soft tissue	primary 638	primary 638	HER2E	LumA	0.559571	0.448282
BIG	meta 649	meta 649	patient 649	breast	Lymph node	primary 649	primary 649	LumB	LumB	0.512161	0.393931
BIG	meta 663	meta 663	patient 663	breast	Skin	primary 663	primary 663	Basal	Basal	0.137572	-0.0344886
BIG	meta 665	meta 665	patient 665	breast	Breast	primary 665	primary 665	LumB	LumB	0.343226	0.268802
BIG	meta 667	meta 667	patient 667	breast	Lymph node	primary 667	primary 667	LumB	LumB	0.142082	0.162681
BIG	meta 672	meta 672	patient 672	breast	Lymph node	primary 672	primary 672	LumB	LumB	0.063175	0.107083
BIG	meta 682	meta 682	patient 682	breast	Liver	primary 682	primary 682	Basal	Basal	0.375289	1.60114
BIG	meta 688	meta 688	patient 688	breast	Lymph node	primary 688	primary 688	Basal	LumB	-0.102522	0.272411
BIG	meta 689	meta 689	patient 689	breast	Lymph node	primary 689	primary 689	Basal	Basal	0.212797	0.0825858
BIG	meta 693	meta 693	patient 693	breast	Lung	primary 693	primary 693	LumB	LumB	0.425273	0.236977
BIG	meta 694	meta 694	patient 694	breast	Soft tissue	primary 694	primary 694	HER2E	normal-like	0.74992	0.399536
BIG	meta 713	meta 713	patient 713	breast	Liver	primary 713	primary 713	LumB	Basal	0.20356	0.374157
BIG	meta 729	meta 729	patient 729	breast	Lymph node	primary 729	primary 729	LumB	LumB	0.408838	0.22311
BIG	meta 730	meta 730	patient 730	breast	Liver	primary 730	primary 730	LumB	LumB	0.000520694	1.17083
BIG	meta 737	meta 737	patient 737	breast	Skin	primary 737	primary 737	Basal	Basal	-0.134235	-0.0314585
BIG	meta 739	meta 739	patient 739	breast	Liver	primary 739	primary 739	LumB	LumB	0.203271	0.285713
BIG	meta 750	meta 750	patient 750	breast	Breast	primary 750	primary 750	LumB	LumA	-0.387898	-0.118532
BIG	meta 759	meta 759	patient 759	breast	Chest wall	primary 759	primary 759	Basal	Basal	0.11877	0.122507
BIG	meta 762	meta 762	patient 762	breast	Liver	primary 762	primary 762	LumB	LumA	1.02923	0.770065
BIG	meta 782	meta 782	patient 782	breast	Liver	primary 782	primary 782	LumB	LumA	-0.251224	0.894043
BIG	meta 793	meta 793	patient 793	breast	Lung	primary 793	primary 793	HER2E	HER2E	-0.165926	0.263086

## Sheet: samples - external met datasets
dataset	profile id	sample name	patient id	cancer type	biopsy site	paired primary sample	paired primary profile id	MET subtype	Primary subtype
CMI_breast	23d4310c-5293-4f42-b5d5-4f2541b1e142	MBCProject_1223_T2_RNA	MBCProject_1223	breast	Chest Wall	MBCProject_1223_T1_RNA	2236b660-10dd-46c5-97ff-1505a593589e	HER2E	normal-like
CMI_breast	2dd7eb5d-b319-4233-8b12-bde3a895e4a6	MBCProject_0003_T1_RNA	MBCProject_0003	breast	Bone	MBCProject_0003_T2_RNA	61e5797a-4edb-4311-bd6b-ec0c9f9011eb	LumA	normal-like
CMI_breast	2de1b823-4436-45d0-a4ba-09ccae09766b	MBCProject_4634_T2_RNA	MBCProject_4634	breast	Brain	MBCProject_4634_T1_RNA	7362ad93-14fb-4f90-a3cd-8c40cc37c83f	Basal	Basal
CMI_breast	2e7844db-48e1-4daa-8ab0-a41718cabe1f	MBCProject_3896_T5_RNA	MBCProject_3896	breast	Pleura	MBCProject_3896_T4_RNA	64adcdeb-a922-488b-8e54-b315874c17ba	LumB	LumA
CMI_breast	3f0cb460-4c59-4f45-be5a-f4455e8b5d75	MBCProject_3896_T3_RNA	MBCProject_3896	breast	Liver	MBCProject_3896_T4_RNA	64adcdeb-a922-488b-8e54-b315874c17ba	LumA	LumA
CMI_breast	56f8222f-45c7-41f3-9831-c42c8f91f202	MBCProject_3717_T1_RNA	MBCProject_3717	breast	Lymph Node(s) Cervical	MBCProject_3717_T2_RNA	0a7b946b-d2e8-4f70-ab0e-219ee775f001	LumB	LumB
CMI_breast	67dffecd-d609-43bb-a7f4-e89329aa247b	MBCProject_3808_T3_RNA	MBCProject_3808	breast	Chest Wall	MBCProject_3808_T1_RNA	f7495c33-9cf2-4ea1-8dfb-37a9b8762fcd	normal-like	HER2E
CMI_breast	69ac9dc2-6c03-4fb6-8bd9-5ddf4c915b49	MBCProject_0857_T2_RNA	MBCProject_0857	breast	Liver	MBCProject_0857_T1_RNA	923dcdf7-d20b-487c-8d16-98bb7f1fe099	HER2E	HER2E
CMI_breast	6d356ad9-3e04-4fef-b24a-a76dea7060c8	MBCProject_0217_T2_RNA	MBCProject_0217	breast	Liver	MBCProject_0217_T1_RNA	939aeea2-f93a-4c8e-9740-119ff5e4f656	normal-like	normal-like
CMI_breast	6e9454af-d875-47db-8664-8366f2a051cc	MBCProject_0026_T2_RNA	MBCProject_0026	breast	Bone	MBCProject_0026_T1_RNA	1adb3e99-c006-4ad8-9ba7-d31ceccd9c61	normal-like	normal-like
CMI_breast	9791e223-b651-4d5a-8cbf-4ba9e7e48efa	MBCProject_0852_T2_RNA	MBCProject_0852	breast	Chest Wall	MBCProject_0852_T1_RNA	81d8f29f-a0d1-47fa-8bf5-82de09438d75	Basal	Basal
CMI_breast	a67a8c35-abc0-41c6-a967-66097c5a5d68	MBCproject_0080_T2_RNA	MBCproject_0080	breast	Bone	MBCproject_0080_T1_RNA	d83d1ae3-3b1a-4f55-a199-a9d99a174267	Basal	normal-like
CMI_breast	ba5032cc-37ee-4fa1-ac10-c47425cd5d55	MBCProject_0960_T2_RNA	MBCProject_0960	breast	Liver	MBCProject_0960_T3_RNA	1f36d7fc-f135-4e96-ba20-b42452b1a118	LumB	LumB
CMI_breast	c33d35b1-bc90-4522-8ce8-147579485b13	MBCProject_0988_T3_RNA	MBCProject_0988	breast	Ovary	MBCProject_0988_T1_RNA	13d5a535-1414-47ec-a925-625df661a085	normal-like	LumA
CMI_breast	d20b9bac-901d-4d40-ab07-45f5d8c5b442	MBCproject_0227_T2_RNA	MBCproject_0227	breast	Bone	MBCproject_0227_T1_RNA	76ba8c58-6d19-44eb-b37d-31a24f8068f4	LumB	LumB
GSE147322	phs001866_AP_54	MET.17	MX027	breast	Pleural	PRIM.17	phs001866_AP_53	LumA	LumB
GSE147322	phs001866_AP_56	MET.18	MX035	breast	Bone	PRIM.18	phs001866_AP_55	LumB	LumB
GSE147322	phs001866_AP_58	MET.19	MX044	breast	Node	PRIM.19	phs001866_AP_57	LumB	normal-like
GSE147322	phs001866_AP_60	MET.20	MX059	breast	Skin	PRIM.20	phs001866_AP_59	HER2E	HER2E
GSE147322	phs001866_AP_64	MET.22	MX254	breast	Liver	PRIM.22	phs001866_AP_63	HER2E	normal-like
GSE147322	phs001866_AP_66	MET.23	MX255	breast	Liver	PRIM.23	phs001866_AP_65	LumB	LumA
GSE147322	phs001866_AP_68	MET.24	MX258	breast	Lung	PRIM.24	phs001866_AP_67	LumB	LumB
GSE147322	phs001866_AP_48	MET.29	MX009	breast	Lung	PRIM.29	phs001866_AP_47	Basal	Basal
GSE147322	phs001866_AP_50	MET.30	MX010	breast	Pleural	PRIM.30	phs001866_AP_49	LumB	LumB
GSE147322	phs001866_AP_52	MET.31	MX024	breast	Skin	PRIM.31	phs001866_AP_51	LumA	LumB
GSE147322	phs001866_AP_102	MET.32	MX366	breast	Bone	PRIM.32	phs001866_AP_101	LumA	LumA
GSE147322	phs001866_AP_104	MET.33	MX372	breast	Breast	PRIM.33	phs001866_AP_103	LumA	LumA
GSE147322	phs001866_AP_118	MET.34	MX393	breast	Bone	PRIM.34	phs001866_AP_117	LumB	LumA
GSE147322	phs001866_AP_200	MET.36	047-002	breast	Lung	PRIM.36	phs001866_AP_199	HER2E	HER2E
GSE147322	phs001866_AP_208	MET.37	066-001	breast	Pleural	PRIM.37	phs001866_AP_207	LumA	HER2E
GSE147322	phs001866_AP_226	MET.38	068-002	breast	Skin	PRIM.38	phs001866_AP_225	HER2E	LumB
GSE147322	phs001866_AP_228	MET.42	074-001	breast	Bone	PRIM.42	phs001866_AP_227	LumB	LumB
GSE147322	phs001866_AP_230	MET.43	074-005	breast	Skin	PRIM.43	phs001866_AP_229	Basal	Basal
GSE147322	phs001866_AP_86	MET.44	MX346	breast	Ovarian	PRIM.44	phs001866_AP_85	LumA	LumB
GSE147322	phs001866_AP_88	MET.45	MX347	breast	Liver	PRIM.45	phs001866_AP_87	LumB	LumB
GSE147322	phs001866_AP_92	MET.47	MX351	breast	Bone	PRIM.47	phs001866_AP_91	LumA	LumA
GSE147322	phs001866_AP_94	MET.48	MX353	breast	Bone	PRIM.48	phs001866_AP_93	LumB	LumA
GSE147322	phs001866_AP_96	MET.49	MX355	breast	Bone	PRIM.49	phs001866_AP_95	LumB	LumB
GSE147322	phs001866_AP_98	MET.50	MX360	breast	Node	PRIM.50	phs001866_AP_97	HER2E	normal-like
GSE147322	phs001866_AP_100	MET.51	MX362	breast	Liver	PRIM.51	phs001866_AP_99	normal-like	LumB
GSE147322	phs001866_AP_224	MET.52	068-001	breast	Liver	PRIM.52	phs001866_AP_223	LumB	LumB
GSE147322	phs001866_AP_232	MET.53	074-009	breast	Pleural	PRIM.53	phs001866_AP_231	LumB	LumA
GSE147322	phs001866_AP_106	MET.54	MX375	breast	Node	PRIM.54	phs001866_AP_105	LumB	LumB
GSE147322	phs001866_AP_108	MET.55	MX381	breast	Pleural	PRIM.55	phs001866_AP_107	LumB	LumB
GSE147322	phs001866_AP_110	MET.56	MX388	breast	Bone	PRIM.56	phs001866_AP_109	LumB	LumB
GSE147322	phs001866_AP_112	MET.57	MX389	breast	Liver	PRIM.57	phs001866_AP_111	LumA	LumA
GSE147322	phs001866_AP_114	MET.58	MX390	breast	Lung	PRIM.58	phs001866_AP_113	LumB	LumA
GSE147322	phs001866_AP_116	MET.59	MX391	breast	Skin	PRIM.59	phs001866_AP_115	LumA	LumA
GSE147322	phs001866_AP_132	MET.60	005-012	breast	Skin	PRIM.60	phs001866_AP_131	LumA	LumA
GSE147322	phs001866_AP_134	MET.61	007-001	breast	Node	PRIM.61	phs001866_AP_133	LumB	LumB
GSE147322	phs001866_AP_136	MET.62	007-003	breast	Skin	PRIM.62	phs001866_AP_135	HER2E	LumA
GSE147322	phs001866_AP_142	MET.63	016-005	breast	Liver	PRIM.63	phs001866_AP_141	LumA	LumB
GSE147322	phs001866_AP_144	MET.64	016-007	breast	Ovarian	PRIM.64	phs001866_AP_143	LumA	LumA
GSE147322	phs001866_AP_146	MET.65	016-009	breast	Lung	PRIM.65	phs001866_AP_145	LumB	LumB
GSE147322	phs001866_AP_148	MET.66	016-015	breast	Skin	PRIM.66	phs001866_AP_147	LumB	LumB
GSE147322	phs001866_AP_150	MET.67	016-018	breast	pericardial effusion	PRIM.67	phs001866_AP_149	HER2E	LumB
GSE147322	phs001866_AP_152	MET.68	016-021	breast	Endometrial	PRIM.68	phs001866_AP_151	LumB	LumA
GSE147322	phs001866_AP_154	MET.69	016-023	breast	Skin	PRIM.69	phs001866_AP_153	LumA	LumB
GSE147322	phs001866_AP_156	MET.70	016-024	breast	Breast	PRIM.70	phs001866_AP_155	Basal	normal-like
GSE147322	phs001866_AP_158	MET.71	016-025	breast	Bowel	PRIM.71	phs001866_AP_157	LumA	LumA
GSE147322	phs001866_AP_162	MET.72	016-029	breast	Ovarian	PRIM.72	phs001866_AP_161	LumA	LumA
GSE147322	phs001866_AP_164	MET.73	018-004	breast	Skin	PRIM.73	phs001866_AP_163	Basal	Basal
GSE147322	phs001866_AP_166	MET.74	020-001	breast	Node	PRIM.74	phs001866_AP_165	LumA	LumA
GSE147322	phs001866_AP_168	MET.75	020-002	breast	Node	PRIM.75	phs001866_AP_167	Basal	Basal
GSE147322	phs001866_AP_170	MET.76	020-003	breast	Node	PRIM.76	phs001866_AP_169	LumB	LumA
GSE147322	phs001866_AP_172	MET.77	020-005	breast	Skin	PRIM.77	phs001866_AP_171	HER2E	LumA
GSE147322	phs001866_AP_174	MET.78	022-002	breast	Node	PRIM.78	phs001866_AP_173	LumB	normal-like
GSE147322	phs001866_AP_176	MET.79	023-002	breast	Skin	PRIM.79	phs001866_AP_175	HER2E	HER2E
GSE147322	phs001866_AP_178	MET.80	023-006	breast	Skin	PRIM.80	phs001866_AP_177	normal-like	HER2E
GSE147322	phs001866_AP_180	MET.81	023-007	breast	Node	PRIM.81	phs001866_AP_179	HER2E	LumA
GSE147322	phs001866_AP_182	MET.82	024-001	breast	Skin	PRIM.82	phs001866_AP_181	LumB	LumB
GSE147322	phs001866_AP_184	MET.83	036-001	breast	Skin	PRIM.83	phs001866_AP_183	LumA	LumA
GSE147322	phs001866_AP_186	MET.84	036-003	breast	Ovarian	PRIM.84	phs001866_AP_185	LumB	LumB
GSE147322	phs001866_AP_188	MET.85	036-005	breast	Liver	PRIM.85	phs001866_AP_187	HER2E	LumA
GSE147322	phs001866_AP_190	MET.86	036-009	breast	Skin	PRIM.86	phs001866_AP_189	HER2E	normal-like
GSE147322	phs001866_AP_192	MET.87	042-002	breast	Peritoneum	PRIM.87	phs001866_AP_191	HER2E	LumA
GSE147322	phs001866_AP_194	MET.88	045-003	breast	Node	PRIM.88	phs001866_AP_193	Basal	HER2E
GSE147322	phs001866_AP_196	MET.89	045-004	breast	Liver	PRIM.89	phs001866_AP_195	LumB	LumA
GSE147322	phs001866_AP_198	MET.90	047-001	breast	Skin	PRIM.90	phs001866_AP_197	LumA	normal-like
GSE147322	phs001866_AP_220	MET.91	067-005	breast	Skin	PRIM.91	phs001866_AP_219	HER2E	HER2E
GSE147322	phs001866_AP_70	MET.93	MX259	breast	Bone	PRIM.93	phs001866_AP_69	LumB	LumB
GSE147322	phs001866_AP_72	MET.94	MX267	breast	Liver	PRIM.94	phs001866_AP_71	LumB	LumA
GSE147322	phs001866_AP_76	MET.96	MX278	breast	Skin	PRIM.96	phs001866_AP_75	HER2E	LumB
GSE147322	phs001866_AP_78	MET.97	MX291	breast	Liver	PRIM.97	phs001866_AP_77	HER2E	LumA
GSE147322	phs001866_AP_80	MET.98	MX334	breast	Bone	PRIM.98	phs001866_AP_79	LumA	LumA
GSE147322	phs001866_AP_84	MET.100	MX340	breast	Bone	PRIM.100	phs001866_AP_83	LumA	LumA
GSE147322	phs001866_AP_204	MET.102	047-007	breast	Skin	PRIM.102	phs001866_AP_203	normal-like	normal-like
GSE147322	phs001866_AP_206	MET.103	048-002	breast	Node	PRIM.103	phs001866_AP_205	HER2E	HER2E
GSE147322	phs001866_AP_210	MET.104	066-003	breast	Node	PRIM.104	phs001866_AP_209	HER2E	HER2E
GSE147322	phs001866_AP_216	MET.105	067-003	breast	Brain	PRIM.105	phs001866_AP_215	HER2E	HER2E
GSE147322	phs001866_AP_218	MET.106	067-004	breast	Skin	PRIM.106	phs001866_AP_217	Basal	HER2E
GSE147322	phs001866_AP_222	MET.107	067-006	breast	Skin	PRIM.107	phs001866_AP_221	LumA	LumA
GSE147322	phs001866_AP_234	MET.108	074-014	breast	Bone	PRIM.108	phs001866_AP_233	LumB	LumA
GSE147322	phs001866_AP_236	MET.109	074-017	breast	Ovarian	PRIM.109	phs001866_AP_235	LumA	normal-like
GSE147322	phs001866_AP_238	MET.110	074-018	breast	Node	PRIM.110	phs001866_AP_237	HER2E	normal-like
GSE147322	phs001866_AP_242	MET.111	082-001	breast	Skin	PRIM.111	phs001866_AP_241	LumA	LumA
GSE147322	phs001866_AP_244	MET.112	082-002	breast	Skin	PRIM.112	phs001866_AP_243	Basal	Basal
GSE147322	phs001866_AP_246	MET.113	100-003	breast	Skin	PRIM.113	phs001866_AP_245	LumA	LumA
GSE184869	GSM5598607	1M_RCS	1_RCS	breast	Brain	1P_RCS	GSM5598608	HER2E	HER2E
GSE184869	GSM5598609	BM12	12_Pitt	breast	Brain	BP12	GSM5598610	Basal	Basal
GSE184869	GSM5598611	BM17	17_Pitt	breast	Brain	BP17	GSM5598612	LumB	LumA
GSE184869	GSM5598613	BM19-2	192_Pitt	breast	Brain	BP19-2	GSM5598614	HER2E	HER2E
GSE184869	GSM5598615	2M_RCS	2_RCS	breast	Brain	2P_RCS	GSM5598616	HER2E	HER2E
GSE184869	GSM5598617	BM25	25_Pitt	breast	Brain	BP25	GSM5598618	Basal	Basal
GSE184869	GSM5598619	BM29	29_Pitt	breast	Brain	BP29	GSM5598620	Basal	Basal
GSE184869	GSM5598621	3M_RCS	3_RCS	breast	Brain	3P_RCS	GSM5598622	LumB	LumB
GSE184869	GSM5598623	4M_RCS	4_RCS	breast	Brain	4P_RCS	GSM5598624	LumA	LumA
GSE184869	GSM5598625	BM47	47_Pitt	breast	Brain	BP47	GSM5598626	HER2E	LumA
GSE184869	GSM5598627	5M_RCS	5_RCS	breast	Brain	5P_RCS	GSM5598628	Basal	Basal
GSE184869	GSM5598629	BM51	51_Pitt	breast	Brain	BP51	GSM5598630	LumB	LumB
GSE184869	GSM5598631	BM52	52_Pitt	breast	Brain	BP52	GSM5598632	HER2E	HER2E
GSE184869	GSM5598633	BM6	6_Pitt	breast	Brain	BP6	GSM5598634	Basal	Basal
GSE184869	GSM5598635	6M_RCS	6_RCS	breast	Brain	6P_RCS	GSM5598636	LumA	LumA
GSE184869	GSM5598637	BM62	62_Pitt	breast	Brain	BP62	GSM5598638	LumB	LumB
GSE184869	GSM5598639	BM64	64_Pitt	breast	Brain	BP64	GSM5598640	Basal	Basal
GSE184869	GSM5598641	BM68	68_Pitt	breast	Brain	BP68	GSM5598642	Basal	Basal
GSE184869	GSM5598643	BM7	7_Pitt	breast	Brain	BP7	GSM5598644	HER2E	HER2E
GSE184869	GSM5598645	BM71	71_Pitt	breast	Brain	BP71	GSM5598646	Basal	Basal
GSE184869	GSM5598647	BM72	72_Pitt	breast	Brain	BP72	GSM5598648	LumA	LumA
GSE184869	GSM5598649	MAYO_BM_1	MAYO_1	breast	Brain	MAYO_BP_1	GSM5598650	Basal	LumA
GSE184869	GSM5598651	MAYO_BM_10	MAYO_10	breast	Brain	MAYO_BP_10	GSM5598652	Basal	Basal
GSE184869	GSM5598653	MAYO_BM_11	MAYO_11	breast	Brain	MAYO_BP_11	GSM5598654	HER2E	HER2E
GSE184869	GSM5598655	MAYO_BM_12	MAYO_12	breast	Brain	MAYO_BP_12	GSM5598656	HER2E	LumA
GSE184869	GSM5598657	MAYO_BM_13	MAYO_13	breast	Brain	MAYO_BP_13	GSM5598658	Basal	Basal
GSE184869	GSM5598659	MAYO_BM_14	MAYO_14	breast	Brain	MAYO_BP_14	GSM5598660	Basal	Basal
GSE184869	GSM5598661	MAYO_BM_15	MAYO_15	breast	Brain	MAYO_BP_15	GSM5598662	LumB	LumA
GSE184869	GSM5598663	MAYO_BM_16	MAYO_16	breast	Brain	MAYO_BP_16	GSM5598665	Basal	HER2E
GSE184869	GSM5598666	MAYO_BM_17	MAYO_17	breast	Brain	MAYO_BP_17	GSM5598668	Basal	Basal
GSE184869	GSM5598670	MAYO_BM_18	MAYO_18	breast	Brain	MAYO_BP_18	GSM5598672	HER2E	LumA
GSE184869	GSM5598674	MAYO_BP_19	MAYO_19	breast	Brain	MAYO_BM_19	GSM5598676	Basal	Basal
GSE184869	GSM5598678	MAYO_BM_2	MAYO_2	breast	Brain	MAYO_BP_2	GSM5598680	LumB	LumA
GSE184869	GSM5598682	MAYO_BP_20	MAYO_20	breast	Brain	MAYO_BM_20	GSM5598684	LumB	LumB
GSE184869	GSM5598686	MAYO_BP_21	MAYO_21	breast	Brain	MAYO_BM_21	GSM5598688	LumB	HER2E
GSE184869	GSM5598690	MAYO_BP_22	MAYO_22	breast	Brain	MAYO_BM_22	GSM5598692	LumB	LumB
GSE184869	GSM5598694	MAYO_BP_23	MAYO_23	breast	Brain	MAYO_BM_23	GSM5598696	Basal	Basal
GSE184869	GSM5598698	MAYO_BP_24	MAYO_24	breast	Brain	MAYO_BM_24	GSM5598700	HER2E	LumB
GSE184869	GSM5598702	MAYO_BM_3	MAYO_3	breast	Brain	MAYO_BP_3	GSM5598704	LumB	LumB
GSE184869	GSM5598706	MAYO_BM_4	MAYO_4	breast	Brain	MAYO_BP_4	GSM5598708	Basal	Basal
GSE184869	GSM5598710	MAYO_BM_5	MAYO_5	breast	Brain	MAYO_BP_5	GSM5598712	LumB	LumB
GSE184869	GSM5598714	MAYO_BM_6	MAYO_6	breast	Brain	MAYO_BP_6	GSM5598716	Basal	Basal
GSE184869	GSM5598718	MAYO_BM_7	MAYO_7	breast	Brain	MAYO_BP_7	GSM5598720	HER2E	normal-like
GSE184869	GSM5598721	MAYO_BM_8	MAYO_8	breast	Brain	MAYO_BP_8	GSM5598722	HER2E	LumA
GSE184869	GSM5598723	MAYO_BM_9	MAYO_9	breast	Brain	MAYO_BP_9	GSM5598724	HER2E	HER2E
GSE125989	GSM3587397	EA1690_17	patient_1	breast	Brain	EA1690_01	GSM3587381	LumA	normal-like
GSE125989	GSM3587398	EA1690_18	patient_2	breast	Brain	EA1690_02	GSM3587382	LumA	LumA
GSE125989	GSM3587399	EA1690_19	patient_3	breast	Brain	EA1690_03	GSM3587383	LumA	LumA
GSE125989	GSM3587400	EA1690_20	patient_4	breast	Brain	EA1690_04	GSM3587384	LumB	HER2E
GSE125989	GSM3587401	EA1690_21	patient_5	breast	Brain	EA1690_05	GSM3587385	Basal	Basal
GSE125989	GSM3587402	EA1690_22	patient_6	breast	Brain	EA1690_06	GSM3587386	HER2E	normal-like
GSE125989	GSM3587403	EA1690_23	patient_7	breast	Brain	EA1690_07	GSM3587387	Basal	Basal
GSE125989	GSM3587404	EA1690_24	patient_8	breast	Brain	EA1690_08	GSM3587388	Basal	HER2E
GSE125989	GSM3587405	EA1690_25	patient_9	breast	Brain	EA1690_09	GSM3587389	normal-like	normal-like
GSE125989	GSM3587406	EA1690_26	patient_10	breast	Brain	EA1690_10	GSM3587390	Basal	Basal
GSE125989	GSM3587407	EA1690_27	patient_11	breast	Brain	EA1690_11	GSM3587391	normal-like	HER2E
GSE125989	GSM3587408	EA1690_28	patient_12	breast	Brain	EA1690_12	GSM3587392	Basal	normal-like
GSE125989	GSM3587409	EA1690_29	patient_13	breast	Brain	EA1690_13	GSM3587393	Basal	Basal
GSE125989	GSM3587410	EA1690_30	patient_14	breast	Brain	EA1690_14	GSM3587394	LumA	LumB
GSE125989	GSM3587411	EA1690_31	patient_15	breast	Brain	EA1690_15	GSM3587395	LumB	LumB
GSE125989	GSM3587412	EA1690_32	patient_16	breast	Brain	EA1690_16	GSM3587396	HER2E	normal-like
GSE79446	GSM2095470	A-7111476 (met)	A	breast		A-7111475 (prim)	GSM2095471	normal-like	LumB
GSE79446	GSM2095472	C-7111479 (met)	C	breast		C-7110391 (prim)	GSM2095473	HER2E	Basal
GSE79446	GSM2095474	E-7111482 (met)	E	breast		E-7111483 (prim)	GSM2095475	LumA	Basal
GSE79446	GSM2095476	J-7111490 (met)	J	breast		J-7111491 (prim)	GSM2095477	normal-like	Basal
GSE79446	GSM2095478	K-7111492 (met)	K	breast		K-7111493 (prim)	GSM2095479	HER2E	Basal
GSE79446	GSM2095480	L-7111494 (met)	L	breast		L-071100401-2 (prim)	GSM2095481	HER2E	normal-like
GSE79446	GSM2095482	M-7111521 (met)	M	breast		M-71200066 (prim)	GSM2095483	Basal	HER2E
GSE79446	GSM2095484	O-7111525 (met)	O	breast		O-7111524 (prim)	GSM2095485	LumB	LumA
GSE147995	GSM4451609	1M	1	breast	Ovarian	1P	GSM4451608	LumA	LumA
GSE147995	GSM4451611	2M	2	breast	back	2P	GSM4451610	Basal	Basal
GSE147995	GSM4451613	3M	3	breast	brain	3P	GSM4451612	Basal	Basal
GSE147995	GSM4451615	4M	4	breast	lung	4P	GSM4451614	Basal	Basal
GSE147995	GSM4451617	5M	5	breast	brain	5P	GSM4451616	Basal	Basal
GSE147995	GSM4451619	6M	6	breast	Ovarian	6P	GSM4451618	LumA	LumA
GSE147995	GSM4451621	7M	7	breast	liver	7P	GSM4451620	LumA	LumA
GSE147995	GSM4451623	8M	8	breast	liver	8P	GSM4451622	HER2E	normal-like
GSE147995	GSM4451625	9M	9	breast	Skin	9P	GSM4451624	Basal	normal-like
GSE147995	GSM4451627	10M	10	breast	lung	10P	GSM4451626	LumA	LumB
GSE147995	GSM4451629	11M	11	breast	stomach	11P	GSM4451628	normal-like	normal-like
GSE147995	GSM4451631	12M	12	breast	fallopiantube	12P	GSM4451630	LumA	LumA
GSE147995	GSM4451633	13M	13	breast	esophagus	13P	GSM4451632	normal-like	Basal
GSE209998	AUR-AE5G-TTM1-A-1-1	AUR-493-1-03	AE5G	breast	Brain	AUR-493-1-02	AUR-AE5G-TTP1-A-1-1	LumB	HER2E
GSE209998	AUR-AE5H-TTM1-A-1-1	AUR-493-4-03	AE5H	breast	Skin	AUR-493-4-02	AUR-AE5H-TTP1-A-1-1	Basal	Basal
GSE209998	AUR-AEPZ-TTM1-A-1-1	AUR_500_02_02	AEPZ	breast	Ovary	AUR_500_02_01	AUR-AEPZ-TTP1-A-1-1	LumA	LumA
GSE209998	AUR-AER2-TTM3-A-1-1	AUR_01_07_05	AER2	breast	Soft tissue	AUR_01_07_01	AUR-AER2-TTP1-A-1-1	normal-like	LumB
GSE209998	AUR-AER2-TTM1-A-1-1	AUR_01_07_03	AER2	breast	Liver	AUR_01_07_01	AUR-AER2-TTP1-A-1-1	LumB	LumB
GSE209998	AUR-AFE7-TTM3-A-1-1	AUR_01_17_06	AFE7	breast	Lung	AUR_01_17_02	AUR-AFE7-TTP2-A-1-1	Basal	Basal
GSE209998	AUR-AFE7-TTM2-A-1-1	AUR_01_17_05	AFE7	breast	Lymph node	AUR_01_17_02	AUR-AFE7-TTP2-A-1-1	Basal	Basal
GSE209998	AUR-AFE7-TTM1-A-1-1	AUR_01_17_04	AFE7	breast	Lymph node	AUR_01_17_02	AUR-AFE7-TTP2-A-1-1	Basal	Basal
GSE209998	AUR-AFEC-TTM6-A-1-1	AUR_01_22_09	AFEC	breast	Pleura	AUR_01_22_02	AUR-AFEC-TTP2-A-1-1	HER2E	HER2E
GSE209998	AUR-AFEC-TTM4-A-1-1	AUR_01_22_07	AFEC	breast	Lymph node	AUR_01_22_02	AUR-AFEC-TTP2-A-1-1	HER2E	HER2E
GSE209998	AUR-AFEC-TTM3-A-1-1	AUR_01_22_06	AFEC	breast	Liver	AUR_01_22_02	AUR-AFEC-TTP2-A-1-1	HER2E	HER2E
GSE209998	AUR-AFR3-TTM1-A-1-1	AUR_06_02_03	AFR3	breast	Brain	AUR_06_02_01	AUR-AFR3-TTP1-A-2-1	HER2E	LumB
GSE209998	AUR-AFR4-TTM1-A-1-1	AUR_06_03_03	AFR4	breast	Brain	AUR_06_03_01	AUR-AFR4-TTP1-A-1-1	Basal	normal-like
GSE209998	AUR-AFR5-TTM1-A-1-1	AUR_06_05_03	AFR5	breast	Brain	AUR_06_05_01	AUR-AFR5-TTP1-A-1-1	Basal	Basal
GSE209998	AUR-AFUL-TTM1-A-1-1	AUR_5_412-6_03	AFUL	breast	Ovary	AUR_5_412-6_01	AUR-AFUL-TTP1-A-1-1	LumA	LumA

## Sheet: gene-level_statistics
				DepMap	paired met v primary (BIG)	paired met v primary (BIG)	essential met signature	non-essential met signature	GTEX breast vs other tissues	GTEX breast vs other tissues	paired met v primary (195-met compendium)	paired met v primary (195-met compendium)	external breast metastases signatures	external breast metastases signatures	Survival-associated genes (primary breast tumors, +1=worse survival with p<0.01; -1=better survival with p<0.01)
entrez_id	Symbol	title	COSMIC (commonly-known cancer-association)	% breast cell lines dependent (score<-0.75, out of 46)	ttest	log2 fold met/primary pair (average log2 difference)	high met expr (<0.001) and dependent in >10% cell lines	high met expr (<0.001) and dependent in NO cell lines	t-stat	p-value	ttest	log2 fold met/primary pair (average log2 difference)	TCGA (PMID: 30401717)	Siegel et al. (PMID: 29480819)	Kessler (distant met-free survival)	Pereira (disease-specific survival)	Staaf (overall survival, early stage cancers)	Whitfield_cell_cycle (PMID: 12058064)	GO:cell cycle
7105	TSPAN6	tetraspanin 6	0	0	0.160251	0.133916	0	0	18.9678	4.82121e-79	0.361302	0.0880199	0	0	0	0	-1	0	0
64102	TNMD	tenomodulin	0	0	0.236889	-0.0723266	0	0	38.3771	1.3601e-303	0.00125514	-0.311883	0	0	0	-1	-1	0	0
8813	DPM1	dolichyl-phosphate mannosyltransferase subunit 1, catalytic	0	0	0.0434279	0.202144	0	0	8.63241	6.78325e-18	0.00150237	0.314299	0	0	1	0	0	0	0
57147	SCYL3	SCY1 like pseudokinase 3	0	0	0.710593	-0.0272586	0	0	14.652	3.49506e-48	0.200692	0.123352	0	0	0	0	0	0	0
55732	C1orf112	chromosome 1 open reading frame 112	0	0	0.447061	-0.0649553	0	0	8.22025	2.24468e-16	0.239899	0.113807	0	0	1	1	1	0	0
2268	FGR	FGR proto-oncogene, Src family tyrosine kinase	0	0	0.547438	-0.0612532	0	0	9.40556	6.13618e-21	0.089236	-0.170469	0	0	0	0	0	0	0
3075	CFH	complement factor H	0	0	6.66609e-10	0.818279	0	1	7.24948	4.44736e-13	1.17602e-05	0.433493	0	0	-1	0	-1	0	0
2519	FUCA2	alpha-L-fucosidase 2	0	0	0.00169313	0.222578	0	0	12.8398	1.75711e-37	0.00796406	0.267951	0	0	---	1	1	0	0
2729	GCLC	glutamate-cysteine ligase catalytic subunit	0	0	0.00178856	0.219085	0	0	7.04932	1.89919e-12	1.45068e-06	0.475643	0	0	0	-1	0	0	0
4800	NFYA	nuclear transcription factor Y subunit alpha	0	0.0217391	0.00113293	0.252598	0	0	9.1897	4.60167e-20	0.164172	0.136263	0	0	0	0	0	0	0
90529	STPG1	sperm tail PG-rich repeat containing 1	0	0	0.722326	-0.0245235	0	0	4.08376	4.46074e-05	0.204905	-0.134954	0	0	---	---	0	0	0
57185	NIPAL3	NIPA like domain containing 3	0	0	2.59223e-07	0.344607	0	1	-4.19656	2.73e-05	0.00675817	0.263729	0	0	0	0	0	0	0
81887	LAS1L	LAS1 like ribosome biogenesis factor	0	0.804348	0.144402	0.097695	0	0	4.23292	2.32438e-05	0.558305	0.0564852	0	0	0	1	0	0	0
22875	ENPP4	ectonucleotide pyrophosphatase/phosphodiesterase 4	0	0	3.12696e-05	0.378642	0	1	6.09036	1.16196e-09	0.0260667	0.216433	0	0	0	0	0	0	0
6405	SEMA3F	semaphorin 3F	0	0	0.00784705	0.208734	0	0	13.9604	6.12158e-44	0.338142	-0.0978199	0	0	0	0	0	0	0
1080	CFTR	CF transmembrane conductance regulator	0	0	9.22396e-10	1.02722	0	1	-6.45744	1.1071e-10	0.279112	0.108395	0	0	0	1	0	0	0
54467	ANKIB1	ankyrin repeat and IBR domain containing 1	0	0	0.00814979	-0.117207	0	0	5.7218	1.07993e-08	0.562687	-0.0587198	0	0	---	---	-1	0	0
1595	CYP51A1	cytochrome P450 family 51 subfamily A member 1	0	0	4.71532e-05	0.317963	0	1	-2.22029	0.0264182	0.000969617	0.333105	0	0	0	0	0	0	0
889	KRIT1	KRIT1 ankyrin repeat containing	0	0	1.40476e-05	-0.194247	0	0	7.52521	5.64945e-14	0.594316	0.0514402	0	0	0	0	-1	0	0
5893	RAD52	RAD52 homolog, DNA repair protein	0	0	0.651692	-0.0328285	0	0	3.70332	0.000213775	0.0145469	0.238732	0	0	0	---	-1	0	0
84176	MYH16	myosin heavy chain 16 pseudogene	0	---	0.820964	-0.00824624	0	--	-2.50726	0.0121807	NA	NA	0	0	---	0	---	0	0
572	BAD	BCL2 associated agonist of cell death	0	0	0.0136132	0.177003	0	0	2.11203	0.0347052	0.249446	0.111816	0	0	0	0	0	0	0
51056	LAP3	leucine aminopeptidase 3	0	0	0.00736755	0.185953	0	0	15.5007	1.17273e-53	0.596107	-0.0523844	0	0	0	0	0	0	0
4267	CD99	CD99 molecule (Xg blood group)	0	0	0.293291	-0.0925727	0	0	10.5112	9.99139e-26	0.00525017	-0.29109	0	0	0	---	0	0	0
9957	HS3ST1	heparan sulfate-glucosamine 3-sulfotransferase 1	0	0	0.48683	0.0423235	0	0	3.89753	9.772e-05	0.199488	0.138428	0	0	0	1	1	0	0
26	AOC1	amine oxidase copper containing 1	0	0	0.286863	0.100711	0	0	-6.11696	9.84256e-10	0.630831	-0.0512248	0	-1	0	0	0	0	0
51384	WNT16	Wnt family member 16	0	0	0.0183186	0.0949539	0	0	-8.62072	7.50764e-18	0.817291	0.0252588	0	0	0	0	0	0	0
23072	HECW1	HECT, C2 and WW domain containing E3 ubiquitin protein ligase 1	0	0	0.165876	0.154301	0	0	-6.53299	6.71471e-11	0.17625	0.134349	0	0	0	0	1	0	0
8379	MAD1L1	mitotic arrest deficient 1 like 1	0	0	0.0223279	0.161981	0	0	4.55409	5.31457e-06	0.0530079	0.188762	0	0	0	0	1	0	0
3927	LASP1	LIM and SH3 protein 1	1	0	0.0903141	0.113787	0	0	9.52276	2.0167e-21	0.545886	0.0582023	0	0	0	0	0	0	0
29916	SNX11	sorting nexin 11	0	0	0.193492	0.0933304	0	0	1.66042	0.0968568	0.276963	0.10565	0	0	0	0	0	0	0
55365	TMEM176A	transmembrane protein 176A	0	0	0.00018002	0.506214	0	1	11.1871	6.60927e-29	0.0407695	-0.20102	0	0	0	0	0	0	0
4074	M6PR	mannose-6-phosphate receptor, cation dependent	0	0	0.00877977	0.105207	0	0	7.16023	8.5372e-13	0.55302	0.0572532	0	0	0	0	0	0	0
90293	KLHL13	kelch like family member 13	0	0	0.0530499	-0.235114	0	0	11.0205	4.18737e-28	0.0120124	-0.252758	0	0	---	0	-1	0	1
56603	CYP26B1	cytochrome P450 family 26 subfamily B member 1	0	0	0.256005	0.0988347	0	0	12.6528	1.87066e-36	0.0137519	0.24131	0	0	0	0	0	0	0
3382	ICA1	islet cell autoantigen 1	0	0	0.16053	-0.105933	0	0	17.991	2.10001e-71	0.549671	0.0594538	0	0	0	-1	0	0	0
79007	DBNDD1	dysbindin domain containing 1	0	0	0.101814	0.115623	0	0	-5.72981	1.03025e-08	0.05318	0.196029	0	0	0	1	1	0	0
57679	ALS2	alsin Rho guanine nucleotide exchange factor ALS2	0	0	0.456696	-0.0290908	0	0	1.69593	0.0899251	0.0199969	0.23555	0	0	---	0	-1	0	0
843	CASP10	caspase 10	0	0	0.148606	-0.128281	0	0	12.211	4.37972e-34	0.00943687	-0.25914	0	0	0	1	0	0	0
8837	CFLAR	CASP8 and FADD like apoptosis regulator	0	0.23913	3.68819e-05	-0.220239	0	0	7.39499	1.51077e-13	0.0258083	-0.217283	0	0	0	---	0	1	0
7035	TFPI	tissue factor pathway inhibitor	0	0	1.41617e-06	0.60344	0	1	14.8868	1.14469e-49	0.235661	0.114866	1	0	0	0	-1	0	0
55471	NDUFAF7	NADH:ubiquinone oxidoreductase complex assembly factor 7	0	0	0.524865	-0.0450302	0	0	1.39658	0.162566	0.453408	0.0759312	0	0	0	0	0	0	0
10181	RBM5	RNA binding motif protein 5	0	0	0.00488781	-0.161387	0	0	9.59592	1.0001e-21	0.215333	-0.120464	0	0	0	-1	-1	0	0
9108	MTMR7	myotubularin related protein 7	0	0	0.642923	0.0248844	0	0	-5.7121	1.14315e-08	0.534266	0.060477	0	0	0	0	0	0	0
6542	SLC7A2	solute carrier family 7 member 2	0	0	0.760714	0.0440694	0	0	10.4467	1.96334e-25	0.00997927	-0.249784	0	0	0	-1	-1	0	0
381	ARF5	ADP ribosylation factor 5	0	0	4.65344e-07	0.305845	0	1	3.48462	0.000494646	0.0125048	0.242192	0	0	0	0	0	0	0
23098	SARM1	sterile alpha and TIR motif containing 1	0	---	0.0197039	-0.167885	0	--	0.725662	0.468061	0.0427173	-0.195397	0	0	0	---	-1	0	0
26073	POLDIP2	DNA polymerase delta interacting protein 2	0	---	1.47312e-05	0.330724	0	--	0.656161	0.511734	4.10361e-05	0.402277	0	0	0	1	0	0	0
23129	PLXND1	plexin D1	0	0	0.00509758	0.208764	0	0	17.9546	3.9722e-71	0.00576299	-0.270123	0	0	0	1	0	0	0
204	AK2	adenylate kinase 2	0	0.0434783	0.00499966	-0.139245	0	0	11.632	4.20458e-31	0.660165	-0.0426463	0	1	0	0	1	0	0
952	CD38	CD38 molecule	0	0	0.336512	0.116283	0	0	0.908706	0.363524	0.000682771	-0.331178	0	0	-1	0	0	0	0
2288	FKBP4	FKBP prolyl isomerase 4	0	0	0.0031327	0.238206	0	0	-1.10455	0.269379	0.104615	0.159515	0	0	0	0	0	0	0
23028	KDM1A	lysine demethylase 1A	0	0	0.121563	-0.0786779	0	0	5.46948	4.60638e-08	0.239841	-0.113851	0	0	0	0	0	0	0
10180	RBM6	RNA binding motif protein 6	0	0	1.46697e-08	-0.291363	0	0	6.35578	2.15083e-10	0.0182595	-0.227667	0	0	-1	0	-1	0	0
84254	CAMKK1	calcium/calmodulin dependent protein kinase kinase 1	0	0	0.452446	0.0709047	0	0	-4.47797	7.60715e-06	0.717074	0.0367418	0	0	---	0	1	0	0
5965	RECQL	RecQ like helicase	0	0	0.0543723	-0.151706	0	0	10.2743	1.17092e-24	0.804726	-0.0246897	0	0	0	0	0	0	0
55610	VPS50	VPS50 subunit of EARP/GARPII complex	0	0	0.751337	0.0212404	0	0	6.9875	2.95035e-12	0.754563	0.0322906	0	0	0	---	-1	0	0
126393	HSPB6	heat shock protein family B (small) member 6	0	0	0.192188	-0.190644	0	0	12.1255	1.23145e-33	2.20643e-07	-0.518611	0	0	0	-1	-1	0	0
115703	ARHGAP33	Rho GTPase activating protein 33	0	0	0.00355816	-0.240477	0	0	3.04817	0.00230752	0.0554131	-0.185105	0	0	0	0	1	0	0
4706	NDUFAB1	NADH:ubiquinone oxidoreductase subunit AB1	0	0.586957	2.72496e-07	0.400915	1	0	-0.412991	0.679621	0.000409931	0.342613	0	0	1	0	1	0	0
5166	PDK4	pyruvate dehydrogenase kinase 4	0	0	0.959153	-0.0355481	0	0	16.4821	2.36216e-60	0.282687	-0.1074	0	0	-1	0	-1	0	0
85413	SLC22A16	solute carrier family 22 member 16	0	0	0.825249	-0.012736	0	0	-1.58431	0.11315	0.0449063	0.201821	0	0	---	0	1	0	0
51364	ZMYND10	zinc finger MYND-type containing 10	0	0	0.920346	-0.0120788	0	0	-3.08165	0.00206337	0.00233806	-0.295055	0	0	0	-1	-1	0	0
340273	ABCB5	ATP binding cassette subfamily B member 5	0	0	8.14567e-15	-1.06438	0	0	36.3525	3.16941e-274	2.57666e-17	-0.85977	0	0	---	0	-1	0	0
170302	ARX	aristaless related homeobox	0	0	0.000320548	0.154068	0	1	-6.88674	6.00116e-12	0.013336	0.251065	0	0	---	0	1	0	0
10165	SLC25A13	solute carrier family 25 member 13	0	0	0.0113821	0.161053	0	0	9.6527	5.78209e-22	1.71115e-05	0.428942	0	0	1	1	1	0	0
7982	ST7	suppression of tumorigenicity 7	0	0	0.160902	0.0987478	0	0	NA	NA	NA	NA	0	0	0	0	---	0	0
996	CDC27	cell division cycle 27	0	1	0.0101843	-0.108264	0	0	11.1786	7.274e-29	0.272969	0.105836	0	0	0	0	0	1	0
6521	SLC4A1	solute carrier family 4 member 1 (Diego blood group)	0	0	0.316181	0.0587649	0	0	-3.94558	8.00732e-05	0.042124	0.202306	0	0	---	---	0	0	0
799	CALCR	calcitonin receptor	0	0	0.429098	-0.0333977	0	0	2.3356	0.0195287	0.101674	-0.178874	0	0	0	0	-1	0	0
3052	HCCS	holocytochrome c synthase	0	0	0.000268818	0.294149	0	1	-0.335859	0.736983	0.00506825	0.271148	0	0	1	1	1	0	0
1856	DVL2	dishevelled segment polarity protein 2	0	0	0.699772	-0.0184257	0	0	5.76957	8.14899e-09	0.430267	0.0766455	0	0	0	0	0	0	0
64063	PRSS22	serine protease 22	0	0	0.133829	0.165646	0	0	9.74626	2.32828e-22	0.774318	0.0282175	0	0	0	0	1	0	0
5976	UPF1	UPF1 RNA helicase and ATPase	0	0.934783	0.00678567	0.201494	0	0	4.67263	3.00685e-06	0.332383	0.0938832	0	0	0	1	0	0	0
8935	SKAP2	src kinase associated phosphoprotein 2	0	0	0.3773	-0.0792016	0	0	13.3795	1.58293e-40	0.133763	-0.146547	0	0	0	0	-1	0	0
292	SLC25A5	solute carrier family 25 member 5	0	0.0869565	3.32618e-06	0.37146	0	0	1.5504	0.121072	0.00015796	0.366322	0	1	1	1	1	0	0
55013	MCUB	mitochondrial calcium uniporter dominant negative subunit beta	0	0	0.238377	-0.0936444	0	0	13.4676	4.90386e-41	0.0724261	-0.186799	0	0	0	0	-1	0	0
3207	HOXA11	homeobox A11	1	0	0.191267	-0.0945455	0	0	-4.82661	1.40634e-06	0.0601539	-0.181254	0	0	0	0	1	0	0
5439	POLR2J	RNA polymerase II subunit J	0	---	4.8165e-07	0.545799	0	--	-0.204035	0.83833	6.75538e-05	0.397833	0	0	0	0	1	0	0
56919	DHX33	DEAH-box helicase 33	0	0.782609	0.0618349	0.119159	0	0	8.19417	2.78575e-16	0.9022	-0.0123373	0	0	---	0	0	0	0
4222	MEOX1	mesenchyme homeobox 1	0	0	0.0676074	0.0557308	0	0	28.6309	2.653e-174	0.0153286	-0.269269	0	0	-1	-1	-1	0	0
221981	THSD7A	thrombospondin type 1 domain containing 7A	0	0	0.116076	-0.160244	0	0	19.2232	4.20371e-81	7.57905e-05	-0.387398	0	0	0	0	-1	0	0
3980	LIG3	DNA ligase 3	0	0	0.235787	0.0595635	0	0	3.10573	0.00190264	0.115584	0.15616	0	0	0	0	0	0	1
79657	RPAP3	RNA polymerase II associated protein 3	0	0.869565	0.767958	-0.0171676	0	0	5.94315	2.87578e-09	0.126639	0.14815	0	0	0	0	0	0	0
6296	ACSM3	acyl-CoA synthetase medium chain family member 3	0	0	0.0004591	0.521984	0	1	-0.020509	0.983638	0.0831559	0.170102	0	0	0	0	-1	0	0
81691	REXO5	RNA exonuclease 5	0	0	0.83666	0.0236416	0	0	4.31927	1.57837e-05	0.199472	0.144849	0	0	0	---	0	0	0
57019	CIAPIN1	cytokine induced apoptosis inhibitor 1	0	0.695652	0.0204841	0.169418	0	0	2.48272	0.0130521	0.00083049	0.32338	0	0	1	1	1	0	0
56928	SPPL2B	signal peptide peptidase like 2B	0	---	0.0705998	-0.117189	0	--	NA	NA	NA	NA	0	0	0	0	0	0	0
80256	FAM214B	atos homolog B	0	0	0.546872	0.03967	0	0	-6.29773	3.12868e-10	0.287239	0.11312	0	0	0	0	1	0	0
51226	COPZ2	COPI coat complex subunit zeta 2	0	---	0.0675257	-0.174872	0	--	9.00698	2.44513e-19	0.000237088	-0.36102	0	0	0	0	0	0	0
5577	PRKAR2B	protein kinase cAMP-dependent type II regulatory subunit beta	0	0	0.043668	-0.20931	0	0	21.4077	9.21469e-100	0.739246	0.0321548	0	0	0	0	-1	0	0
10943	MSL3	MSL complex subunit 3	0	0	0.2114	-0.0883444	0	0	4.78009	1.77353e-06	0.147568	-0.139794	0	0	-1	1	0	0	0
1387	CREBBP	CREB binding protein	1	0.0217391	0.00894443	-0.0939597	0	0	8.55495	1.32583e-17	0.0114326	-0.253307	0	0	0	0	-1	0	0
9256	TSPOAP1	TSPO associated protein 1	0	0	0.00818685	-0.259433	0	0	-2.49065	0.0127647	0.119221	-0.158945	0	0	0	-1	-1	0	0
4353	MPO	myeloperoxidase	0	0	0.209336	0.0771611	0	0	-2.45906	0.0139444	0.00353056	0.333745	0	0	0	---	0	0	0
5444	PON1	paraoxonase 1	0	0	1.10311e-09	1.50584	0	1	-1.0789	0.280653	0.00307276	0.285816	0	0	0	0	0	0	0
6936	GCFC2	GC-rich sequence DNA-binding factor 2	0	0	0.000530865	-0.204411	0	0	10.3042	8.60974e-25	0.127779	0.155538	0	0	0	---	0	0	0
84058	WDR54	WD repeat domain 54	0	0	0.30096	0.0767341	0	0	3.44852	0.000565659	0.86782	-0.0167975	0	0	---	0	0	0	0
54677	CROT	carnitine O-octanoyltransferase	0	0	0.471492	-0.0522091	0	0	2.04221	0.0411532	0.469097	-0.070328	0	0	-1	---	-1	0	0
5244	ABCB4	ATP binding cassette subfamily B member 4	0	0	4.13932e-11	1.18744	0	1	-2.74532	0.00605448	0.803403	0.0243494	0	0	0	0	-1	0	0
55904	KMT2E	lysine methyltransferase 2E (inactive)	0	0	2.29892e-08	-0.280085	0	0	9.70698	3.41469e-22	0.469156	-0.0767853	0	0	---	-1	-1	0	1
57414	RHBDD2	rhomboid domain containing 2	0	0	0.00910435	0.186665	0	0	-0.803417	0.42175	0.00888744	0.263619	0	0	---	0	1	0	0
30812	SOX8	SRY-box transcription factor 8	0	0	0.910652	0.00486312	0	0	-3.17545	0.00149995	0.7823	-0.0327955	0	0	---	0	1	0	0
25998	IBTK	inhibitor of Bruton tyrosine kinase	0	0	0.0539728	-0.115944	0	0	4.78216	1.75538e-06	0.0430717	0.198345	0	0	0	-1	-1	0	0
7748	ZNF195	zinc finger protein 195	0	0	3.77366e-05	-0.289401	0	0	8.1349	4.53881e-16	0.373906	0.0863031	0	0	0	0	-1	0	0
23077	MYCBP2	MYC binding protein 2	0	---	0.000551086	-0.204145	0	--	9.82272	1.10024e-22	0.696826	-0.0384474	0	0	-1	0	-1	1	0
26224	FBXL3	F-box and leucine rich repeat protein 3	0	0	0.102788	-0.102823	0	0	12.4006	4.30896e-35	0.859064	0.0178725	0	0	---	-1	-1	0	0
3683	ITGAL	integrin subunit alpha L	0	0	0.108468	-0.195742	0	0	1.80433	0.0712056	5.91024e-06	-0.453381	0	0	-1	---	0	0	0
5164	PDK2	pyruvate dehydrogenase kinase 2	0	0	0.000652279	0.352529	0	1	0.334237	0.738206	0.608271	0.0503329	0	0	0	0	0	0	0
3675	ITGA3	integrin subunit alpha 3	0	0	0.497939	0.0280349	0	0	3.00501	0.00266139	0.683331	0.0397435	0	0	0	0	-1	0	0
7543	ZFX	zinc finger protein X-linked	0	0.108696	0.0659488	-0.0931126	0	0	8.70663	3.54955e-18	0.472422	0.0695141	0	0	0	0	-1	0	0
3920	LAMP2	lysosomal associated membrane protein 2	0	0	2.77654e-09	0.536503	0	1	5.22718	1.7508e-07	1.21127e-08	0.553155	0	0	0	0	1	0	0
3674	ITGA2B	integrin subunit alpha 2b	0	0	0.170528	0.137276	0	0	-2.66099	0.00780181	0.0331962	0.20565	0	0	0	0	1	0	0
51666	ASB4	ankyrin repeat and SOCS box containing 4	0	0	0.561556	0.023054	0	0	-4.84438	1.28636e-06	0.506662	-0.0716742	0	0	0	0	0	0	0
51573	GDE1	glycerophosphodiester phosphodiesterase 1	0	0	0.00130423	0.18159	0	0	-4.90461	9.48726e-07	0.0453548	0.194097	0	0	-1	0	0	0	0
55049	C19orf60	required for excision 1-B domain containing	0	0	0.0708075	-0.106654	0	0	7.7812	7.78789e-15	0.0922934	-0.178195	0	0	0	0	1	0	0
9244	CRLF1	cytokine receptor like factor 1	0	0	6.30826e-08	0.616122	0	1	1.76631	0.0773692	0.00180638	0.302758	0	0	0	0	1	0	0
114881	OSBPL7	oxysterol binding protein like 7	0	0	0.135083	-0.120187	0	0	1.64176	0.100667	0.529449	-0.0609736	0	0	0	0	-1	0	0
26022	TMEM98	transmembrane protein 98	0	0	0.0215219	-0.230668	0	0	4.28692	1.82618e-05	0.00509473	-0.279858	0	0	---	-1	-1	0	0
51087	YBX2	Y-box binding protein 2	0	0	0.00789831	0.289441	0	0	14.0709	1.32517e-44	0.00995375	0.259362	0	0	0	1	1	0	0
3883	KRT33A	keratin 33A	0	0	0.042394	0.0408941	0	0	-2.81448	0.00489377	0.805526	-0.0268602	0	0	0	0	0	0	0
9020	MAP3K14	mitogen-activated protein kinase kinase kinase 14	0	---	0.00130684	-0.220723	0	--	NA	NA	NA	NA	0	0	-1	0	-1	0	0
6833	ABCC8	ATP binding cassette subfamily C member 8	0	0	0.25765	-0.146253	0	0	0.22922	0.818702	0.176258	-0.13236	0	0	0	-1	-1	0	0
10368	CACNG3	calcium voltage-gated channel auxiliary subunit gamma 3	0	0	0.401568	-0.0159882	0	0	-6.39329	1.68544e-10	0.213367	-0.135487	0	0	0	0	0	0	0
54972	TMEM132A	transmembrane protein 132A	0	0	0.00119372	0.342288	0	0	-0.883194	0.37715	0.19638	0.128815	0	0	1	1	1	1	0
163	AP2B1	adaptor related protein complex 2 subunit beta 1	0	0	0.62079	0.033574	0	0	6.48488	9.23824e-11	0.687027	-0.0390837	0	-1	-1	0	-1	0	0
6863	TAC1	tachykinin precursor 1	0	0	1.01134e-05	-0.154442	0	0	-0.0871306	0.930569	1.41015e-08	-0.564407	0	0	0	0	-1	0	0
10127	ZNF263	zinc finger protein 263	0	0	0.989366	0.0022785	0	0	NA	NA	NA	NA	0	0	0	0	---	0	0
6376	CX3CL1	C-X3-C motif chemokine ligand 1	0	0	0.212744	-0.118274	0	0	22.5582	2.48493e-110	4.99545e-05	-0.395343	0	0	0	0	0	0	0
64847	SPATA20	spermatogenesis associated 20	0	0	0.528439	0.0492969	0	0	0.84926	0.395754	0.994731	-0.000637691	0	0	0	0	0	0	0
8913	CACNA1G	calcium voltage-gated channel subunit alpha1 G	0	0	1.78474e-07	-0.656136	0	0	4.94222	7.83105e-07	0.00713409	-0.264551	0	0	0	0	-1	0	0
51330	TNFRSF12A	TNF receptor superfamily member 12A	0	0	0.986551	0.00286554	0	0	3.52695	0.000421985	0.121464	-0.148859	0	0	1	0	1	0	0
1750	DLX6	distal-less homeobox 6	0	0	0.518853	0.0247945	0	0	-6.6732	2.61598e-11	0.132478	0.151068	0	0	0	0	1	0	0
4293	MAP3K9	mitogen-activated protein kinase kinase kinase 9	0	0	0.0122971	0.1839	0	0	-7.44095	1.0697e-13	2.43393e-05	0.409753	0	0	0	0	0	0	0
5898	RALA	RAS like proto-oncogene A	0	0	0.0484434	-0.190661	0	0	7.95476	1.95999e-15	0.211797	-0.120989	0	0	1	1	0	0	1
55971	BAIAP2L1	BAR/IMD domain containing adaptor protein 2 like 1	0	0	0.00128991	0.229428	0	0	9.06287	1.472e-19	0.0137692	0.252627	0	0	---	1	1	0	0
80853	KDM7A	lysine demethylase 7A	0	0	0.00154706	-0.167995	0	0	13.842	3.11692e-43	0.297668	-0.106474	0	0	0	---	-1	0	0
2115	ETV1	ETS variant transcription factor 1	1	0	1.36577e-08	-0.653049	0	0	-4.80947	1.5322e-06	4.25895e-07	-0.496479	0	0	0	0	-1	0	0
55750	AGK	acylglycerol kinase	0	0	0.917928	0.00450562	0	0	3.0883	0.00201778	0.500442	-0.0656945	0	0	0	---	0	0	0
221	ALDH3B1	aldehyde dehydrogenase 3 family member B1	0	---	0.00695076	0.19997	0	--	-1.08042	0.279978	0.940198	0.00725807	1	1	0	0	1	0	0
55001	TTC22	tetratricopeptide repeat domain 22	0	0	0.211767	-0.0958626	0	0	-0.349176	0.726964	0.0241033	-0.219627	0	0	0	---	0	0	0
57157	PHTF2	putative homeodomain transcription factor 2	0	0	0.190753	-0.0836115	0	0	-0.671709	0.501783	0.200376	-0.124397	0	0	0	1	0	0	0
10344	CCL26	C-C motif chemokine ligand 26	0	0	0.422249	0.0239432	0	0	4.13929	3.50822e-05	0.848676	0.0220151	0	0	---	0	0	0	0
9855	FARP2	FERM, ARH/RhoGEF and pleckstrin domain protein 2	0	0	0.564882	0.0220252	0	0	2.08428	0.0371565	0.163526	0.135393	0	0	-1	0	-1	0	0
10083	USH1C	USH1 protein network component harmonin	0	0	0.00238909	0.164982	0	0	-7.59598	3.28743e-14	0.564595	0.0555602	0	0	0	0	1	0	0
79017	GGCT	gamma-glutamylcyclotransferase	0	0	0.109624	0.144537	0	0	16.4151	6.96574e-60	0.0512715	0.192737	0	0	0	1	1	0	0
10926	DBF4	DBF4 zinc finger	0	0.391304	0.127057	-0.109355	0	0	3.53909	0.000403063	0.197185	0.1243	0	0	1	0	1	0	0
6915	TBXA2R	thromboxane A2 receptor	0	0	1.27464e-10	0.556097	0	1	-2.90992	0.00362207	0.00365651	0.28487	0	0	0	0	1	0	0
3475	IFRD1	interferon related developmental regulator 1	0	0	0.572865	0.0471712	0	0	8.89214	6.87114e-19	0.00349913	0.284973	0	0	0	0	1	0	0
56891	LGALS14	galectin 14	0	0	0.0167259	-0.021528	0	0	1.4876	0.136883	0.131809	-0.170427	0	0	0	0	-1	0	0
1352	COX10	cytochrome c oxidase assembly factor heme A:farnesyltransferase COX10	0	0.0434783	0.844182	-0.0145901	0	0	0.6798	0.496644	0.20529	0.122544	0	0	0	0	0	0	0
9569	GTF2IRD1	GTF2I repeat domain containing 1	0	0	0.0547705	-0.129941	0	0	-3.76161	0.00016965	0.754187	-0.0306684	0	0	0	1	1	0	0
54623	PAF1	PAF1 homolog, Paf1/RNA polymerase II complex component	0	0.73913	0.231895	0.0817913	0	0	4.63354	3.63346e-06	0.251454	0.112983	0	0	0	0	0	0	0
27072	VPS41	VPS41 subunit of HOPS complex	0	0.26087	0.181569	0.0884822	0	0	1.69444	0.0902093	0.0123629	0.246847	0	0	1	0	0	0	0
9912	ARHGAP44	Rho GTPase activating protein 44	0	0	0.898442	-0.000311166	0	0	-0.91232	0.361619	0.963435	-0.00451003	0	0	0	0	0	0	0
60528	ELAC2	elaC ribonuclease Z 2	0	0.782609	0.0160153	0.185278	0	0	5.88531	4.0821e-09	0.00412662	0.28115	0	0	0	0	0	0	0
85477	SCIN	scinderin	0	0	0.303532	-0.15376	0	0	-4.65884	3.21505e-06	0.530326	-0.0606683	0	0	0	0	0	0	0
414	ARSD	arylsulfatase D	0	0	0.000113742	0.300988	0	1	16.3776	1.27264e-59	0.877864	-0.0154606	0	0	0	-1	-1	0	0
8228	PNPLA4	patatin like phospholipase domain containing 4	0	0	0.000108062	0.398007	0	1	5.35619	8.6605e-08	0.649893	-0.0438457	0	0	0	-1	-1	0	0
8735	MYH13	myosin heavy chain 13	0	0	0.407365	-0.0311483	0	0	-0.497321	0.618972	9.72232e-22	-0.939691	0	0	0	0	0	0	0
79602	ADIPOR2	adiponectin receptor 2	0	0	0.105294	0.11681	0	0	13.6113	7.1472e-42	0.946138	-0.00652719	0	0	0	0	-1	0	0
51265	CDKL3	cyclin dependent kinase like 3	0	0	0.00496076	-0.227843	0	0	-0.775807	0.437879	0.241992	-0.118441	0	0	0	-1	0	0	0
151531	UPP2	uridine phosphorylase 2	0	0	1.80921e-05	0.382891	0	1	-3.75658	0.000173088	0.0140955	-0.251095	0	0	---	0	0	0	0
10942	PRSS21	serine protease 21	0	0	0.199654	0.108453	0	0	2.9637	0.00304573	0.320882	-0.0975987	0	0	0	-1	0	0	0
57787	MARK4	microtubule affinity regulating kinase 4	0	0	0.0347561	0.118106	0	0	-1.77961	0.0751661	0.914618	0.010575	0	0	0	0	1	0	1
8842	PROM1	prominin 1	0	0	0.037391	-0.329774	0	0	17.2007	1.67584e-65	0.0214992	-0.224556	0	0	0	0	0	0	0
115098	CCDC124	coiled-coil domain containing 124	0	0	0.000394417	0.316707	0	1	2.41671	0.0156768	0.668263	0.0432848	0	0	---	1	1	0	1
90273	CEACAM21	CEA cell adhesion molecule 21	0	0	0.0323789	0.156802	0	0	2.16063	0.030744	0.173167	-0.133321	0	0	0	0	0	0	0
5048	PAFAH1B1	platelet activating factor acetylhydrolase 1b regulatory subunit 1	0	1	0.953055	-0.00143694	0	0	-1.12595	0.260209	0.974076	-0.00315081	0	0	0	-1	-1	0	0
4843	NOS2	nitric oxide synthase 2	0	0	8.21953e-05	0.206772	0	1	-1.59291	0.111208	0.235743	0.128804	0	0	0	0	1	0	0
1770	DNAH9	dynein axonemal heavy chain 9	0	0	0.264946	-0.108544	0	0	-0.0444185	0.964572	0.484498	-0.0683326	0	0	0	0	-1	0	0
9703	KIAA0100	bridge-like lipid transfer protein family member 2	0	0	0.000491534	0.173891	0	1	3.16453	0.00155734	0.000383717	0.349216	0	0	0	0	-1	0	0
9058	SLC13A2	solute carrier family 13 member 2	0	0	0.315417	0.0679546	0	0	15.5106	1.00843e-53	0.0716461	-0.173246	0	0	0	0	0	0	0
8522	GAS7	growth arrest specific 7	1	0	7.66437e-06	-0.511538	0	0	-2.84605	0.00443419	0.000995936	-0.325959	0	0	0	-1	-1	0	0
79090	TRAPPC6A	trafficking protein particle complex subunit 6A	0	0	6.72573e-05	0.31049	0	1	9.6894	4.05115e-22	0.467423	0.0726288	0	0	0	0	0	0	0
4145	MATK	megakaryocyte-associated tyrosine kinase	0	0	0.24226	0.104016	0	0	-4.12647	3.70924e-05	0.000108292	-0.377086	0	0	0	0	0	0	0
1087	CEACAM7	CEA cell adhesion molecule 7	0	0	0.447312	0.0390883	0	0	-4.79377	1.65691e-06	0.00544186	0.278062	0	0	0	---	1	0	0
974	CD79B	CD79b molecule	1	0	0.273509	0.134495	0	0	11.2302	4.08634e-29	0.0778416	-0.174382	0	0	0	0	-1	0	0
6329	SCN4A	sodium voltage-gated channel alpha subunit 4	0	0	0.00926078	-0.358095	0	0	28.7023	3.90351e-175	3.4699e-11	-0.64848	0	0	0	0	0	0	0
54879	ST7L	suppression of tumorigenicity 7 like	0	0	0.19544	-0.080798	0	0	6.62531	3.61745e-11	0.99138	-0.00104012	0	0	0	0	-1	0	0
8277	TKTL1	transketolase like 1	0	0	0.445838	-0.012922	0	0	-2.2622	0.0237032	0.490857	-0.066962	0	0	0	0	1	0	0
5080	PAX6	paired box 6	0	0	0.621469	0.0681364	0	0	-5.94187	2.89819e-09	0.000152728	0.372334	0	0	0	0	1	0	0
113000	RPUSD1	RNA pseudouridine synthase domain containing 1	0	0	0.12991	0.110815	0	0	3.99328	6.55653e-05	0.825282	-0.0230706	0	0	---	0	1	0	0
64285	RHBDF1	rhomboid 5 homolog 1	0	0	0.799784	-0.0178492	0	0	10.0246	1.47931e-23	0.123333	0.153783	0	0	0	0	0	0	0
55692	LUC7L	LUC7 like	0	0	0.0564451	-0.114119	0	0	7.64759	2.20814e-14	0.270983	-0.107165	0	0	0	0	-1	0	0
9254	CACNA2D2	calcium voltage-gated channel auxiliary subunit alpha2delta 2	0	0	8.31137e-05	0.382968	0	1	-3.42292	0.000621646	0.146683	0.141458	0	0	0	-1	0	0	0
8938	BAIAP3	BAI1 associated protein 3	0	0	0.119623	0.156266	0	0	6.97906	3.13231e-12	0.966045	-0.00419912	0	0	0	-1	-1	0	0
115939	TSR3	TSR3 ribosome maturation factor	0	0	0.000239568	0.213789	0	1	2.27747	0.0227763	0.39909	0.0884817	0	0	0	0	1	0	0
9091	PIGQ	phosphatidylinositol glycan anchor biosynthesis class Q	0	0	0.357486	0.0639687	0	0	2.47608	0.0132975	0.0298373	-0.215875	0	0	0	0	0	0	0
57585	CRAMP1	cramped chromatin regulator homolog 1	0	0	0.239097	0.0755923	0	0	6.76444	1.40211e-11	0.0585464	-0.205558	0	0	---	---	-1	0	0
7005	TEAD3	TEA domain transcription factor 3	0	0	0.0550848	0.123868	0	0	3.68062	0.000233716	0.677057	-0.0407069	0	0	0	0	0	0	0
6401	SELE	selectin E	0	0	0.00100385	-0.355706	0	0	14.1305	5.77512e-45	4.65114e-08	-0.533786	0	0	0	0	-1	0	0
55735	DNAJC11	DnaJ heat shock protein family (Hsp40) member C11	0	0.130435	0.00792553	0.167471	0	0	3.69865	0.00021774	0.122868	0.152347	0	0	0	1	1	0	0
2328	FMO3	flavin containing dimethylaniline monoxygenase 3	0	0	3.44757e-09	1.29721	0	1	11.2209	4.53373e-29	0.756537	-0.030356	0	0	0	0	0	0	0
29116	MYLIP	myosin regulatory light chain interacting protein	0	0	0.388923	0.0554663	0	0	12.7208	7.95004e-37	0.250823	0.111371	0	0	0	0	-1	0	0
27035	NOX1	NADPH oxidase 1	0	0	0.689874	-0.00651801	0	0	-5.89696	3.80505e-09	0.0508228	0.189885	0	0	0	1	0	0	0
1870	E2F2	E2F transcription factor 2	0	0	0.0228342	0.13352	0	0	-7.26322	4.02003e-13	0.0220686	0.223448	0	0	0	1	1	0	0
5689	PSMB1	proteasome 20S subunit beta 1	0	1	0.000112787	0.321959	1	0	10.0004	1.88597e-23	2.74855e-05	0.412577	0	0	0	1	1	0	0
6853	SYN1	synapsin I	0	0	0.000156779	0.304536	0	1	-10.9333	1.08818e-27	0.00741685	0.271021	0	0	0	0	0	0	0
3720	JARID2	jumonji and AT-rich interaction domain containing 2	0	0	0.443587	-0.0362724	0	0	4.03168	5.57306e-05	0.0803966	0.170522	0	0	0	0	0	0	0
6792	CDKL5	cyclin dependent kinase like 5	0	0	0.0399961	-0.17633	0	0	0.762947	0.44551	0.0537526	-0.187834	0	0	0	0	0	1	0
57172	CAMK1G	calcium/calmodulin dependent protein kinase IG	0	0	3.46329e-06	0.221043	0	1	-9.64221	6.3996e-22	0.0290446	0.21632	0	0	0	0	0	0	0
728642	CDK11A	cyclin dependent kinase 11A	0	---	0.116706	0.13333	0	--	2.62405	0.00870042	0.025004	0.233891	0	0	---	1	0	0	1
65220	NADK	NAD kinase	0	0	0.034883	0.124841	0	0	9.29255	1.7719e-20	0.920845	0.010001	0	0	0	0	0	0	0
7021	TFAP2B	transcription factor AP-2 beta	0	0	0.0412814	-0.313098	0	0	31.6115	1.6124e-210	0.0471792	-0.195208	0	0	-1	0	0	0	0
83741	TFAP2D	transcription factor AP-2 delta	0	0	0.481658	-0.0205831	0	0	-2.13411	0.0328547	0.0362647	-0.27199	0	0	---	1	1	0	0
9940	DLEC1	DLEC1 cilia and flagella associated protein	0	0	0.384794	-0.0952522	0	0	1.08456	0.278137	0.594238	0.0516251	0	0	-1	-1	0	0	0
9265	CYTH3	cytohesin 3	0	0	0.304263	-0.0907075	0	0	12.6292	2.51696e-36	0.0301824	-0.211309	0	0	0	0	-1	1	0
53616	ADAM22	ADAM metallopeptidase domain 22	0	0	3.09743e-05	-0.542004	0	0	-1.44911	0.147333	0.86139	-0.0172296	0	0	0	0	-1	0	0
6856	SYPL1	synaptophysin like 1	0	0	2.25337e-05	0.278767	0	1	10.4559	1.78394e-25	0.00267815	0.292215	0	0	0	0	0	0	0
1534	CYB561	cytochrome b561	0	0	0.00316376	0.249432	0	0	6.45495	1.12541e-10	0.0387652	0.203099	0	0	0	1	1	0	0
9043	SPAG9	sperm associated antigen 9	0	0	0.00103101	-0.122467	0	0	3.93036	8.5308e-05	0.0157786	0.233015	0	0	0	1	0	0	0
1951	CELSR3	cadherin EGF LAG seven-pass G-type receptor 3	0	0	0.373227	-0.0767854	0	0	-5.46362	4.76094e-08	0.0369038	0.204683	0	0	0	0	1	0	0
10157	AASS	aminoadipate-semialdehyde synthase	0	0	0.352635	-0.128537	0	0	12.6202	2.81701e-36	0.771647	-0.0283766	0	0	-1	-1	-1	0	0
55200	PLEKHG6	pleckstrin homology and RhoGEF domain containing G6	0	0	0.246548	0.0894785	0	0	22.7814	1.93223e-112	0.338177	0.0926307	0	0	0	0	0	0	0
51188	SS18L2	SS18 like 2	0	0.978261	0.0951594	0.142551	0	0	7.52338	5.72899e-14	0.00246391	0.295757	0	0	0	-1	-1	0	0
84954	MPND	MPN domain containing	0	0	0.00199718	0.264227	0	0	-2.84799	0.00440728	0.156993	0.142705	0	0	---	0	1	0	0
4257	MGST1	microsomal glutathione S-transferase 1	0	0	4.86456e-06	0.515716	0	1	21.293	9.77988e-99	0.711271	0.0371967	0	0	---	0	0	0	0
1407	CRY1	cryptochrome circadian regulator 1	0	0	0.880332	-0.0127041	0	0	7.87082	3.8338e-15	0.540702	-0.0615267	0	0	0	0	-1	0	0
8993	PGLYRP1	peptidoglycan recognition protein 1	0	0	0.151129	0.00359268	0	0	-4.01915	5.8775e-05	0.688663	-0.0390665	1	0	0	0	0	0	0
4784	NFIX	nuclear factor I X	0	0	0.00944826	-0.230592	0	0	5.49746	3.9338e-08	0.023966	-0.221958	0	0	0	-1	0	0	0
6482	ST3GAL1	ST3 beta-galactoside alpha-2,3-sialyltransferase 1	0	0	8.66875e-12	0.597982	0	1	4.29242	1.78159e-05	0.0760175	0.175737	0	0	0	1	0	0	0
64386	MMP25	matrix metallopeptidase 25	0	0	0.723266	0.0144658	0	0	0.923718	0.355652	0.331523	-0.0950004	0	0	0	0	0	0	0
9235	IL32	interleukin 32	0	0	0.248568	0.129195	0	0	5.02206	5.18738e-07	0.00706526	-0.2686	0	0	0	0	0	0	0
5310	PKD1	polycystin 1, transient receptor potential channel interacting	0	0	0.502439	-0.0578969	0	0	NA	NA	NA	NA	0	0	0	0	---	0	0
23542	MAPK8IP2	mitogen-activated protein kinase 8 interacting protein 2	0	---	0.0414889	0.216109	0	--	-3.89478	9.8836e-05	0.256139	0.11233	0	0	0	-1	0	0	0
9862	MED24	mediator complex subunit 24	0	0.0652174	0.0749865	0.11626	0	0	NA	NA	NA	NA	0	0	0	1	---	0	0
23221	RHOBTB2	Rho related BTB domain containing 2	0	0	0.569675	0.0383779	0	0	-0.82671	0.408418	0.127567	-0.151257	0	0	-1	-1	-1	0	0
54497	HEATR5B	HEAT repeat containing 5B	0	0	0.00674905	-0.106047	0	0	11.0153	4.42988e-28	0.000495753	0.353836	0	0	---	-1	-1	0	0
7095	SEC62	SEC62 homolog, preprotein translocation factor	0	0.0217391	0.230394	0.0829699	0	0	6.41549	1.4579e-10	0.163404	0.135919	0	0	0	---	0	1	0
6224	RPS20	ribosomal protein S20	0	1	0.0837114	-0.0892752	0	0	NA	NA	NA	NA	0	0	0	0	---	0	0
7812	CSDE1	cold shock domain containing E1	0	0.0652174	0.288678	-0.069838	0	0	3.98237	6.86439e-05	0.115723	0.157836	0	0	0	0	0	0	0
9690	UBE3C	ubiquitin protein ligase E3C	0	0	0.0170813	-0.100362	0	0	4.54387	5.57853e-06	0.309069	-0.100401	0	0	0	0	0	0	0
5980	REV3L	REV3 like, DNA directed polymerase zeta catalytic subunit	0	0.0869565	9.544e-06	-0.235571	0	0	11.8085	5.36218e-32	0.0570005	0.184409	0	0	0	0	-1	0	0
10178	TENM1	teneurin transmembrane protein 1	0	0	0.260027	0.175451	0	0	0.979677	0.327266	0.980585	-0.00246636	0	0	---	0	0	0	0
5081	PAX7	paired box 7	1	0	0.14164	0.109367	0	0	-6.41707	1.44292e-10	0.249545	0.110719	0	0	0	1	1	0	0
10747	MASP2	MBL associated serine protease 2	0	0	6.53138e-09	0.930814	0	1	2.83094	0.004649	0.000917173	0.321604	1	0	0	0	0	0	0
389434	IYD	iodotyrosine deiodinase	0	0	4.38258e-06	0.464517	0	1	-4.42605	9.68428e-06	0.00460483	0.284131	0	0	---	1	1	0	0
199870	FAM76A	family with sequence similarity 76 member A	0	0	0.981396	0.00161	0	0	7.63399	2.453e-14	0.387839	-0.0833628	0	0	0	0	-1	0	0
80342	TRAF3IP3	TRAF3 interacting protein 3	0	0	0.000696427	-0.397166	0	0	-2.79763	0.0051563	0.000263172	-0.356041	0	0	0	0	0	0	0
29954	POMT2	protein O-mannosyltransferase 2	0	0	0.0250994	0.168435	0	0	4.36705	1.27022e-05	0.997448	-0.000310348	0	0	0	0	-1	0	0
51534	VTA1	vesicle trafficking 1	0	0	0.00191506	0.246879	0	0	2.11721	0.0342634	0.00570419	0.279582	0	0	---	---	0	1	0
51085	MLXIPL	MLX interacting protein like	0	0	9.60972e-05	0.754355	0	1	18.4133	1.16325e-74	0.25756	0.109231	0	0	0	-1	0	0	0
9031	BAZ1B	bromodomain adjacent to zinc finger domain 1B	0	0	0.0353117	-0.0913387	0	0	4.12948	3.6611e-05	0.424586	0.0788875	0	0	0	1	0	0	0
10048	RANBP9	RAN binding protein 9	0	0	0.00293575	-0.151143	0	0	-0.411966	0.680372	0.0721872	0.175792	0	0	0	0	1	0	0
51513	ETV7	ETS variant transcription factor 7	0	0	0.539678	0.0366593	0	0	-4.78	1.77431e-06	0.000706182	-0.333613	0	0	0	0	1	0	0
83932	SPRTN	SprT-like N-terminal domain	0	0.5	0.226971	-0.0850527	0	0	7.92369	2.51447e-15	0.0470351	0.210851	0	0	---	1	0	0	0
51603	METTL13	methyltransferase 13, eEF1A lysine and N-terminal methyltransferase	0	0	0.0249506	0.142489	0	0	6.68175	2.46824e-11	0.356072	0.0912601	0	0	0	1	1	0	0
8798	DYRK4	dual specificity tyrosine phosphorylation regulated kinase 4	0	0	0.117147	-0.0984558	0	0	-2.00546	0.0449365	0.738481	-0.0321404	0	0	0	0	0	0	0
7756	ZNF207	zinc finger protein 207	0	1	0.587331	-0.0259973	0	0	8.14255	4.26262e-16	0.57848	0.0542287	0	0	0	0	0	1	0
7384	UQCRC1	ubiquinol-cytochrome c reductase core protein 1	0	0.217391	2.94622e-09	0.408258	1	0	-9.32518	1.30623e-20	5.58343e-08	0.527664	0	0	0	0	1	0	0
83930	STARD3NL	STARD3 N-terminal like	0	0	0.547195	0.0488398	0	0	7.19317	6.71717e-13	0.340501	-0.0952626	0	0	---	1	0	0	0
928	CD9	CD9 molecule	0	0	0.000135854	0.37642	0	1	3.4296	0.000606552	0.000790692	0.330742	0	0	0	0	0	0	0
57467	HHATL	hedgehog acyltransferase like	0	0	0.0359554	0.123654	0	0	-7.76717	8.69539e-15	0.219344	0.129327	0	0	---	0	0	0	0
9918	NCAPD2	non-SMC condensin I complex subunit D2	0	0.956522	0.0530505	0.134684	0	0	1.57529	0.115217	0.205827	0.123112	0	0	0	1	1	1	0
25900	IFFO1	intermediate filament family orphan 1	0	0	0.00518109	-0.272706	0	0	2.53182	0.0113601	7.13767e-05	-0.394684	0	0	0	0	0	0	0
2696	GIPR	gastric inhibitory polypeptide receptor	0	0	0.005017	-0.270213	0	0	23.1796	2.99838e-116	1.1554e-06	-0.47177	0	0	0	---	0	0	0
51533	PHF7	PHD finger protein 7	0	0	0.0882645	-0.140502	0	0	6.66001	2.8608e-11	0.241346	0.11745	0	0	0	-1	-1	0	0
56920	SEMA3G	semaphorin 3G	0	0	0.00564523	-0.285943	0	0	31.2775	2.61634e-206	3.16199e-09	-0.59301	0	0	-1	-1	-1	0	0
11188	NISCH	nischarin	0	0	0.0454896	-0.113924	0	0	4.90386	9.52375e-07	0.275966	-0.105355	0	0	-1	-1	-1	0	0
23166	STAB1	stabilin 1	0	0	0.211696	-0.115952	0	0	11.4439	3.65211e-30	0.00231894	-0.316952	0	0	0	0	1	0	0
80199	FUZ	fuzzy planar cell polarity protein	0	0	0.593523	-0.0458742	0	0	4.01611	5.95378e-05	0.976816	0.00280054	0	0	0	-1	-1	0	0
6540	SLC6A13	solute carrier family 6 member 13	0	0	0.000420244	0.318089	0	1	-11.2703	2.60581e-29	0.0127006	0.242047	0	0	0	0	0	0	0
3423	IDS	iduronate 2-sulfatase	0	0	0.874809	-0.00963788	0	0	-2.61525	0.0089277	0.372435	0.0880459	0	0	0	0	-1	0	0
5646	PRSS3	serine protease 3	0	0	0.00150637	0.214734	0	0	-9.79524	1.44131e-22	0.00118258	0.312574	0	0	0	0	1	0	0
7752	ZNF200	zinc finger protein 200	0	0	0.104673	0.110763	0	0	5.44417	5.30997e-08	0.00409648	0.27758	0	0	0	1	0	0	0
920	CD4	CD4 molecule	0	0	0.114955	0.145257	0	0	8.11934	5.15651e-16	0.345735	-0.0937991	0	0	-1	0	0	0	0
10233	LRRC23	leucine rich repeat containing 23	0	0	0.814368	0.0213396	0	0	-3.72476	0.000196423	0.486203	0.0677783	0	0	0	-1	0	0	0
695	BTK	Bruton tyrosine kinase	1	0	0.387995	-0.0995249	0	0	1.85675	0.0633715	0.0184904	-0.233241	0	0	-1	0	0	0	0
3077	HFE	homeostatic iron regulator	0	---	0.2491	0.111743	0	--	10.9171	1.29767e-27	0.116672	-0.152137	0	0	0	0	0	0	0
22955	SCMH1	Scm polycomb group protein homolog 1	0	0	0.019316	-0.131147	0	0	6.10109	1.0868e-09	0.380105	-0.087281	0	0	0	0	-1	0	0
2534	FYN	FYN proto-oncogene, Src family tyrosine kinase	0	0	0.00446115	-0.282561	0	0	8.59182	9.64369e-18	0.195919	-0.127215	0	0	-1	0	-1	1	0
3097	HIVEP2	HIVEP zinc finger 2	0	0	0.000136778	-0.307305	0	0	2.74587	0.00604424	0.26195	-0.109196	0	0	0	0	0	0	0
2326	FMO1	flavin containing dimethylaniline monoxygenase 1	0	0	4.96177e-21	-1.39639	0	0	23.2281	1.02041e-116	6.91043e-13	-0.736994	-1	0	0	0	-1	0	0
6924	ELOA	elongin A	0	0	0.0838777	0.0675165	0	0	8.21417	2.36073e-16	0.0620404	0.191544	0	0	0	1	0	0	0
11313	LYPLA2	lysophospholipase 2	0	0	0.0092398	0.183911	0	0	3.66907	0.00024452	0.251473	0.114504	0	0	0	0	1	0	0
1185	CLCN6	chloride voltage-gated channel 6	0	0	0.479252	0.0483493	0	0	5.56337	2.70438e-08	0.0844206	-0.16813	0	0	0	0	-1	0	0
9902	MRC2	mannose receptor C type 2	0	0	3.34013e-05	-0.45982	0	0	7.47229	8.44308e-14	2.22639e-05	-0.414101	-1	0	0	0	0	0	0
654364	NME1-NME2	NME1-NME2 readthrough	0	---	0.0189782	0.243733	0	--	12.5775	4.80521e-36	0.0626048	0.199041	0	0	---	---	0	0	0
6534	SLC6A7	solute carrier family 6 member 7	0	0	0.390987	0.0195763	0	0	-5.53759	3.13289e-08	0.016523	-0.263186	0	0	0	0	1	0	0
10867	TSPAN9	tetraspanin 9	0	0	0.000265462	0.252505	0	1	10.1981	2.55647e-24	0.545483	0.0587878	0	0	0	0	-1	0	0
55727	BTBD7	BTB domain containing 7	0	0	0.0172984	-0.0910674	0	0	4.98196	6.38437e-07	0.725028	0.0342391	0	0	0	0	-1	0	0
9546	APBA3	amyloid beta precursor protein binding family A member 3	0	0	0.904239	-0.00981331	0	0	5.61422	2.01958e-08	0.0165047	-0.232293	0	0	0	0	1	0	0
54903	MKS1	MKS transition zone complex subunit 1	0	0	0.283698	-0.0761156	0	0	8.52955	1.64964e-17	7.57439e-05	0.384146	0	0	0	0	-1	0	0
51099	ABHD5	abhydrolase domain containing 5, lysophosphatidic acid acyltransferase	0	0	0.0538585	0.135319	0	0	14.1031	8.46123e-45	0.000176286	0.363591	0	0	0	0	0	0	0
3730	ANOS1	anosmin 1	0	0	0.164742	0.126603	0	0	0.959107	0.337525	0.204974	-0.128242	0	0	0	---	-1	0	0
26993	AKAP8L	A-kinase anchoring protein 8 like	0	0	0.232178	-0.0619359	0	0	4.44179	9.00335e-06	0.420147	0.0777428	0	0	0	0	0	0	0
54799	MBTD1	mbt domain containing 1	0	0.0217391	0.000533166	-0.158729	0	0	10.1574	3.87016e-24	0.465349	0.0709072	0	0	0	---	-1	0	0
51096	UTP18	UTP18 small subunit processome component	0	0.652174	0.415094	0.0627725	0	0	7.16639	8.16333e-13	0.000129951	0.391728	0	0	1	0	0	0	0
54476	RNF216	ring finger protein 216	0	0	0.0383786	-0.0795401	0	0	2.47075	0.0134971	0.0580688	0.186122	0	0	-1	0	0	0	0
54902	TTC19	tetratricopeptide repeat domain 19	0	0	4.85157e-05	-0.229042	0	0	7.95556	1.94742e-15	0.37856	-0.0867775	0	0	0	---	-1	0	0
5725	PTBP1	polypyrimidine tract binding protein 1	0	0.0869565	0.0541375	0.100275	0	0	NA	NA	NA	NA	0	0	0	1	---	0	0
8193	DPF1	double PHD fingers 1	0	0	0.159641	0.0634425	0	0	-8.71326	3.3491e-18	0.124799	0.150491	0	0	0	0	1	0	0
9066	SYT7	synaptotagmin 7	0	0	0.00123692	0.414222	0	0	8.82315	1.27039e-18	0.997939	0.000261823	0	0	---	-1	0	0	0
23395	LARS2	leucyl-tRNA synthetase 2, mitochondrial	0	0.173913	0.0071359	0.187773	0	0	0.174839	0.861209	0.997124	0.000351527	0	0	1	0	0	0	0
5286	PIK3C2A	phosphatidylinositol-4-phosphate 3-kinase catalytic subunit type 2 alpha	0	0	0.000520304	-0.165179	0	0	11.6251	4.55598e-31	0.737973	0.0324557	0	0	0	0	-1	0	0
5329	PLAUR	plasminogen activator, urokinase receptor	0	0	0.032944	-0.213559	0	0	3.95239	7.78289e-05	0.0135522	-0.242672	0	0	0	1	1	0	0
54443	ANLN	anillin, actin binding protein	0	0.23913	0.959569	0.0110706	0	0	-12.2207	3.89351e-34	0.0026721	0.303147	0	0	---	1	1	1	0
58525	WIZ	WIZ zinc finger	0	0	0.372414	0.0681562	0	0	6.89873	5.51778e-12	0.419973	-0.0782881	0	0	0	---	0	0	0
23637	RABGAP1	RAB GTPase activating protein 1	0	0	0.905795	-0.00372201	0	0	1.60309	0.108941	0.984168	-0.00250972	0	0	0	0	-1	0	1
1634	DCN	decorin	0	0	6.21648e-06	-0.708835	0	0	16.1719	3.40391e-58	1.25902e-06	-0.480016	0	0	0	-1	-1	0	0
54814	QPCTL	glutaminyl-peptide cyclotransferase like	0	0	0.0981981	0.139168	0	0	4.64693	3.4059e-06	0.959024	0.00501005	0	0	0	0	1	0	0
5536	PPP5C	protein phosphatase 5 catalytic subunit	0	0	0.0412535	0.0903403	0	0	2.46652	0.0136574	0.405438	-0.0814412	0	0	0	0	1	0	1
23177	CEP68	centrosomal protein 68	0	0	0.0263106	-0.153356	0	0	17.9994	1.81079e-71	0.263865	-0.108094	0	0	0	0	-1	0	0
8491	MAP4K3	mitogen-activated protein kinase kinase kinase kinase 3	0	0	0.930206	0.00150282	0	0	8.20751	2.49457e-16	0.0374507	0.201521	0	0	0	0	-1	0	0
27033	ZBTB32	zinc finger and BTB domain containing 32	0	0	0.160337	-0.0463285	0	0	-2.92912	0.00340576	0.605862	-0.0509533	0	0	0	0	0	0	0
7305	TYROBP	transmembrane immune signaling adaptor TYROBP	0	0	0.024966	0.274652	0	0	6.66586	2.74953e-11	0.203959	-0.126542	0	0	0	0	1	0	0
57146	TMEM159	lipid droplet assembly factor 1	0	0	0.185711	0.121543	0	0	4.36785	1.26554e-05	0.0421221	0.207458	0	0	0	1	1	0	0
2556	GABRA3	gamma-aminobutyric acid type A receptor subunit alpha3	0	0	0.00399571	0.259179	0	0	-7.89185	3.24254e-15	0.68888	0.0396233	0	0	0	0	1	0	0
672	BRCA1	BRCA1 DNA repair associated	1	0.152174	0.132348	-0.124811	0	0	-4.79775	1.62442e-06	0.375497	0.0861115	0	0	1	0	0	1	0
2067	ERCC1	ERCC excision repair 1, endonuclease non-catalytic subunit	0	0	0.309949	-0.0602766	0	0	9.73683	2.55291e-22	0.460586	-0.071189	0	0	-1	0	0	0	0
933	CD22	CD22 molecule	0	0	0.0294254	-0.300107	0	0	-6.34409	2.32014e-10	0.0330436	-0.205854	1	0	---	0	-1	0	0
7869	SEMA3B	semaphorin 3B	0	---	0.527711	-0.0886409	0	--	NA	NA	NA	NA	0	0	0	-1	---	0	0
51360	MBTPS2	membrane bound transcription factor peptidase, site 2	0	0.195652	1.20393e-05	0.338481	1	0	8.53271	1.6055e-17	0.00242054	0.292312	0	0	0	0	0	0	0
4007	PRICKLE3	prickle planar cell polarity protein 3	0	0	0.10759	0.137622	0	0	7.63295	2.47281e-14	0.283911	0.103435	0	0	0	0	0	0	0
4057	LTF	lactotransferrin	0	0	4.51197e-08	-1.29495	0	0	29.0167	8.11847e-179	5.14099e-05	-0.406278	0	0	---	0	-1	0	0
2137	EXTL3	exostosin like glycosyltransferase 3	0	0	0.0783351	0.105232	0	0	-9.52767	1.9242e-21	0.000519747	0.339989	0	0	0	0	0	0	0
9971	NR1H4	nuclear receptor subfamily 1 group H member 4	0	0	2.06369e-11	1.22688	0	1	-6.09627	1.11995e-09	5.0159e-08	0.606105	1	0	0	0	0	0	0
60481	ELOVL5	ELOVL fatty acid elongase 5	0	0	0.819365	-0.00563818	0	0	24.9824	3.04991e-134	0.0397828	-0.200648	0	0	-1	-1	-1	0	0
240	ALOX5	arachidonate 5-lipoxygenase	0	0	0.0321235	-0.194339	0	0	6.93162	4.37929e-12	6.58412e-05	-0.391804	0	1	0	0	0	0	0
8284	KDM5D	lysine demethylase 5D	0	---	0.417578	-0.0349382	0	--	-0.495056	0.62057	0.400271	0.092114	0	0	0	---	0	0	0
57658	CALCOCO1	calcium binding and coiled-coil domain 1	0	0	0.116509	-0.0923981	0	0	8.2362	1.96649e-16	0.177897	-0.129862	0	0	-1	-1	-1	0	0
55148	UBR7	ubiquitin protein ligase E3 component n-recognin 7	0	0	0.553356	-0.0283699	0	0	4.05676	5.00805e-05	0.245728	0.111908	0	0	0	0	-1	1	0
11183	MAP4K5	mitogen-activated protein kinase kinase kinase kinase 5	0	---	0.00062584	-0.253128	0	--	8.81527	1.3623e-18	0.0651223	-0.182365	0	0	0	0	-1	0	0
30845	EHD3	EH domain containing 3	0	0	0.0236668	0.188703	0	0	-5.86743	4.54609e-09	0.821467	0.0219658	0	0	0	0	-1	0	0
5704	PSMC4	proteasome 26S subunit, ATPase 4	0	1	8.77851e-06	0.22018	1	0	2.71332	0.00667113	0.0188785	0.236007	0	0	---	0	1	0	0
23324	MAN2B2	mannosidase alpha class 2B member 2	0	0	0.00336034	0.193525	0	0	6.26073	3.96615e-10	0.204648	-0.122643	0	0	-1	---	0	0	0
57709	SLC7A14	solute carrier family 7 member 14	0	0	0.945054	-0.00198306	0	0	-7.21139	5.87997e-13	1.14776e-07	-0.611565	0	0	---	0	0	0	0
5010	CLDN11	claudin 11	0	0	0.572188	-0.0728391	0	0	9.85813	7.7607e-23	0.493156	-0.0674929	0	0	0	-1	-1	0	0
51629	SLC25A39	solute carrier family 25 member 39	0	0	2.02268e-05	0.321588	0	1	-1.86919	0.0616214	0.0014668	0.319403	0	0	---	0	1	0	0
9961	MVP	major vault protein	0	0	0.761174	-0.0271309	0	0	6.60817	4.06014e-11	0.00185613	-0.308019	0	0	0	0	0	0	0
51667	NUB1	negative regulator of ubiquitin like proteins 1	0	0	0.625556	-0.0391712	0	0	10.2205	2.033e-24	0.225474	-0.122282	0	0	---	-1	0	0	0
5238	PGM3	phosphoglucomutase 3	0	0.0434783	0.972979	0.00175982	0	0	7.32894	2.47273e-13	0.00275699	0.295236	0	0	0	0	1	0	0
112611	RWDD2A	RWD domain containing 2A	0	0	0.356951	0.0661149	0	0	-0.178577	0.858273	1.01917e-05	0.428889	0	0	0	0	0	0	0
1195	CLK1	CDC like kinase 1	0	0	1.26948e-07	-0.297952	0	0	10.5659	5.61336e-26	0.311492	0.100534	0	0	0	-1	-1	0	0
55703	POLR3B	RNA polymerase III subunit B	0	0.978261	0.0430239	0.141112	0	0	-0.469704	0.638575	0.00144472	0.312491	0	0	0	1	0	0	0
23357	ANGEL1	angel homolog 1	0	0	0.0274552	0.123377	0	0	4.4143	1.02244e-05	0.00708895	0.260684	0	0	0	0	-1	0	0
9604	RNF14	ring finger protein 14	0	0	0.062313	0.129029	0	0	4.8878	1.03323e-06	0.000162379	0.363912	0	0	0	-1	0	0	0
1774	DNASE1L1	deoxyribonuclease 1 like 1	0	0	0.00971337	0.175691	0	0	4.72763	2.29812e-06	0.0918837	-0.167098	0	0	0	0	0	0	0
1663	DDX11	DEAD/H-box helicase 11	0	0.913043	0.698624	0.0343568	0	0	6.0725	1.29846e-09	0.586968	0.0534601	0	0	0	0	1	1	0
50865	HEBP1	heme binding protein 1	0	0	0.000138066	0.305444	0	1	12.6289	2.52702e-36	0.372057	0.0866112	0	0	0	-1	0	0	0
9052	GPRC5A	G protein-coupled receptor class C group 5 member A	0	0	0.101195	0.198996	0	0	7.16301	8.36633e-13	0.0531866	-0.188885	0	0	1	1	0	0	0
10046	MAMLD1	mastermind like domain containing 1	0	0	0.0245417	-0.235761	0	0	6.75239	1.52323e-11	0.741576	-0.0325795	0	0	1	1	0	0	0
923	CD6	CD6 molecule	0	0	0.00232388	-0.365107	0	0	0.288945	0.772629	6.72396e-06	-0.441617	0	0	0	0	0	0	0
10460	TACC3	transforming acidic coiled-coil containing protein 3	0	0.23913	0.537237	0.0511349	0	0	-2.83943	0.00452721	0.9562	-0.00535189	0	0	1	1	1	1	0
23376	UFL1	UFM1 specific ligase 1	0	0	0.0404591	0.113822	0	0	4.80276	1.58438e-06	0.0198136	0.238147	0	0	0	0	0	0	0
23649	POLA2	DNA polymerase alpha 2, accessory subunit	0	1	0.805573	0.0169111	0	0	4.69833	2.6529e-06	0.89369	0.0129056	0	0	0	1	1	0	0
23144	ZC3H3	zinc finger CCCH-type containing 3	0	0.0217391	0.0164243	0.18449	0	0	8.73225	2.83477e-18	0.742228	-0.0317379	0	0	0	1	1	0	0
823	CAPN1	calpain 1	0	0	0.000162823	0.189779	0	1	1.5995	0.109737	0.466845	0.0704112	0	0	0	0	1	0	0
55	ACPP	acid phosphatase 3	0	0	0.0231486	0.210075	0	0	-4.90293	9.56877e-07	0.167839	0.140712	0	-1	0	1	0	0	0
4190	MDH1	malate dehydrogenase 1	0	0	2.64385e-05	0.278662	0	1	1.57963	0.11422	0.000179613	0.364458	0	0	0	0	1	0	0
10463	SLC30A9	solute carrier family 30 member 9	0	0	0.00675403	-0.136704	0	0	2.78025	0.00544036	0.543121	-0.0593852	0	0	0	-1	-1	0	0
10903	MTMR11	myotubularin related protein 11	0	0	1.88798e-09	-0.480716	0	0	1.72036	0.0853935	4.22901e-05	-0.396517	0	0	0	-1	-1	0	0
1355	COX15	cytochrome c oxidase assembly homolog COX15	0	0	0.00827949	0.151639	0	0	3.78245	0.000156066	0.454141	-0.072963	0	0	0	---	-1	0	0
440193	CCDC88C	coiled-coil domain containing 88C	0	0	0.165125	-0.11819	0	0	12.0004	5.52462e-33	0.00658842	-0.265354	0	0	-1	---	-1	0	0
10138	YAF2	YY1 associated factor 2	0	0	6.19057e-05	-0.299453	0	0	7.26043	4.10345e-13	0.598131	-0.0518636	0	0	0	---	0	0	0
10771	ZMYND11	zinc finger MYND-type containing 11	0	0	0.731389	0.0258057	0	0	5.10841	3.30003e-07	0.93574	0.00788362	0	0	0	-1	-1	0	1
7454	WAS	WASP actin nucleation promoting factor	1	0	0.480436	-0.0754559	0	0	1.92278	0.0545319	0.00188177	-0.312345	0	0	0	0	0	0	0
1800	DPEP1	dipeptidase 1	0	0	0.1271	-0.0771085	0	0	-0.921257	0.356935	0.468781	-0.0741585	0	0	0	0	0	0	0
637	BID	BH3 interacting domain death agonist	0	0	0.00690516	0.178522	0	0	5.71326	1.1354e-08	0.461697	0.0720443	0	0	0	0	1	0	0
9782	MATR3	matrin 3	0	0	2.59312e-07	-0.241288	0	0	NA	NA	NA	NA	0	0	0	0	0	0	0
29881	NPC1L1	NPC1 like intracellular cholesterol transporter 1	0	0	1.14435e-08	0.970609	0	1	1.30967	0.190333	0.139857	0.141943	0	0	0	0	0	0	0
64132	XYLT2	xylosyltransferase 2	0	0.0434783	0.659592	0.0272548	0	0	2.26574	0.0234853	0.659996	0.0427783	0	0	0	0	0	0	0
84220	RGPD5	RANBP2 like and GRIP domain containing 5	0	---	0.622826	-0.0907801	0	--	NA	NA	NA	NA	0	0	---	---	---	0	0
81551	STMN4	stathmin 4	0	0	0.521202	-0.0194191	0	0	-7.52312	5.74021e-14	0.0483247	0.194092	1	0	0	0	0	0	0
23386	NUDCD3	NudC domain containing 3	0	0.23913	0.00422243	0.193634	0	0	1.53755	0.124187	0.226173	0.118229	0	0	0	0	0	0	0
3670	ISL1	ISL LIM homeobox 1	0	0	0.338634	-0.0233389	0	0	-6.45493	1.12554e-10	0.0620905	-0.202863	0	0	0	0	0	0	0
55349	CHDH	choline dehydrogenase	0	0	0.024018	0.232721	0	0	9.91769	4.30232e-23	0.520318	-0.0653572	0	0	---	-1	-1	0	0
53832	IL20RA	interleukin 20 receptor subunit alpha	0	0	0.0264194	-0.322724	0	0	12.8985	8.30415e-38	5.07383e-06	-0.443849	0	0	-1	-1	-1	0	0
1179	CLCA1	chloride channel accessory 1	0	0	0.799054	-0.00987788	0	0	-2.98287	0.00286146	0.512978	0.0720056	0	0	0	0	0	0	0
22802	CLCA4	chloride channel accessory 4	0	0	0.298699	-0.0865872	0	0	-3.17231	0.00151623	0.134545	-0.145197	0	0	0	0	-1	0	0
55830	GLT8D1	glycosyltransferase 8 domain containing 1	0	0	0.609233	0.0340761	0	0	7.90909	2.82582e-15	0.000463813	0.343235	0	0	0	-1	-1	0	0
27032	ATP2C1	ATPase secretory pathway Ca2+ transporting 1	0	0	0.249948	0.0729998	0	0	5.82766	5.76931e-09	0.125474	0.148499	0	0	1	0	1	0	0
3479	IGF1	insulin like growth factor 1	0	0	2.59737e-07	-0.830386	0	0	24.9644	4.67748e-134	4.99558e-11	-0.652447	0	0	-1	-1	-1	0	0
92745	SLC38A5	solute carrier family 38 member 5	0	0	0.000718693	-0.337966	0	0	-10.9078	1.43615e-27	0.16154	-0.141223	0	0	---	0	0	0	0
10928	RALBP1	ralA binding protein 1	0	0	0.00359751	-0.149197	0	0	3.04387	0.00234077	0.159074	0.136401	0	0	0	0	0	0	0
22902	RUFY3	RUN and FYVE domain containing 3	0	0	2.71194e-07	-0.265853	0	0	1.21436	0.224636	0.0182817	-0.233997	0	0	0	0	-1	0	0
1272	CNTN1	contactin 1	0	0	1.40141e-06	-0.834008	0	0	-4.28342	1.85513e-05	0.00144223	-0.308901	0	0	0	0	-1	0	0
6556	SLC11A1	solute carrier family 11 member 1	0	0	0.411173	0.0864538	0	0	2.87004	0.00411153	0.361359	0.0883516	0	0	0	---	1	0	0
25937	WWTR1	WW domain containing transcription regulator 1	1	0.130435	0.000811137	-0.255097	0	0	10.1244	5.40834e-24	0.00292588	-0.288069	0	0	0	0	-1	0	0
8540	AGPS	alkylglycerone phosphate synthase	0	0	0.235733	-0.0817796	0	0	6.69342	2.27983e-11	0.66483	-0.0420925	0	0	0	0	-1	0	0
646915	ZNF806	zinc finger protein 285C, pseudogene	0	---	0.181221	-0.0519771	0	--	-2.5863	0.00971309	0.398598	-0.130782	0	0	---	---	-1	0	0
63932	CXorf56	STING1 ER exit protein 1	0	0.0434783	0.43592	0.0567258	0	0	11.4198	4.8071e-30	0.150236	0.147476	0	0	0	0	0	0	0
477	ATP1A2	ATPase Na+/K+ transporting subunit alpha 2	0	0	0.785471	0.0378636	0	0	-1.05959	0.289354	0.106215	0.165551	0	0	0	0	-1	0	0
55622	TTC27	tetratricopeptide repeat domain 27	0	1	0.68836	0.0252834	0	0	11.2654	2.75184e-29	0.276189	0.106046	0	0	0	---	0	0	0
147948	ZNF582	zinc finger protein 582	0	0	0.0759121	-0.125502	0	0	5.01898	5.27119e-07	0.832938	-0.0213253	0	0	---	0	-1	0	0
23584	VSIG2	V-set and immunoglobulin domain containing 2	0	0	0.557684	0.0297305	0	0	7.22702	5.24436e-13	0.625783	0.048851	0	0	---	0	-1	0	0
23187	PHLDB1	pleckstrin homology like domain family B member 1	0	0	1.70304e-09	-0.462996	0	0	NA	NA	NA	NA	0	0	0	0	---	0	0
8685	MARCO	macrophage receptor with collagenous structure	0	0	2.13395e-12	1.01004	0	1	6.6629	2.80529e-11	0.352866	0.0917986	0	0	0	0	1	0	0
1591	CYP24A1	cytochrome P450 family 24 subfamily A member 1	0	0	0.00486243	-0.339442	0	0	-0.643648	0.519816	0.000262354	-0.353432	0	0	0	0	0	0	0
56981	PRDM11	PR/SET domain 11	0	0	0.993367	-0.00692599	0	0	NA	NA	NA	NA	0	0	0	0	---	0	0
57586	SYT13	synaptotagmin 13	0	0	0.217999	0.137065	0	0	-10.4241	2.48586e-25	0.724334	-0.0340771	0	0	0	0	0	0	0
6591	SNAI2	snail family transcriptional repressor 2	0	0	0.000537326	-0.380459	0	0	13.4679	4.88555e-41	4.67016e-05	-0.406281	0	0	0	0	-1	0	0
972	CD74	CD74 molecule	1	0	0.985643	-0.00491911	0	0	12.9136	6.84539e-38	3.74858e-05	-0.417545	0	0	-1	0	0	0	0
3082	HGF	hepatocyte growth factor	0	0	0.000193256	0.384744	0	1	9.37484	8.19647e-21	0.744969	-0.0315887	0	0	0	0	-1	0	1
54764	ZRANB1	zinc finger RANBP2-type containing 1	0	0	0.00984137	-0.102429	0	0	1.72583	0.0844045	0.0283865	0.220186	0	0	---	0	-1	0	0
23154	NCDN	neurochondrin	0	0.0217391	0.273522	0.0717021	0	0	-8.06768	7.86334e-16	0.626087	-0.0482705	0	0	0	0	0	0	0
25960	ADGRA2	adhesion G protein-coupled receptor A2	0	0	0.28324	0.0998581	0	0	16.4863	2.20657e-60	3.74633e-05	-0.428028	0	0	-1	---	-1	0	0
155100	CCT8L1P	chaperonin containing TCP1 subunit 8 like 1, pseudogene	0	---	0.213604	-0.047788	0	--	NA	NA	NA	NA	0	0	---	---	---	0	0
55734	ZFP64	ZFP64 zinc finger protein	0	0	0.0279349	0.153632	0	0	1.92452	0.0543136	0.0210864	0.228074	0	0	0	1	1	0	0
4331	MNAT1	MNAT1 component of CDK activating kinase	0	0.130435	0.405969	0.0504311	0	0	6.94725	3.92253e-12	0.00268249	0.295683	0	0	1	0	0	0	0
23034	SAMD4A	sterile alpha motif domain containing 4A	0	0	0.0320596	-0.154556	0	0	3.36862	0.000757894	0.00903457	-0.253539	0	0	0	1	-1	0	0
864	RUNX3	RUNX family transcription factor 3	0	0	0.013805	-0.217087	0	0	5.34627	9.14753e-08	3.88431e-05	-0.421053	0	0	0	0	0	0	0
4361	MRE11	MRE11 homolog, double strand break repair nuclease	0	0.0652174	0.176937	-0.103439	0	0	12.6397	2.20556e-36	0.458808	0.0754282	0	0	0	-1	0	0	0
58473	PLEKHB1	pleckstrin homology domain containing B1	0	0	0.0264664	0.191215	0	0	-8.95905	3.76931e-19	0.00447744	0.282344	0	0	0	0	1	0	0
1992	SERPINB1	serpin family B member 1	0	0	0.193854	0.0674222	0	0	2.45123	0.0142516	0.335046	-0.0971955	0	0	-1	-1	-1	0	0
64816	CYP3A43	cytochrome P450 family 3 subfamily A member 43	0	0	9.74747e-06	0.474177	0	1	-0.274725	0.783532	0.406154	0.0804503	0	0	0	0	0	0	0
11136	SLC7A9	solute carrier family 7 member 9	0	0	0.000208906	0.408208	0	1	-1.85609	0.0634664	0.205573	0.12188	0	0	0	0	0	0	0
6683	SPAST	spastin	0	0	0.536192	-0.0472549	0	0	1.54687	0.121921	0.310982	0.0984695	0	0	0	0	0	0	0
9369	NRXN3	neurexin 3	0	0	0.994614	-0.00818535	0	0	-9.33958	1.14146e-20	0.043711	0.198868	0	0	0	0	0	0	0
114879	OSBPL5	oxysterol binding protein like 5	0	0	0.92811	0.00926452	0	0	9.55008	1.55297e-21	0.337514	-0.0962535	0	0	---	0	0	0	0
9716	AQR	aquarius intron-binding spliceosomal factor	0	1	0.126139	-0.0686344	0	0	11.4781	2.47171e-30	0.746947	-0.0312377	0	0	0	0	-1	0	0
1373	CPS1	carbamoyl-phosphate synthase 1	0	0	1.00103e-07	1.48385	0	1	2.03432	0.0419421	0.477896	0.0693424	0	0	0	0	0	0	0
732	C8B	complement C8 beta chain	0	0	1.34961e-11	1.91299	0	1	-2.63225	0.00849327	0.00814624	0.291479	1	0	0	0	0	0	0
2273	FHL1	four and a half LIM domains 1	0	0	0.00324882	-0.442429	0	0	6.73201	1.75164e-11	0.0458262	-0.198232	0	0	0	0	-1	0	0
51507	RTFDC1	replication termination factor 2	0	0.956522	0.204847	0.112963	0	0	3.359	0.000784757	0.289645	0.107935	0	0	0	0	1	0	0
2554	GABRA1	gamma-aminobutyric acid type A receptor subunit alpha1	0	0	0.124206	0.0611234	0	0	-6.46832	1.03054e-10	0.0300189	0.211534	0	0	0	0	0	0	0
55655	NLRP2	NLR family pyrin domain containing 2	0	0	0.93527	0.0222053	0	0	2.34663	0.0189607	0.250024	-0.110544	0	0	0	0	0	1	0
57210	SLC45A4	solute carrier family 45 member 4	0	0	0.0573089	0.159177	0	0	-6.41027	1.50855e-10	0.00463711	0.29092	0	0	---	0	1	0	0
9921	RNF10	ring finger protein 10	0	0	0.392649	0.0281477	0	0	-0.84312	0.399179	0.568462	0.0568649	0	0	0	0	-1	0	0
55778	ZNF839	zinc finger protein 839	0	0	0.452408	-0.0463476	0	0	7.75491	9.57381e-15	0.621997	-0.0476719	0	0	0	-1	-1	0	0
64429	ZDHHC6	zinc finger DHHC-type palmitoyltransferase 6	0	0	0.00372181	-0.186085	0	0	10.9154	1.32191e-27	0.578951	-0.054792	0	0	0	0	-1	0	0
57476	GRAMD1B	GRAM domain containing 1B	0	0	0.00772117	0.236703	0	0	-9.91606	4.37255e-23	0.042964	0.19851	0	0	---	---	1	0	0
6050	RNH1	ribonuclease/angiogenin inhibitor 1	0	0	0.0551982	0.157271	0	0	6.77513	1.30259e-11	0.919598	-0.0100805	0	0	0	0	0	0	0
4719	NDUFS1	NADH:ubiquinone oxidoreductase core subunit S1	0	0.0869565	0.00100592	0.204389	0	0	-1.95435	0.0506835	1.78004e-05	0.425784	0	0	0	---	1	0	0
9821	RB1CC1	RB1 inducible coiled-coil 1	0	0	2.26213e-05	-0.227432	0	0	3.31751	0.000911008	0.668565	0.041306	0	0	0	0	0	0	1
23071	ERP44	endoplasmic reticulum protein 44	0	0	1.59677e-07	0.367423	0	1	8.69549	3.91327e-18	0.000846673	0.327182	0	0	0	0	1	0	0
211	ALAS1	5'-aminolevulinate synthase 1	0	0	0.000344225	0.255547	0	1	2.34336	0.0191275	8.21786e-06	0.442697	0	1	0	0	1	0	0
330	BIRC3	baculoviral IAP repeat containing 3	1	0	4.71017e-06	-0.638729	0	0	2.78391	0.00537947	0.0236884	-0.223006	0	1	-1	0	-1	0	0
11215	AKAP11	A-kinase anchoring protein 11	0	0	5.60731e-07	-0.279842	0	0	4.24221	2.23038e-05	0.120988	-0.149916	0	0	-1	-1	-1	0	0
51022	GLRX2	glutaredoxin 2	0	0	0.145082	0.101567	0	0	0.239462	0.810751	0.000551649	0.335357	0	0	1	0	1	0	0
6617	SNAPC1	small nuclear RNA activating complex polypeptide 1	0	1	0.339753	0.0680372	0	0	5.60719	2.10301e-08	0.130765	0.145638	0	0	1	---	0	0	0
51071	DERA	deoxyribose-phosphate aldolase	0	0	0.000242901	0.244947	0	1	7.98337	1.55694e-15	0.0183364	0.230231	0	0	0	0	0	0	0
11171	STRAP	serine/threonine kinase receptor associated protein	0	0.630435	0.523188	0.0460113	0	0	5.30301	1.15988e-07	0.558397	0.0568983	0	0	0	0	1	0	0
1244	ABCC2	ATP binding cassette subfamily C member 2	0	0	8.45181e-10	1.20605	0	1	3.6421	0.000271596	0.0117553	0.251349	0	0	0	0	1	1	0
50619	DEF6	DEF6 guanine nucleotide exchange factor	0	0	0.010854	-0.201839	0	0	-0.404879	0.685574	0.069965	-0.178391	0	0	-1	0	0	0	0
51177	PLEKHO1	pleckstrin homology domain containing O1	0	0	1.45202e-06	-0.351918	0	0	-3.44818	0.000566358	0.000175016	-0.394493	0	0	0	0	0	0	0
2730	GCLM	glutamate-cysteine ligase modifier subunit	0	0	0.00386589	0.232745	0	0	8.52561	1.70637e-17	0.077811	0.172839	0	0	1	0	0	1	0
23304	UBR2	ubiquitin protein ligase E3 component n-recognin 2	0	0	0.0421481	0.101361	0	0	5.73255	1.01382e-08	0.000342842	0.352512	0	0	0	0	-1	0	0
30846	EHD2	EH domain containing 2	0	0	0.00115558	-0.305506	0	0	14.4306	8.38029e-47	3.12961e-06	-0.457035	0	0	0	0	0	0	0
55635	DEPDC1	DEP domain containing 1	0	0	0.525755	-0.0545491	0	0	-5.64622	1.67838e-08	0.0265317	0.217256	0	0	1	---	1	0	0
25901	CCDC28A	coiled-coil domain containing 28A	0	0	7.99162e-05	0.343834	0	1	5.29606	1.20474e-07	0.220006	0.120679	0	0	-1	-1	0	0	0
58528	RRAGD	Ras related GTP binding D	0	0	0.50065	-0.057802	0	0	-2.11266	0.0346513	0.021963	0.220685	0	0	0	1	1	0	0
3298	HSF2	heat shock transcription factor 2	0	0	0.151929	-0.122524	0	0	1.51207	0.130544	0.0115741	0.244722	0	0	0	0	0	1	0
51230	PHF20	PHD finger protein 20	0	0	0.474425	-0.0379522	0	0	4.24752	2.17821e-05	0.624062	0.0472329	0	0	0	0	0	0	0
8630	HSD17B6	hydroxysteroid 17-beta dehydrogenase 6	0	0	3.96556e-06	0.843175	0	1	-14.0305	2.32179e-44	NA	NA	0	0	0	0	1	0	0
10062	NR1H3	nuclear receptor subfamily 1 group H member 3	0	0	0.978518	-0.0014501	0	0	26.0977	5.61453e-146	8.37278e-06	-0.434681	0	0	-1	0	0	0	0
1890	TYMP	thymidine phosphorylase	0	0	0.000210842	-0.29427	0	0	13.5033	3.0472e-41	3.25201e-05	-0.412361	0	0	0	1	1	0	0
29781	NCAPH2	non-SMC condensin II complex subunit H2	0	0.478261	0.0809586	0.145407	0	0	4.57547	4.80049e-06	0.033762	0.205853	0	0	0	1	1	0	0
10953	TOMM34	translocase of outer mitochondrial membrane 34	0	0	6.75446e-05	0.279253	0	1	0.333243	0.738956	0.253689	0.110715	0	0	1	1	1	1	0
11231	SEC63	SEC63 homolog, protein translocation regulator	0	0.0434783	0.617357	-0.0274333	0	0	7.62295	2.671e-14	0.137844	0.146319	0	0	0	0	0	0	0
23633	KPNA6	karyopherin subunit alpha 6	0	0	0.000150065	0.264783	0	1	1.68629	0.0917666	0.107537	0.157144	0	0	0	0	-1	0	0
7431	VIM	vimentin	0	0	4.83469e-05	-0.380713	0	0	14.1178	6.89621e-45	0.00596575	-0.268533	0	0	0	0	0	0	0
100533107	RTEL1-TNFRSF6B	RTEL1-TNFRSF6B readthrough (NMD candidate)	0	---	0.353809	0.0972863	0	--	NA	NA	NA	NA	0	0	---	---	---	0	0
355	FAS	Fas cell surface death receptor	1	0	1.67561e-10	-0.740901	0	0	7.92145	2.55985e-15	8.23822e-07	-0.484126	0	0	-1	0	-1	0	0
8635	RNASET2	ribonuclease T2	0	0	0.0695655	0.11352	0	0	-0.996214	0.319167	0.0521069	0.19128	0	0	-1	0	1	0	0
960	CD44	CD44 molecule (Indian blood group)	0	0	0.0264501	-0.208684	0	0	8.21618	2.32176e-16	0.0011234	-0.317344	0	0	0	-1	0	0	0
3755	KCNG1	potassium voltage-gated channel modifier subfamily G member 1	0	0	0.0447227	0.163264	0	0	-8.89099	6.94228e-19	NA	NA	0	0	1	1	1	0	0
56895	AGPAT4	1-acylglycerol-3-phosphate O-acyltransferase 4	0	0	1.77915e-07	-0.511205	0	0	2.78822	0.00530838	0.00067212	-0.328427	0	0	0	0	0	0	0
57823	SLAMF7	SLAM family member 7	0	---	0.0235544	-0.290445	0	--	3.05497	0.00225594	0.000497323	-0.352067	0	0	0	0	0	0	0
11119	BTN3A1	butyrophilin subfamily 3 member A1	0	0	0.000374869	-0.326014	0	0	7.30058	3.05107e-13	5.14895e-05	-0.397964	0	0	0	0	0	0	0
4285	MIPEP	mitochondrial intermediate peptidase	0	0.0434783	0.268471	0.0633106	0	0	3.39625	0.000685439	0.0917949	0.162892	0	0	-1	0	-1	0	0
5583	PRKCH	protein kinase C eta	0	0	0.99422	-0.0101181	0	0	15.8839	3.16787e-56	0.232306	-0.116199	0	0	-1	0	-1	0	0
3645	INSRR	insulin receptor related receptor	0	0	0.00600091	-0.175155	0	0	5.75467	8.89903e-09	1.08651e-06	-0.486287	0	0	0	0	0	0	0
3459	IFNGR1	interferon gamma receptor 1	0	0	0.0686562	0.114587	0	0	17.2103	1.42598e-65	0.0659759	0.181989	0	0	-1	---	0	0	0
11285	B4GALT7	beta-1,4-galactosyltransferase 7	0	0	0.00334327	0.187557	0	0	7.44841	1.0112e-13	0.561864	0.0586907	0	0	0	---	1	0	0
9047	SH2D2A	SH2 domain containing 2A	0	0	0.102194	-0.0897509	0	0	3.22696	0.00125459	5.60083e-07	-0.492311	0	0	0	0	0	0	0
7444	VRK2	VRK serine/threonine kinase 2	0	0	0.143008	-0.111855	0	0	NA	NA	NA	NA	0	0	0	0	---	0	0
7133	TNFRSF1B	TNF receptor superfamily member 1B	0	0	0.565822	-0.059599	0	0	18.0236	1.18243e-71	0.000110306	-0.391816	0	0	-1	0	0	0	0
55591	VEZT	vezatin, adherens junctions transmembrane protein	0	0.0652174	0.000456338	-0.128625	0	0	3.21171	0.00132304	0.888911	-0.0135263	0	0	-1	0	-1	0	0
5452	POU2F2	POU class 2 homeobox 2	0	0	0.0762913	-0.183525	0	0	-6.92867	4.47122e-12	0.000398997	-0.343461	0	0	0	0	0	0	0
65980	BRD9	bromodomain containing 9	0	0	0.145879	-0.08465	0	0	8.89292	6.82318e-19	0.00302047	0.292135	0	0	0	0	0	0	0
6642	SNX1	sorting nexin 1	0	0	0.548473	-0.0270321	0	0	8.16987	3.40434e-16	0.0524429	-0.18727	0	0	-1	-1	-1	0	0
9519	TBPL1	TATA-box binding protein like 1	0	0	0.425688	-0.0574068	0	0	-1.51117	0.130772	0.412113	0.0800068	0	0	1	1	0	0	0
56938	ARNTL2	basic helix-loop-helix ARNT like 2	0	0	0.09308	-0.182898	0	0	-2.1137	0.0345621	0.704812	-0.0377858	0	0	0	0	0	0	0
9774	BCLAF1	BCL2 associated transcription factor 1	1	0.543478	7.85646e-06	-0.222309	0	0	10.9571	8.38819e-28	0.105873	-0.156602	0	0	0	0	0	1	0
55334	SLC39A9	solute carrier family 39 member 9	0	0	0.000541998	0.204101	0	1	6.48606	9.16658e-11	0.0794344	0.173447	0	0	0	0	-1	0	0
286	ANK1	ankyrin 1	1	0	0.995077	0.0095686	0	0	-10.3126	7.89601e-25	0.640478	0.0454415	0	1	0	0	0	0	0
3381	IBSP	integrin binding sialoprotein	0	0	0.338663	-0.122292	0	0	-4.55818	5.21221e-06	0.0902113	0.164965	-1	0	0	1	1	0	0
51106	TFB1M	transcription factor B1, mitochondrial	0	0	0.877048	0.0145348	0	0	-1.65122	0.0987212	0.000585385	0.337386	0	0	0	0	0	0	0
9135	RABEP1	rabaptin, RAB GTPase binding effector protein 1	1	0	0.000116669	-0.208907	0	0	14.4363	7.73141e-47	0.000246495	-0.355209	0	0	-1	-1	-1	0	0
3149	HMGB3	high mobility group box 3	0	0.804348	0.0161373	0.271525	0	0	-5.40944	6.44678e-08	0.0229196	0.221025	0	0	1	1	1	1	0
23279	NUP160	nucleoporin 160	0	1	0.908171	-0.00414711	0	0	10.9687	7.39047e-28	0.359587	0.0898169	0	0	0	1	0	1	0
578	BAK1	BCL2 antagonist/killer 1	0	0.282609	0.0906664	0.115894	0	0	-7.64007	2.34038e-14	0.870359	-0.0158181	0	0	0	0	1	0	0
4593	MUSK	muscle associated receptor tyrosine kinase	0	0	0.018329	0.132056	0	0	-9.64834	6.03141e-22	0.0221742	-0.225371	0	0	0	0	0	0	0
22807	IKZF2	IKAROS family zinc finger 2	0	0	0.0784618	-0.159383	0	0	-2.03313	0.0420624	0.0787036	-0.169392	0	0	0	0	-1	0	0
2896	GRN	granulin precursor	0	0	3.3549e-06	0.407166	0	1	4.47245	7.8059e-06	0.0312878	0.21133	0	0	0	0	1	0	0
51306	FAM13B	family with sequence similarity 13 member B	0	0	0.00178399	-0.13915	0	0	3.51521	0.000441064	0.0956939	0.163916	0	0	0	-1	-1	0	0
57514	ARHGAP31	Rho GTPase activating protein 31	0	0	6.2277e-07	-0.441093	0	0	15.9286	1.57567e-56	9.78257e-05	-0.396469	0	0	---	0	-1	0	0
55166	CENPQ	centromere protein Q	0	0	0.0020032	0.258672	0	0	9.14786	6.765e-20	9.4432e-05	0.382471	0	0	1	0	0	1	0
54938	SARS	seryl-tRNA synthetase 2, mitochondrial	0	0.130435	0.145423	0.0848367	0	0	3.49878	0.000469131	0.30899	0.0987179	0	0	0	0	1	0	0
8498	RANBP3	RAN binding protein 3	0	0	0.457347	0.0452969	0	0	2.07084	0.0383959	0.0109441	-0.245731	0	0	0	0	0	0	0
5926	ARID4A	AT-rich interaction domain 4A	0	0	0.0969417	-0.10621	0	0	11.9773	7.27541e-33	0.460491	0.0710073	0	0	0	0	-1	0	0
7260	EIPR1	EARP complex and GARP complex interacting protein 1	0	0	0.225854	0.079512	0	0	-4.7333	2.2349e-06	0.503198	-0.068828	0	0	0	1	1	0	0
10908	PNPLA6	patatin like phospholipase domain containing 6	0	0	0.0335493	0.141246	0	0	-4.70448	2.57428e-06	0.076644	0.171822	0	0	0	0	0	0	0
8100	IFT88	intraflagellar transport 88	0	0	0.469989	-0.0580193	0	0	3.84397	0.0001217	0.106806	-0.156145	0	0	-1	-1	-1	0	0
56052	ALG1	ALG1 chitobiosyldiphosphodolichol beta-mannosyltransferase	0	0.543478	2.59378e-05	0.329865	1	0	NA	NA	NA	NA	0	0	---	0	---	0	0
55596	ZCCHC8	zinc finger CCHC-type containing 8	1	---	0.532048	0.0523312	0	--	8.72835	2.93366e-18	0.00677627	0.261215	0	0	0	0	-1	0	0
10061	ABCF2	ATP binding cassette subfamily F member 2	0	0	0.312588	0.0851417	0	0	1.68189	0.0926173	0.0207065	0.224337	0	0	0	0	1	0	0
54480	CHPF2	chondroitin polymerizing factor 2	0	0	0.0495635	-0.110333	0	0	2.44702	0.0144187	0.436709	-0.0778468	0	0	0	0	1	0	0
57554	LRRC7	leucine rich repeat containing 7	0	0	0.272874	0.0859586	0	0	-9.17205	5.41517e-20	8.0544e-05	0.403582	0	0	---	0	0	0	0
2530	FUT8	fucosyltransferase 8	0	0	0.000523939	-0.266935	0	0	6.02163	1.77861e-09	0.00135275	-0.313098	0	0	0	-1	-1	0	0
55236	UBA6	ubiquitin like modifier activating enzyme 6	0	0.0869565	0.332295	-0.0451658	0	0	7.78122	7.78691e-15	0.566946	0.0554223	0	0	0	0	0	0	0
9846	GAB2	GRB2 associated binding protein 2	0	0	0.732068	-0.0359979	0	0	3.84155	0.000122908	0.241855	-0.113639	0	0	0	-1	-1	0	0
535	ATP6V0A1	ATPase H+ transporting V0 subunit a1	0	0.0217391	0.779355	0.0176156	0	0	-7.51212	6.24122e-14	0.0726038	0.174788	0	0	0	-1	0	0	0
8554	PIAS1	protein inhibitor of activated STAT 1	0	0	0.808343	0.0265829	0	0	2.14693	0.0318194	0.390189	0.0838346	0	0	0	0	-1	0	0
9497	SLC4A7	solute carrier family 4 member 7	0	0.23913	3.18061e-08	-0.429861	0	0	13.6517	4.14549e-42	0.00100712	-0.33124	0	0	0	-1	-1	0	0
321	APBA2	amyloid beta precursor protein binding family A member 2	0	0	0.00386879	-0.341538	0	0	-7.92463	2.49563e-15	0.587068	-0.0525032	0	1	0	0	1	0	0
5606	MAP2K3	mitogen-activated protein kinase kinase 3	0	0	0.0083281	0.197375	0	0	NA	NA	NA	NA	0	0	---	0	---	0	0
79645	EFCAB1	calaxin	0	0	0.65983	-0.0154483	0	0	5.68381	1.3488e-08	0.00427104	-0.290239	0	0	0	0	-1	0	0
9168	TMSB10	thymosin beta 10	0	---	0.239883	-0.0957869	0	--	13.272	6.53913e-40	0.363157	-0.0903184	0	0	0	1	1	0	0
28990	ASTE1	asteroid homolog 1	0	0	0.633379	-0.0315346	0	0	6.62818	3.54792e-11	0.071914	0.177071	0	0	0	-1	-1	0	0
25897	RNF19A	ring finger protein 19A, RBR E3 ubiquitin protein ligase	0	0	0.203851	-0.111764	0	0	8.05565	8.672e-16	0.323333	0.095333	0	0	0	0	0	0	0
8504	PEX3	peroxisomal biogenesis factor 3	0	0	0.521802	0.0543941	0	0	5.91059	3.50402e-09	0.001082	0.317536	0	0	0	0	0	0	0
11345	GABARAPL2	GABA type A receptor associated protein like 2	0	0	0.00410507	0.18287	0	0	0.818803	0.412915	0.00156041	0.305145	0	0	0	0	0	0	0
4653	MYOC	myocilin	0	0	0.196891	0.132817	0	0	4.17313	3.02615e-05	0.359331	-0.100209	0	0	0	0	-1	0	0
26751	SH3YL1	SH3 and SYLF domain containing 1	0	0	0.223536	-0.0979771	0	0	4.05878	4.96514e-05	0.083872	0.173396	0	0	0	-1	0	0	0
84908	FAM136A	family with sequence similarity 136 member A	0	0.173913	0.0598218	0.110775	0	0	NA	NA	NA	NA	0	0	1	1	---	0	0
7414	VCL	vinculin	0	0.0652174	0.710965	-0.0271324	0	0	3.89791	9.75683e-05	0.000469854	-0.336322	0	0	0	0	0	1	0
55789	DEPDC1B	DEP domain containing 1B	0	0	0.107707	0.136024	0	0	-7.53134	5.39197e-14	0.0927764	0.168895	0	0	---	1	1	1	0
23604	DAPK2	death associated protein kinase 2	0	0	0.687488	0.015196	0	0	8.11501	5.34271e-16	0.927411	-0.00881922	0	0	0	---	0	0	0
8439	NSMAF	neutral sphingomyelinase activation associated factor	0	0	0.000506072	-0.178097	0	0	7.46952	8.62179e-14	0.804296	0.0241621	0	0	0	0	0	0	0
159	ADSS	adenylosuccinate synthase 2	0	0.347826	0.992957	0.00275639	0	0	8.13884	4.39443e-16	0.387677	0.0885009	0	-1	0	0	0	0	0
26228	STAP1	signal transducing adaptor family member 1	0	0	0.341002	-0.0841412	0	0	-2.78595	0.00534566	0.0278589	-0.215155	0	0	0	0	-1	0	0
7077	TIMP2	TIMP metallopeptidase inhibitor 2	0	0	2.13796e-05	-0.405132	0	0	10.0063	1.77821e-23	1.33181e-07	-0.517425	0	0	0	0	-1	0	0
5981	RFC1	replication factor C subunit 1	0	0.0217391	0.175639	-0.0694563	0	0	8.68497	4.29042e-18	0.96336	0.00454664	0	0	0	-1	-1	0	0
55773	TBC1D23	TBC1 domain family member 23	0	0	0.855542	0.0134199	0	0	8.60911	8.3029e-18	0.303885	0.104414	0	0	---	0	0	0	0
8452	CUL3	cullin 3	1	0.456522	0.258864	0.0649552	0	0	1.20154	0.229565	0.00982056	0.255297	0	0	0	0	0	0	0
9172	MYOM2	myomesin 2	0	0	0.132478	0.186367	0	0	-7.99072	1.46724e-15	0.116473	0.154517	0	0	0	0	0	0	0
5009	OTC	ornithine transcarbamylase	0	0	1.6336e-09	1.26816	0	1	-2.46994	0.0135276	2.36373e-06	0.516354	1	0	0	0	0	0	0
10858	CYP46A1	cytochrome P450 family 46 subfamily A member 1	0	0	0.90262	0.00107127	0	0	-4.02843	5.65055e-05	0.726439	0.0341682	0	0	0	---	0	0	0
26009	ZZZ3	zinc finger ZZ-type containing 3	0	0.0217391	4.18305e-14	-0.36894	0	0	11.2818	2.2888e-29	0.00315844	-0.29482	0	0	0	0	-1	0	0
6570	SLC18A1	solute carrier family 18 member A1	0	0	0.723088	0.00705694	0	0	-4.13466	3.57964e-05	0.0120915	-0.272606	0	0	0	0	0	0	0
9099	USP2	ubiquitin specific peptidase 2	0	0	0.101041	0.162361	0	0	-7.87135	3.81765e-15	0.0481169	0.200273	0	0	0	0	0	0	1
846	CASR	calcium sensing receptor	0	0	0.390474	0.0386948	0	0	-4.75146	2.04357e-06	0.0401163	0.229394	1	0	0	---	0	0	0
27175	TUBG2	tubulin gamma 2	0	0	0.916727	0.0164917	0	0	1.72716	0.0841656	0.584172	-0.0564116	0	0	0	-1	0	0	1
51121	RPL26L1	ribosomal protein L26 like 1	0	0.23913	0.00150562	0.227214	0	0	3.0186	0.00254489	0.630433	0.0470175	0	0	1	0	1	0	0
2324	FLT4	fms related receptor tyrosine kinase 4	1	0	9.87308e-07	0.478969	0	1	22.6299	5.24539e-111	0.0775937	-0.171916	0	0	0	0	0	0	0
54888	NSUN2	NOP2/Sun RNA methyltransferase 2	0	0	0.387956	0.0548653	0	0	6.07644	1.26703e-09	0.00373336	0.291171	0	0	---	1	1	0	0
54455	FBXO42	F-box protein 42	0	0.108696	0.0073852	-0.113127	0	0	0.791584	0.428619	0.722063	-0.0349777	0	0	0	1	-1	0	0
4238	MFAP3	microfibril associated protein 3	0	0	0.0805906	0.119092	0	0	17.5909	2.19496e-68	0.00215259	0.299372	0	0	---	0	-1	0	0
84245	MRI1	methylthioribose-1-phosphate isomerase 1	0	0	0.0053125	-0.157021	0	0	8.83337	1.16011e-18	0.00354218	-0.292311	0	0	---	---	0	1	0
4234	METTL1	methyltransferase 1, tRNA methylguanosine	0	0	0.0351744	0.148679	0	0	8.93879	4.5227e-19	0.00409936	0.27908	0	0	1	1	1	0	0
3224	HOXC8	homeobox C8	0	0	1.20613e-05	-0.353502	0	0	21.8453	1.00878e-103	0.00484975	-0.272357	0	0	0	0	0	0	0
175	AGA	aspartylglucosaminidase	0	0	0.00233562	0.253128	0	0	7.87813	3.61697e-15	0.000152075	0.366717	0	1	-1	-1	-1	0	0
55300	PI4K2B	phosphatidylinositol 4-kinase type 2 beta	0	0	0.744247	0.0247846	0	0	NA	NA	NA	NA	0	0	---	0	---	0	0
259282	BOD1L1	biorientation of chromosomes in cell division 1 like 1	0	0	5.93381e-07	-0.257996	0	0	8.12982	4.73214e-16	0.059511	-0.199175	0	0	---	0	-1	0	0
27430	MAT2B	methionine adenosyltransferase 2B	0	0	0.0967281	0.0930862	0	0	6.05464	1.45054e-09	0.0828529	0.170008	0	0	-1	0	-1	0	0
7092	TLL1	tolloid like 1	0	0	4.41274e-06	-0.674082	0	0	22.241	2.28904e-107	5.7509e-08	-0.539491	0	0	0	0	-1	0	0
23644	EDC4	enhancer of mRNA decapping 4	0	0	0.351011	0.0484672	0	0	3.78181	0.000156468	0.799816	0.0246258	0	0	0	1	1	0	0
7204	TRIO	trio Rho guanine nucleotide exchange factor	0	0	5.79482e-06	-0.229594	0	0	8.91879	5.41219e-19	0.0734786	-0.173243	0	0	0	0	-1	0	0
1462	VCAN	versican	0	0	2.83499e-08	-0.764689	0	0	6.14933	8.03529e-10	1.31877e-12	-0.695062	-1	0	0	0	-1	0	0
23274	CLEC16A	C-type lectin domain containing 16A	0	0	0.0992436	0.0740458	0	0	-0.239617	0.810631	0.32921	0.0951354	0	0	0	0	0	0	0
4481	MSR1	macrophage scavenger receptor 1	0	0	0.237346	0.132858	0	0	9.01458	2.28246e-19	0.320862	-0.0961224	0	0	0	0	1	0	0
999	CDH1	cadherin 1	1	0	0.000243743	0.331616	0	1	6.93613	4.24235e-12	0.00444596	0.276251	0	0	0	0	0	0	0
23517	SKIV2L2	Mtr4 exosome RNA helicase	0	1	0.451883	-0.0464268	0	0	6.75079	1.54002e-11	0.23204	0.122877	0	0	0	0	-1	0	0
1767	DNAH5	dynein axonemal heavy chain 5	0	0	0.00836359	-0.299734	0	0	13.6823	2.74071e-42	0.453584	-0.0757793	0	0	---	0	-1	0	0
9765	ZFYVE16	zinc finger FYVE-type containing 16	0	0	0.00361044	-0.138081	0	0	5.09462	3.54896e-07	0.0135178	0.238798	0	0	0	0	-1	0	0
79567	RIPOR1	RHO family interacting cell polarization regulator 1	0	0	4.73162e-10	-0.440737	0	0	9.2505	2.62088e-20	0.00105729	-0.332959	0	0	0	0	0	0	0
729	C6	complement C6	0	0	1.91422e-08	1.55247	0	1	10.0896	7.69331e-24	0.14448	-0.141686	0	0	-1	-1	0	1	0
26064	RAI14	retinoic acid induced 14	0	0	0.00422147	-0.1992	0	0	2.54416	0.0109669	0.0394046	-0.199139	0	0	0	0	0	0	0
11063	SOX30	SRY-box transcription factor 30	0	0	0.735801	-0.016487	0	0	-2.43233	0.015017	0.658408	0.0481129	0	0	0	0	0	0	0
11284	PNKP	polynucleotide kinase 3'-phosphatase	0	0.0434783	0.925616	-0.00631146	0	0	8.85953	9.19226e-19	0.697231	-0.0379571	0	0	0	0	1	0	0
54831	BEST2	bestrophin 2	0	0	0.585421	-0.00677468	0	0	-5.47914	4.36252e-08	0.340468	-0.104995	0	0	0	0	0	0	0
23035	PHLPP2	PH domain and leucine rich repeat protein phosphatase 2	0	0	0.841996	0.0138142	0	0	0.939792	0.347343	0.0937964	0.161574	0	0	0	0	-1	0	0
54908	SPDL1	spindle apparatus coiled-coil protein 1	0	1	0.0653703	-0.1499	0	0	3.34961	0.000811815	0.693546	0.0400735	0	0	1	1	1	1	0
27067	STAU2	staufen double-stranded RNA binding protein 2	0	0	0.525317	0.0317994	0	0	1.37444	0.169332	0.00789744	0.258332	0	0	0	0	0	0	0
54896	PQLC2	solute carrier family 66 member 1	0	0	0.0115616	0.209649	0	0	3.09755	0.00195588	0.444081	-0.0785403	0	0	0	0	0	0	0
1497	CTNS	cystinosin, lysosomal cystine transporter	0	0	0.0390297	0.133553	0	0	5.73514	9.98488e-09	0.157492	-0.136552	0	0	0	0	0	0	0
65078	RTN4R	reticulon 4 receptor	0	0	0.000742358	0.322944	0	1	-9.2993	1.66373e-20	0.00791666	0.268381	0	0	---	1	1	0	0
79142	PHF23	PHD finger protein 23	0	0	0.285544	0.0720455	0	0	2.38053	0.0173036	0.264081	0.112718	0	0	---	-1	0	0	0
1008	CDH10	cadherin 10	1	0	0.0576802	0.118538	0	0	-8.05801	8.50717e-16	5.02258e-05	0.391416	0	0	0	0	0	0	0
3631	INPP4A	inositol polyphosphate-4-phosphatase type I A	0	0	0.00957033	-0.168039	0	0	0.220822	0.825235	0.00722199	-0.263949	0	0	0	1	0	0	0
5874	RAB27B	RAB27B, member RAS oncogene family	0	0	0.550018	0.0532776	0	0	4.91471	9.01191e-07	0.77642	-0.0282463	0	0	---	-1	-1	0	0
5685	PSMA4	proteasome 20S subunit alpha 4	0	1	0.311593	0.0672077	0	0	7.30253	3.00754e-13	0.221122	0.12261	0	0	0	0	0	0	0
23026	MYO16	myosin XVI	0	0	0.752058	0.0411917	0	0	3.90041	9.65693e-05	0.391115	-0.0833389	0	0	0	0	0	0	0
55341	LSG1	large 60S subunit nuclear export GTPase 1	0	0.978261	0.0456504	0.114985	0	0	9.04353	1.7552e-19	0.0472081	0.198144	0	0	1	---	0	0	0
10039	PARP3	poly(ADP-ribose) polymerase family member 3	0	0	0.0235094	0.146342	0	0	13.3384	2.72611e-40	0.0178553	-0.227477	0	0	-1	-1	-1	0	0
3371	TNC	tenascin C	1	0	0.0488983	-0.255013	0	0	4.28816	1.81602e-05	0.0161191	-0.236527	0	0	0	0	-1	0	0
90326	THAP3	THAP domain containing 3	0	0	0.989275	0.00194157	0	0	9.20835	3.87331e-20	0.699472	-0.0386889	0	0	0	0	0	0	0
140876	RIPOR3	RIPOR family member 3	0	0	0.202826	-0.118326	0	0	16.7571	2.67478e-62	0.0247962	-0.239679	0	0	---	0	-1	0	0
55775	TDP1	tyrosyl-DNA phosphodiesterase 1	0	0	0.180171	0.120817	0	0	7.78781	7.39348e-15	0.999177	-9.92605e-05	0	0	0	0	0	0	0
84883	AIFM2	apoptosis inducing factor mitochondria associated 2	0	0	0.0937118	0.101014	0	0	23.8244	1.51573e-122	0.0271614	-0.223216	0	0	---	0	0	0	0
56918	C2orf83	folate transporter-like protein C2orf83	0	---	0.503624	-0.00649458	0	--	0.12632	0.899481	0.106601	-0.18628	0	0	0	0	0	0	0
55812	SPATA7	spermatogenesis associated 7	0	0	6.00191e-05	-0.277832	0	0	3.97093	7.20225e-05	0.617761	-0.0482042	0	0	0	-1	-1	0	0
9440	MED17	mediator complex subunit 17	0	0.869565	0.00981711	-0.158872	0	0	9.43442	4.67154e-21	0.224635	0.117131	0	0	0	0	0	0	0
54884	RETSAT	retinol saturase	0	0	2.99514e-07	0.36724	0	1	19.3985	1.56549e-82	0.627532	0.0475104	0	0	-1	0	0	0	0
822	CAPG	capping actin protein, gelsolin like	0	0	0.0746705	-0.144621	0	0	9.42703	5.0097e-21	0.0228516	-0.22217	0	0	0	0	1	0	0
1175	AP2S1	adaptor related protein complex 2 subunit sigma 1	0	0.391304	4.04621e-06	0.34726	1	0	4.90346	9.54287e-07	0.0445426	0.193627	0	0	0	1	1	0	0
7399	USH2A	usherin	0	0	0.0502549	0.250657	0	0	-2.62084	0.00878271	0.738995	-0.0363538	0	0	0	0	0	0	0
11055	ZPBP	zona pellucida binding protein	0	0	0.942969	-0.000887372	0	0	-1.9802	0.0477042	0.0788203	-0.169656	0	0	0	0	0	1	0
7038	TG	thyroglobulin	0	0	0.32007	-0.117612	0	0	-4.81716	1.47442e-06	0.419685	-0.0779895	1	0	0	0	0	0	0
10863	ADAM28	ADAM metallopeptidase domain 28	0	0	0.000139487	-0.409399	0	0	1.01682	0.309259	0.000688194	-0.331161	0	0	-1	0	0	0	0
8538	BARX2	BARX homeobox 2	0	0	0.843427	-0.0185338	0	0	14.5593	1.33062e-47	0.00932111	-0.252245	0	0	0	0	-1	0	0
54165	DCUN1D1	defective in cullin neddylation 1 domain containing 1	0	0	0.660698	-0.0243306	0	0	-0.275446	0.782979	0.0269617	0.213273	0	0	1	1	0	0	0
23338	JADE2	jade family PHD finger 2	0	0	0.547611	-0.0443831	0	0	5.58672	2.3657e-08	0.00838091	-0.269238	0	0	0	-1	-1	1	0
7546	ZIC2	Zic family member 2	0	0	0.0961905	0.175192	0	0	-4.90319	9.5563e-07	0.00903794	0.273608	0	0	---	1	1	0	0
3937	LCP2	lymphocyte cytosolic protein 2	0	0	0.0336799	-0.18863	0	0	7.86224	4.10425e-15	0.0268803	-0.224323	0	0	0	0	0	0	0
54802	TRIT1	tRNA isopentenyltransferase 1	0	0.0217391	0.832931	-0.0149555	0	0	3.94691	7.96312e-05	0.237619	0.115428	0	0	0	0	0	0	0
153	ADRB1	adrenoceptor beta 1	0	0	0.926975	-0.0158924	0	0	4.27049	1.96584e-05	0.428678	-0.0895049	0	-1	0	-1	-1	0	0
2981	GUCA2B	guanylate cyclase activator 2B	0	0	0.0553915	0.0197682	0	0	-4.44111	9.03165e-06	0.257754	0.134128	0	0	0	0	0	0	0
9820	CUL7	cullin 7	0	0	0.23679	0.0606398	0	0	8.17251	3.33115e-16	0.0223661	0.222623	0	0	0	0	1	0	0
1495	CTNNA1	catenin alpha 1	0	0	0.127374	0.0928725	0	0	10.0522	1.12123e-23	0.620639	0.0483819	0	0	0	0	0	0	0
5256	PHKA2	phosphorylase kinase regulatory subunit alpha 2	0	0	0.253005	0.103227	0	0	7.61876	2.75888e-14	0.00780657	0.25835	0	0	0	0	0	0	0
54875	CNTLN	centlein	0	0	0.000182143	-0.328297	0	0	11.6471	3.52894e-31	0.306549	-0.099455	0	0	0	---	0	0	0
2042	EPHA3	EPH receptor A3	1	0	2.82051e-12	1.16374	0	1	4.97419	6.64537e-07	5.03062e-06	0.442183	1	0	0	0	0	0	0
3309	HSPA5	heat shock protein family A (Hsp70) member 5	0	1	3.37559e-12	0.382929	1	0	5.67319	1.43491e-08	2.41795e-06	0.462779	0	0	0	0	1	0	0
1829	DSG2	desmoglein 2	0	0	0.0057806	-0.229478	0	0	27.1394	2.4002e-157	0.0346115	-0.203707	0	0	0	0	-1	0	0
54960	GEMIN8	gem nuclear organelle associated protein 8	0	0.195652	0.859938	0.0140789	0	0	9.129	8.04348e-20	0.581199	0.0543578	0	0	0	---	-1	0	0
8481	OFD1	OFD1 centriole and centriolar satellite protein	0	0	0.0255658	-0.137549	0	0	7.79033	7.24804e-15	0.87309	-0.0154066	0	0	0	-1	-1	0	1
2824	GPM6B	glycoprotein M6B	0	0	0.000862902	-0.316776	0	0	-0.850035	0.395323	0.602608	-0.0511971	-1	0	0	0	-1	0	0
51438	MAGEC2	MAGE family member C2	0	0	0.193525	0.0850078	0	0	-2.56523	0.0103231	0.507354	-0.0721686	0	0	0	0	0	0	0
80243	PREX2	phosphatidylinositol-3,4,5-trisphosphate dependent Rac exchange factor 2	1	0	0.000501855	-0.480942	0	0	17.1355	5.00965e-65	0.000244042	-0.35716	0	0	0	0	-1	0	0
22884	WDR37	WD repeat domain 37	0	0	0.303714	0.055434	0	0	0.423295	0.672087	0.0305569	0.211481	0	0	0	0	-1	0	0
64848	YTHDC2	YTH N6-methyladenosine RNA binding protein C2	0	0	0.0225425	-0.103177	0	0	7.97673	1.64243e-15	0.185219	0.13131	0	0	0	-1	-1	0	1
56474	CTPS2	CTP synthase 2	0	0	0.457993	-0.0547587	0	0	9.7568	2.10054e-22	0.366331	-0.0889076	0	0	0	0	0	0	0
51606	ATP6V1H	ATPase H+ transporting V1 subunit H	0	0.913043	0.000696241	0.22686	1	0	1.00178	0.316468	0.000125888	0.378513	0	0	0	0	0	0	0
5431	POLR2B	RNA polymerase II subunit B	0	1	0.557081	-0.0233083	0	0	4.18453	2.87849e-05	0.022337	0.222117	0	0	0	0	0	0	0
56204	FAM214A	atos homolog A	0	0	2.48859e-06	-0.298744	0	0	16.7365	3.75194e-62	0.517952	-0.0687239	0	0	---	-1	-1	1	0
116984	ARAP2	ArfGAP with RhoGAP domain, ankyrin repeat and PH domain 2	0	0	9.63293e-05	-0.324483	0	0	NA	NA	NA	NA	0	0	0	0	---	0	0
7175	TPR	translocated promoter region, nuclear basket protein	1	0.76087	0.000497251	-0.141403	0	0	7.85905	4.20949e-15	0.11604	0.15633	0	0	0	0	0	0	0
1356	CP	ceruloplasmin	0	0	2.72013e-13	1.75452	0	1	2.49956	0.0124485	1.28814e-07	0.512099	0	0	0	1	1	0	0
23247	KIAA0556	katanin interacting protein	0	0	0.842532	-0.00532758	0	0	2.56301	0.0103892	0.895118	-0.0135341	0	0	0	0	-1	0	0
84062	DTNBP1	dystrobrevin binding protein 1	0	0	0.00950959	-0.164642	0	0	1.9338	0.0531618	0.0878888	0.173991	0	0	---	0	0	0	0
7504	XK	X-linked Kx blood group antigen, Kell and VPS13A binding protein	0	0	7.97086e-05	0.408225	0	1	-18.0885	3.77301e-72	8.39938e-05	0.382664	0	0	0	0	1	0	0
57101	ANO2	anoctamin 2	0	---	0.0388894	-0.250894	0	--	23.2391	7.98497e-117	0.000660849	-0.330317	0	0	0	0	-1	0	0
57102	C12orf4	chromosome 12 open reading frame 4	0	0	0.145715	-0.103892	0	0	2.42456	0.0153422	0.902982	0.0118173	0	0	0	0	0	0	0
6322	SCML1	Scm polycomb group protein like 1	0	0	0.0234422	-0.238048	0	0	10.9275	1.15897e-27	0.354433	-0.0892667	0	0	0	-1	-1	0	0
55841	WWC3	WWC family member 3	0	0	0.305678	-0.0622356	0	0	4.02171	5.81398e-05	0.020601	-0.226525	0	0	0	0	-1	0	0
395	ARHGAP6	Rho GTPase activating protein 6	0	0	0.00495189	-0.256043	0	0	8.28645	1.29392e-16	0.0123078	-0.24326	0	0	0	0	-1	0	0
27146	FAM184B	family with sequence similarity 184 member B	0	0	0.0609972	-0.23124	0	0	-5.46182	4.80919e-08	5.13149e-05	-0.40745	-1	0	---	---	-1	0	0
4134	MAP4	microtubule associated protein 4	0	0	5.26173e-05	-0.164684	0	0	-2.22538	0.0260745	0.0217204	-0.228162	0	0	0	0	-1	0	0
57120	GOPC	golgi associated PDZ and coiled-coil motif containing	1	0	0.952517	0.00118995	0	0	6.00099	2.01934e-09	0.261951	-0.112948	0	0	---	0	0	0	0
6098	ROS1	ROS proto-oncogene 1, receptor tyrosine kinase	1	0	0.569363	-0.140385	0	0	-5.17735	2.28802e-07	0.0223676	-0.221265	0	0	0	0	1	0	0
57646	USP28	ubiquitin specific peptidase 28	0	0	0.479881	-0.0449806	0	0	-2.80339	0.0050652	0.0184935	0.23568	0	0	---	---	0	0	0
9734	HDAC9	histone deacetylase 9	0	0	0.476386	-0.0732909	0	0	6.24669	4.33802e-10	0.00331789	-0.284873	0	0	0	0	0	0	0
26262	TSPAN17	tetraspanin 17	0	0	1.0134e-06	0.401468	0	1	-1.54733	0.121811	0.349151	0.0971829	0	0	---	1	1	0	0
51491	NOP16	NOP16 nucleolar protein	0	0.956522	0.015504	0.186037	0	0	5.29851	1.18877e-07	0.00671497	0.269164	0	0	0	1	1	0	0
57545	CC2D2A	coiled-coil and C2 domain containing 2A	0	0	0.000417918	-0.251567	0	0	4.91684	8.91471e-07	0.000565649	-0.346378	0	0	---	-1	-1	0	0
50484	RRM2B	ribonucleotide reductase regulatory TP53 inducible subunit M2B	0	0	0.00455495	0.177088	0	0	-1.56866	0.116755	0.0343221	0.215405	0	0	---	0	0	0	0
168850	ZNF800	zinc finger protein 800	0	0	0.0152175	-0.130918	0	0	12.759	4.90202e-37	0.220302	0.126304	0	0	---	0	-1	0	0
608	TNFRSF17	TNF receptor superfamily member 17	1	0	0.0193944	-0.148056	0	0	2.63599	0.00840031	0.114946	-0.154312	0	0	-1	0	-1	0	0
92017	SNX29	sorting nexin 29	1	0	0.208127	-0.104035	0	0	NA	NA	NA	NA	0	0	0	0	---	0	0
55885	LMO3	LIM domain only 3	0	0	0.271634	0.0909544	0	0	0.987755	0.323293	0.667859	0.0413929	0	0	0	0	0	0	0
55173	MRPS10	mitochondrial ribosomal protein S10	0	0.217391	0.547847	0.046815	0	0	5.13378	2.88544e-07	0.0450572	0.200622	0	0	1	0	0	0	0
2978	GUCA1A	guanylate cyclase activator 1A	0	---	0.443199	0.013942	0	--	-5.62238	1.9266e-08	0.108376	-0.174267	0	0	0	1	1	0	0
51773	RSF1	remodeling and spacing factor 1	0	0	0.126236	-0.0788177	0	0	6.72396	1.85095e-11	0.894896	0.0131065	0	0	0	0	0	0	0
55187	VPS13D	vacuolar protein sorting 13 homolog D	0	0.282609	0.010825	-0.121016	0	0	3.9226	8.81011e-05	0.465741	0.0712198	0	0	0	0	-1	0	0
10659	CELF2	CUGBP Elav-like family member 2	0	0	1.5391e-05	-0.472944	0	0	6.99067	2.88474e-12	0.00104766	-0.32551	0	0	0	0	-1	0	0
23196	FAM120A	family with sequence similarity 120A	0	0	0.0710188	0.100888	0	0	5.60393	2.14293e-08	0.220875	-0.118696	0	0	0	-1	-1	0	0
23518	R3HDM1	R3H domain containing 1	0	0	5.51678e-05	-0.258916	0	0	-3.52711	0.000421733	0.251929	-0.113331	0	0	0	0	0	0	0
1298	COL9A2	collagen type IX alpha 2 chain	0	0	0.917282	0.0113175	0	0	-0.318313	0.750253	0.96006	-0.00483113	0	0	0	0	0	0	0
4254	KITLG	KIT ligand	0	0	0.645772	-0.0683224	0	0	8.25936	1.62188e-16	0.891372	-0.0131876	0	0	0	0	-1	0	0
1161	ERCC8	ERCC excision repair 8, CSA ubiquitin ligase complex subunit	0	0	0.841698	-0.0141191	0	0	9.28915	1.82904e-20	0.475746	0.0693768	0	0	0	0	0	0	0
11174	ADAMTS6	ADAM metallopeptidase with thrombospondin type 1 motif 6	0	0	1.66552e-13	-0.830735	0	0	1.79305	0.0729915	NA	NA	0	0	0	0	-1	0	0
9563	H6PD	hexose-6-phosphate dehydrogenase/glucose 1-dehydrogenase	0	0	0.217552	0.0933713	0	0	11.2596	2.93928e-29	0.0942845	-0.163552	0	0	0	-1	-1	0	0
9341	VAMP3	vesicle associated membrane protein 3	0	0	0.0333797	0.13704	0	0	11.1968	5.93096e-29	0.565486	-0.0559808	0	0	0	-1	0	0	0
8863	PER3	period circadian regulator 3	0	0	0.991293	-0.00758739	0	0	2.37197	0.0177098	0.00050566	-0.348618	0	0	-1	-1	-1	0	0
10911	UTS2	urotensin 2	0	0	0.18704	-0.024353	0	0	-2.89041	0.0038545	0.000356754	-0.345682	0	0	0	0	0	0	0
3604	TNFRSF9	TNF receptor superfamily member 9	0	0	0.164657	-0.0722056	0	0	-3.08601	0.00203339	0.000224114	-0.372875	0	0	0	0	0	0	0
55040	EPN3	epsin 3	0	0	0.000667113	0.371206	0	1	0.407003	0.684013	0.192009	0.127509	0	0	1	1	1	0	0
4052	LTBP1	latent transforming growth factor beta binding protein 1	0	0	3.11077e-05	0.443584	0	1	0.710368	0.47749	0.000953698	0.327596	0	0	0	0	0	0	0
5954	RCN1	reticulocalbin 1	0	0	0.0694217	0.130902	0	0	NA	NA	NA	NA	0	0	0	0	---	0	0
2006	ELN	elastin	1	0	0.0741973	-0.2984	0	0	8.56121	1.25624e-17	0.00062552	-0.345796	0	0	-1	0	-1	0	0
5982	RFC2	replication factor C subunit 2	0	0.956522	0.0261367	0.15693	0	0	6.59501	4.43565e-11	0.0189307	0.227417	0	0	0	0	1	1	0
57492	ARID1B	AT-rich interaction domain 1B	1	0	0.000794807	-0.149115	0	0	8.66424	5.14155e-18	0.000217129	-0.373849	0	0	---	0	-1	0	0
81037	CLPTM1L	CLPTM1 like	0	0	1.81226e-05	0.344834	0	1	6.10277	1.07546e-09	0.000719524	0.338109	0	0	---	0	1	0	0
23327	NEDD4L	NEDD4 like E3 ubiquitin protein ligase	0	0	0.492704	0.0324604	0	0	3.47107	0.000520271	0.902325	-0.012049	0	0	0	-1	-1	0	0
50943	FOXP3	forkhead box P3	0	0	0.0227662	-0.166033	0	0	-0.914637	0.360401	7.51506e-08	-0.528178	0	0	0	0	0	0	0
89801	PPP1R3F	protein phosphatase 1 regulatory subunit 3F	0	0	0.741816	0.0251973	0	0	-9.64737	6.08822e-22	0.275443	-0.109236	0	0	---	0	0	0	0
3074	HEXB	hexosaminidase subunit beta	0	0	0.00907229	0.188814	0	0	13.1724	2.41121e-39	0.0548931	0.190179	0	0	0	0	0	0	0
79810	PTCD2	pentatricopeptide repeat domain 2	0	0	0.151319	0.103	0	0	5.02163	5.19909e-07	0.438358	0.0746343	0	0	0	0	0	0	0
340533	NEXMIF	neurite extension and migration factor	0	0	0.889347	0.0214681	0	0	-6.88943	5.88927e-12	0.736152	0.0379641	0	0	---	0	1	0	0
51528	JKAMP	JNK1/MAPK8 associated membrane protein	0	0	0.148404	0.106944	0	0	5.16045	2.50402e-07	0.000548279	0.349483	0	0	---	0	0	0	0
27122	DKK3	dickkopf WNT signaling pathway inhibitor 3	0	0	0.52369	-0.0793125	0	0	-5.31235	1.10209e-07	0.62836	0.0476424	0	0	0	0	-1	0	0
7984	ARHGEF5	Rho guanine nucleotide exchange factor 5	0	0	0.00915832	-0.184522	0	0	9.22332	3.37229e-20	0.4491	-0.0739273	0	0	0	-1	0	0	0
9603	NFE2L3	NFE2 like bZIP transcription factor 3	0	0.0217391	0.0805811	-0.180495	0	0	8.99484	2.72909e-19	0.895336	0.0129661	0	0	0	0	0	0	0
63933	MCUR1	mitochondrial calcium uniporter regulator 1	0	0	0.975595	0.000230778	0	0	3.26473	0.00109884	0.0799022	0.178171	0	0	1	1	1	0	0
51474	LIMA1	LIM domain and actin binding 1	0	0	0.000252231	-0.299087	0	0	17.362	1.09605e-66	6.01084e-05	-0.402848	0	0	-1	0	-1	0	0
25875	LETMD1	LETM1 domain containing 1	0	0	0.00418613	-0.166416	0	0	12.6445	2.07679e-36	0.520769	-0.0631432	0	0	-1	0	-1	0	0
9498	SLC4A8	solute carrier family 4 member 8	0	0	0.0545143	-0.225571	0	0	1.91523	0.055488	0.88616	-0.0140285	0	0	0	0	-1	0	0
10319	LAMC3	laminin subunit gamma 3	0	0	8.42768e-07	0.954576	0	1	-1.10197	0.270496	1.0232e-07	0.517465	0	0	0	0	-1	0	0
5733	PTGER3	prostaglandin E receptor 3	0	0	1.46253e-14	-0.958371	0	0	22.5432	3.43785e-110	2.41301e-15	-0.767877	-1	0	-1	-1	-1	0	0
79931	TNIP3	TNFAIP3 interacting protein 3	0	0	0.0204666	-0.143698	0	0	-3.41941	0.000629725	0.000488404	-0.339151	0	0	0	---	0	0	0
5601	MAPK9	mitogen-activated protein kinase 9	0	0	0.821635	0.0169535	0	0	-1.63008	0.103111	0.130434	0.146826	0	0	1	0	0	0	0
91522	COL23A1	collagen type XXIII alpha 1 chain	0	0	0.0125419	0.101284	0	0	-0.223483	0.823164	0.277068	0.111872	0	0	---	0	0	0	0
9564	BCAR1	BCAR1 scaffold protein, Cas family member	0	0.26087	0.237653	0.0784027	0	0	2.75004	0.00596789	0.291021	-0.10643	0	0	---	1	1	0	0
84067	FAM160A2	FHF complex subunit HOOK interacting protein 1B	0	0	0.110841	-0.0906462	0	0	8.23717	1.95063e-16	0.493207	0.0735328	0	0	---	0	0	0	0
9709	HERPUD1	homocysteine inducible ER protein with ubiquitin like domain 1	1	0	0.253875	0.062783	0	0	6.99797	2.73896e-12	0.783385	0.0268449	0	0	-1	0	0	0	0
9454	HOMER3	homer scaffold protein 3	0	0	0.627351	-0.0313693	0	0	2.74862	0.00599379	0.677146	-0.0400034	0	0	0	0	1	0	0
5888	RAD51	RAD51 recombinase	0	0.869565	0.00616209	0.299621	0	0	-3.81571	0.000136489	0.294068	0.101667	0	0	0	1	1	1	1
10721	POLQ	DNA polymerase theta	1	0.0217391	0.202557	-0.118147	0	0	-5.16686	2.41984e-07	0.0199035	0.228883	0	0	1	1	1	1	0
5291	PIK3CB	phosphatidylinositol-4,5-bisphosphate 3-kinase catalytic subunit beta	1	0.0652174	0.712449	-0.0126319	0	0	1.18118	0.237553	0.0279579	0.212704	0	0	0	0	0	0	0
1535	CYBA	cytochrome b-245 alpha chain	0	0	0.337025	0.0904846	0	0	6.97712	3.17572e-12	0.283424	-0.10375	0	0	0	0	1	0	0
84321	THOC3	THO complex subunit 3	0	1	0.000536909	0.371475	1	0	0.277902	0.781093	0.0215112	0.238823	0	0	---	1	1	0	0
23593	HEBP2	heme binding protein 2	0	0	0.304959	0.0645487	0	0	24.5186	1.69403e-129	0.832637	-0.02068	0	0	0	0	1	0	0
10198	MPHOSPH9	M-phase phosphoprotein 9	0	0	0.132763	-0.0684705	0	0	-5.95021	2.75475e-09	0.0292431	0.210745	0	0	0	1	0	0	0
54477	PLEKHA5	pleckstrin homology domain containing A5	0	0	0.0051815	-0.151829	0	0	3.77803	0.000158857	0.881704	-0.0145166	0	0	0	-1	-1	0	0
5652	PRSS8	serine protease 8	0	0	2.86989e-06	0.536763	0	1	6.83079	8.86381e-12	0.000122321	0.384477	-1	0	0	0	0	0	0
80143	SIKE1	suppressor of IKBKE 1	0	0	0.868198	0.0107858	0	0	6.01605	1.84079e-09	0.550689	0.0577074	0	0	0	0	0	0	0
23223	RRP12	ribosomal RNA processing 12 homolog	0	1	0.287514	0.067982	0	0	-1.72504	0.0845475	0.283642	0.103945	0	0	1	1	1	0	0
57600	FNIP2	folliculin interacting protein 2	0	0	0.305181	0.0716544	0	0	5.60964	2.0735e-08	0.719629	-0.0366597	0	0	---	0	0	0	0
6307	MSMO1	methylsterol monooxygenase 1	0	0	6.96275e-15	0.768295	0	1	-3.73564	0.000188129	2.70211e-08	0.565958	0	0	1	0	0	0	0
55761	TTC17	tetratricopeptide repeat domain 17	0	0	0.303514	-0.0463002	0	0	10.8586	2.4518e-27	0.0741819	0.171861	0	0	0	0	-1	0	0
60529	ALX4	ALX homeobox 4	0	0	3.41719e-08	-0.422745	0	0	52.7639	0	3.2121e-08	-0.611799	0	0	0	0	-1	0	0
23105	FSTL4	follistatin like 4	0	0	0.000106489	0.27685	0	1	-3.47445	0.000513764	0.106112	0.159742	0	0	0	0	1	0	0
1112	FOXN3	forkhead box N3	0	0	0.0079065	-0.161456	0	0	8.03059	1.06291e-15	0.00441997	-0.282974	0	0	0	0	-1	0	0
728464	METTL24	methyltransferase like 24	0	0	0.0318456	-0.130891	0	0	-4.96389	7.00704e-07	0.0715527	-0.191562	0	0	---	---	-1	0	0
8574	AKR7A2	aldo-keto reductase family 7 member A2	0	0	0.0736584	0.171194	0	0	6.54256	6.29985e-11	0.340868	0.0925553	0	0	0	-1	0	0	0
51154	MRTO4	MRT4 homolog, ribosome maturation factor	0	0.73913	0.0126495	0.175223	0	0	9.55579	1.47031e-21	0.190976	0.127295	0	0	0	0	0	0	0
4826	NNAT	neuronatin	0	0	0.0576625	-0.0258952	0	0	9.0046	2.49827e-19	0.689304	0.040093	0	0	0	0	-1	0	0
55850	USE1	unconventional SNARE in the ER 1	0	0.0869565	0.20177	0.0900821	0	0	7.76379	8.9294e-15	0.530855	0.0602796	0	0	0	0	0	0	0
23101	MCF2L2	MCF.2 cell line derived transforming sequence-like 2	0	0	3.43269e-05	-0.302889	0	0	-9.11557	9.09715e-20	0.489544	-0.0672712	0	0	0	0	0	0	0
83714	NRIP2	nuclear receptor interacting protein 2	0	0	0.146459	-0.055141	0	0	3.73266	0.000190365	0.00166801	-0.306739	0	0	0	-1	-1	0	0
3909	LAMA3	laminin subunit alpha 3	0	0	0.00994749	-0.419693	0	0	19.7195	3.52883e-85	0.00242231	-0.291926	0	0	0	-1	-1	0	0
55745	AP5M1	adaptor related protein complex 5 subunit mu 1	0	0	0.15963	-0.0908437	0	0	3.14651	0.00165644	0.719626	0.0366492	0	0	0	0	0	0	0
29945	ANAPC4	anaphase promoting complex subunit 4	0	1	0.000116043	-0.238532	0	0	8.2159	2.32716e-16	0.505427	-0.0669855	0	0	---	-1	-1	0	1
3784	KCNQ1	potassium voltage-gated channel subfamily Q member 1	0	0	0.966601	-0.00952808	0	0	0.522597	0.601265	0.0422143	-0.202775	0	0	0	0	0	0	0
27095	TRAPPC3	trafficking protein particle complex subunit 3	0	0.956522	0.0214594	0.143747	0	0	5.84159	5.30835e-09	0.249615	0.112232	0	0	0	0	0	0	0
9967	THRAP3	thyroid hormone receptor associated protein 3	1	0	0.14498	-0.0534907	0	0	5.23869	1.64529e-07	0.594434	-0.0517664	0	0	0	0	-1	1	0
29085	PHPT1	phosphohistidine phosphatase 1	0	0	0.002204	0.219227	0	0	-4.88797	1.03233e-06	0.199717	0.134402	0	0	---	0	1	0	0
954	ENTPD2	ectonucleoside triphosphate diphosphohydrolase 2	0	0	0.196294	0.140637	0	0	7.25818	4.172e-13	0.035058	0.212614	0	0	0	1	1	0	0
4065	LY75	lymphocyte antigen 75	0	0	0.065001	-0.285548	0	0	NA	NA	NA	NA	0	0	-1	0	---	0	0
51742	ARID4B	AT-rich interaction domain 4B	0	0	6.92014e-05	-0.217079	0	0	10.1821	3.00936e-24	0.986458	-0.00168651	0	0	0	0	0	0	0
23596	OPN3	opsin 3	0	0	0.0189501	0.202711	0	0	-0.650595	0.515321	0.0320604	0.206647	0	0	0	0	0	0	0
10806	SDCCAG8	SHH signaling and ciliogenesis regulator SDCCAG8	0	0	0.352667	-0.0540586	0	0	10.585	4.58834e-26	0.611608	-0.0508073	0	0	0	0	0	0	0
5798	PTPRN	protein tyrosine phosphatase receptor type N	0	0	0.0325086	-0.123692	0	0	-10.1977	2.5661e-24	0.143991	-0.147867	0	0	0	0	0	0	0
55733	HHAT	hedgehog acyltransferase	0	0	0.0181114	-0.165694	0	0	14.6558	3.30719e-48	4.89243e-05	-0.401688	0	0	-1	---	-1	0	0
23095	KIF1B	kinesin family member 1B	0	0	0.596153	0.023994	0	0	-9.10354	1.01559e-19	2.96003e-07	0.497966	0	0	0	0	0	0	0
2296	FOXC1	forkhead box C1	0	0.0217391	0.01035	-0.347378	0	0	8.99442	2.73941e-19	0.111772	0.155732	0	0	---	0	1	0	0
25771	TBC1D22A	TBC1 domain family member 22A	0	0	0.178366	-0.0786636	0	0	6.41561	1.45676e-10	0.125003	-0.148661	0	0	0	0	0	0	0
23224	SYNE2	spectrin repeat containing nuclear envelope protein 2	0	0	0.00092397	-0.186567	0	0	12.0587	2.75082e-33	0.288027	-0.102801	0	0	-1	0	-1	0	0
57475	PLEKHH1	pleckstrin homology, MyTH4 and FERM domain containing H1	0	0	0.133841	-0.124311	0	0	-1.43999	0.149897	0.408512	0.0862042	0	0	---	0	-1	0	0
10079	ATP9A	ATPase phospholipid transporting 9A (putative)	0	0	0.0113306	0.187515	0	0	4.27347	1.93983e-05	6.95971e-05	0.39366	0	0	0	0	0	0	0
23626	SPO11	SPO11 initiator of meiotic double stranded breaks	0	0	0.31891	-0.000138691	0	0	-2.45048	0.0142813	0.795509	-0.0299731	0	0	0	0	0	0	0
140689	CBLN4	cerebellin 4 precursor	0	0	0.0101266	-0.158922	0	0	7.84183	4.82553e-15	0.000108481	-0.442155	-1	0	---	0	-1	0	0
25884	CHRDL2	chordin like 2	0	0	0.460119	0.0528849	0	0	-3.40277	0.000669308	0.563583	-0.0581981	0	0	---	0	0	0	0
23201	FAM168A	family with sequence similarity 168 member A	0	0.173913	0.222031	-0.059016	0	0	0.384185	0.700849	0.907568	-0.0113779	0	0	0	0	-1	0	0
84957	RELT	RELT TNF receptor	0	0	0.00722926	-0.22544	0	0	-3.12665	0.00177244	0.000682546	-0.342965	0	0	---	0	1	0	0
2581	GALC	galactosylceramidase	0	0	0.49321	-0.0497168	0	0	6.79741	1.11702e-11	0.701925	-0.037172	0	0	0	0	-1	0	0
51602	NOP58	NOP58 ribonucleoprotein	0	1	0.0319286	-0.159993	0	0	8.7232	3.06936e-18	0.620548	0.0504685	0	0	---	0	1	0	0
26099	SZRD1	SUZ RNA binding domain containing 1	0	0	0.597803	-0.0315313	0	0	4.36725	1.26902e-05	0.00226385	-0.309332	0	0	0	1	0	0	0
3757	KCNH2	potassium voltage-gated channel subfamily H member 2	0	0	0.0535259	0.192434	0	0	-16.7774	1.91684e-62	0.107878	0.156656	0	0	0	0	1	0	0
8454	CUL1	cullin 1	0	0.413043	0.406035	0.0572571	0	0	6.01159	1.89199e-09	0.0980323	0.160198	0	0	0	0	0	0	0
10827	FAM114A2	family with sequence similarity 114 member A2	0	0	0.325064	0.0948365	0	0	9.46177	3.60444e-21	0.884373	-0.0140581	0	0	0	-1	-1	0	0
26999	CYFIP2	cytoplasmic FMR1 interacting protein 2	0	---	0.131457	0.148157	0	--	-16.6063	3.14756e-61	0.0253651	0.218996	0	0	0	-1	-1	0	0
23118	TAB2	TGF-beta activated kinase 1 (MAP3K7) binding protein 2	0	0	1.03974e-05	-0.257437	0	0	4.07201	4.69164e-05	0.102447	-0.158588	0	0	0	0	0	1	0
116254	GINM1	glycosylated integral membrane protein 1	0	0	0.266214	0.0532781	0	0	12.4911	1.40908e-35	0.03357	0.233205	0	0	---	0	0	0	0
5610	EIF2AK2	eukaryotic translation initiation factor 2 alpha kinase 2	0	0	0.318328	-0.0774217	0	0	6.46885	1.02691e-10	0.811686	-0.0233778	0	0	0	1	0	0	0
57602	USP36	ubiquitin specific peptidase 36	0	0.978261	0.0129392	-0.111011	0	0	9.01133	2.3506e-19	0.294277	0.101864	0	0	0	---	0	0	0
58508	KMT2C	lysine methyltransferase 2C	1	0	2.19198e-05	-0.175892	0	0	5.45152	5.09571e-08	0.470031	0.0782068	0	0	---	0	-1	0	0
55283	MCOLN3	mucolipin TRP cation channel 3	0	0	0.0508724	-0.220724	0	0	15.725	3.74427e-55	0.195368	-0.127435	0	0	0	0	0	0	0
114800	CCDC85A	coiled-coil domain containing 85A	0	0	0.0648502	-0.17876	0	0	18.3294	5.2304e-74	0.000606275	-0.345134	0	0	---	-1	-1	0	0
23369	PUM2	pumilio RNA binding family member 2	0	0	0.853991	-0.0126655	0	0	5.21771	1.84254e-07	0.00825983	0.256151	0	0	0	0	-1	0	0
84545	MRPL43	mitochondrial ribosomal protein L43	0	0.391304	0.0384874	0.123435	0	0	5.51792	3.50344e-08	0.0118422	0.254737	0	0	---	0	0	0	0
3700	ITIH4	inter-alpha-trypsin inhibitor heavy chain 4	0	0	1.06163e-11	1.68796	0	1	-3.58374	0.000340088	0.00420346	0.277147	1	0	-1	0	0	0	0
3697	ITIH1	inter-alpha-trypsin inhibitor heavy chain 1	0	0	6.69089e-12	2.09518	0	1	-1.47145	0.141196	0.0122493	0.275922	1	0	0	0	0	0	0
54969	HPF1	histone PARylation factor 1	0	0	0.747646	-0.03344	0	0	6.08475	1.20326e-09	0.0859027	0.176848	0	0	0	0	0	0	0
51663	ZFR	zinc finger RNA binding protein	0	0	0.895533	-0.00819122	0	0	7.32891	2.47325e-13	0.00010671	0.377406	0	0	0	0	0	0	0
55609	ZNF280C	zinc finger protein 280C	0	0	0.40475	-0.0605127	0	0	8.36507	6.68816e-17	0.013343	0.249567	0	0	---	0	-1	0	0
10886	NPFFR2	neuropeptide FF receptor 2	0	0	0.0742374	-0.111071	0	0	15.1863	1.35238e-51	0.00817307	-0.264745	0	0	---	0	0	0	0
112885	PHF21B	PHD finger protein 21B	0	0	0.498402	-0.0299577	0	0	-4.78752	1.70924e-06	0.0759957	-0.180766	0	0	---	0	0	0	0
7185	TRAF1	TNF receptor associated factor 1	0	0	0.000742131	-0.304441	0	0	2.60891	0.00909461	2.40818e-08	-0.542362	0	0	0	0	-1	0	0
54542	RC3H2	ring finger and CCCH-type domains 2	0	0	0.206996	-0.0470088	0	0	6.04334	1.55554e-09	0.197297	0.124479	0	0	0	1	-1	0	0
55540	IL17RB	interleukin 17 receptor B	0	0	0.26238	0.120252	0	0	11.0545	2.87949e-28	0.458124	-0.0721935	0	0	0	-1	-1	0	0
10758	TRAF3IP2	TRAF3 interacting protein 2	0	0	0.59279	-0.0323492	0	0	14.7205	1.29701e-48	0.0563257	-0.185667	0	0	0	1	0	0	0
8908	GYG2	glycogenin 2	0	0	0.884636	0.0312293	0	0	30.5992	7.07586e-198	0.00352846	-0.282485	0	0	0	0	0	0	0
131566	DCBLD2	discoidin, CUB and LCCL domain containing 2	0	0	0.8548	0.00871584	0	0	3.82605	0.000130892	0.828322	0.0211089	0	0	0	0	-1	0	0
6317	SERPINB3	serpin family B member 3	0	0	0.449359	-0.0818035	0	0	-5.89178	3.92598e-09	0.0046745	0.278032	0	0	0	0	1	1	0
6646	SOAT1	sterol O-acyltransferase 1	0	0	0.0147675	0.188753	0	0	5.78649	7.37172e-09	0.0706586	0.176246	0	0	0	---	0	0	0
5318	PKP2	plakophilin 2	0	0	0.635927	0.057878	0	0	10.7354	9.25514e-27	0.138432	0.145431	0	0	-1	0	-1	0	0
4438	MSH4	mutS homolog 4	0	0	0.0436996	0.135881	0	0	0.635084	0.525386	0.126265	0.14939	0	0	0	0	0	0	0
2155	F7	coagulation factor VII	0	0	0.000125115	0.493926	0	1	-0.159832	0.873016	0.125918	-0.150805	0	0	0	0	0	0	0
2665	GDI2	GDP dissociation inhibitor 2	0	0	0.237997	0.0695528	0	0	9.53392	1.81274e-21	0.139546	0.144257	0	0	0	0	0	0	0
639	PRDM1	PR/SET domain 1	1	0	3.74885e-17	-0.954954	0	0	5.87627	4.3107e-09	2.238e-08	-0.550967	0	0	0	0	-1	0	0
9474	ATG5	autophagy related 5	0	0	0.540272	0.0451142	0	0	9.25165	2.59304e-20	0.275529	0.107104	0	0	0	0	0	0	0
57458	TMCC3	transmembrane and coiled-coil domain family 3	0	0	0.0961785	0.129696	0	0	11.9696	7.97392e-33	0.0171042	0.247304	0	0	---	0	0	0	0
57095	PITHD1	PITH domain containing 1	0	0	0.940234	0.00411095	0	0	0.112782	0.910206	0.0338137	0.224443	0	0	---	0	-1	0	0
57504	MTA3	metastasis associated 1 family member 3	0	0	0.381699	-0.0546357	0	0	2.21982	0.0264501	0.777646	-0.0284607	0	0	---	0	0	0	0
8975	USP13	ubiquitin specific peptidase 13	0	0	0.00786773	0.17315	0	0	6.76228	1.42309e-11	0.464213	0.0722215	0	0	0	0	0	1	0
23200	ATP11B	ATPase phospholipid transporting 11B (putative)	0	0	0.0307744	-0.160392	0	0	4.40228	1.08069e-05	0.53842	0.0602961	0	0	0	0	0	0	0
3918	LAMC2	laminin subunit gamma 2	0	0	0.000139382	-0.65821	0	0	16.5898	4.1186e-61	7.81243e-07	-0.476317	0	0	0	0	-1	0	0
5218	CDK14	cyclin dependent kinase 14	0	0	0.00327487	-0.268183	0	0	5.47347	4.50427e-08	1.26004e-05	-0.420384	0	0	0	-1	-1	0	0
29927	SEC61A1	SEC61 translocon subunit alpha 1	0	1	1.88421e-06	0.344408	1	0	5.75189	9.04632e-09	0.00179822	0.306042	0	0	0	1	1	0	0
4659	PPP1R12A	protein phosphatase 1 regulatory subunit 12A	0	0.782609	0.127449	-0.10962	0	0	4.34658	1.39448e-05	0.351961	-0.0905099	0	0	0	0	-1	0	1
5923	RASGRF1	Ras protein specific guanine nucleotide releasing factor 1	0	0	0.171097	0.15039	0	0	-6.90875	5.14339e-12	0.579017	-0.0554632	0	0	0	1	1	0	0
816	CAMK2B	calcium/calmodulin dependent protein kinase II beta	0	0	0.260721	0.0981033	0	0	-9.66998	4.89117e-22	0.296142	0.103885	0	0	0	0	-1	0	0
9696	CROCC	ciliary rootlet coiled-coil, rootletin	0	0	0.0139116	-0.195668	0	0	5.87297	4.39713e-09	0.0149034	-0.24142	0	0	0	-1	-1	0	0
55718	POLR3E	RNA polymerase III subunit E	0	0.891304	0.874958	-0.00967218	0	0	NA	NA	NA	NA	0	0	0	---	---	0	0
493	ATP2B4	ATPase plasma membrane Ca2+ transporting 4	0	0	0.255837	-0.0947122	0	0	3.9085	9.33944e-05	0.079254	-0.171248	0	0	0	0	-1	0	0
9877	ZC3H11A	zinc finger CCCH-type containing 11A	0	---	0.0156964	-0.15729	0	--	NA	NA	NA	NA	0	0	0	1	---	0	0
55781	RIOK2	RIO kinase 2	0	0.978261	0.779762	-0.0180028	0	0	7.63409	2.45113e-14	0.00284128	0.290343	0	0	0	0	0	0	1
54432	YIPF1	Yip1 domain family member 1	0	0	0.0013243	0.273418	0	0	8.45401	3.14784e-17	0.0298497	0.210802	0	0	---	-1	-1	0	0
55706	NDC1	NDC1 transmembrane nucleoporin	0	0.152174	0.955977	0.00304446	0	0	8.27648	1.40622e-16	0.535967	0.0625899	0	0	0	1	0	0	0
1608	DGKG	diacylglycerol kinase gamma	0	0	0.0137038	0.218905	0	0	-8.04942	9.12277e-16	0.0113605	0.246649	0	0	0	0	1	0	0
84256	FLYWCH1	FLYWCH-type zinc finger 1	0	0	0.061465	-0.125498	0	0	4.16057	3.19726e-05	0.0106335	-0.255746	0	0	---	0	0	0	0
64718	UNKL	unk like zinc finger	0	0	0.620754	-0.044229	0	0	11.4	6.02107e-30	0.193008	-0.126642	0	0	---	0	0	0	0
6916	TBXAS1	thromboxane A synthase 1	0	0	0.198762	0.105273	0	0	2.01353	0.0440818	0.547998	-0.0584903	0	0	0	0	0	0	0
64761	PARP12	poly(ADP-ribose) polymerase family member 12	0	0	0.0727073	-0.142842	0	0	10.4854	1.30928e-25	0.464566	-0.0720506	0	0	0	1	0	0	0
5832	ALDH18A1	aldehyde dehydrogenase 18 family member A1	0	0.0434783	0.0119181	0.167251	0	0	1.44015	0.14985	0.0715178	0.178501	0	0	-1	0	1	0	0
6894	TARBP1	TAR (HIV-1) RNA binding protein 1	0	0	0.000101698	-0.256216	0	0	8.0464	9.34932e-16	0.6009	-0.0511639	0	0	0	-1	0	0	0
5188	GATB	glutamyl-tRNA amidotransferase subunit B	0	0	0.00119901	0.238444	0	0	-3.06433	0.00218658	0.0632858	0.188135	0	0	0	---	0	0	0
4084	MXD1	MAX dimerization protein 1	0	0	0.254952	-0.0729302	0	0	-1.77529	0.0758764	0.480985	-0.0680728	0	0	0	0	-1	0	0
5128	CDK17	cyclin dependent kinase 17	0	0	0.860114	0.0103224	0	0	13.2843	5.56064e-40	0.3347	-0.0932534	0	0	0	0	-1	0	0
548645	DNAJC25	DnaJ heat shock protein family (Hsp40) member C25	0	0	0.154158	0.120409	0	0	NA	NA	NA	NA	0	0	---	---	---	0	0
6515	SLC2A3	solute carrier family 2 member 3	0	0	1.00805e-10	-0.829009	0	0	10.2074	2.3246e-24	5.4256e-12	-0.685196	0	0	0	0	0	0	0
5662	PSD	pleckstrin and Sec7 domain containing	0	0	0.538862	0.0431243	0	0	-9.64264	6.37318e-22	0.11255	0.154579	0	0	0	-1	-1	0	0
9150	CTDP1	CTD phosphatase subunit 1	0	1	0.00538102	-0.170642	0	0	4.20124	2.67423e-05	0.062557	-0.179668	0	0	0	0	0	0	0
8531	YBX3	Y-box binding protein 3	0	0	0.0209431	-0.216467	0	0	5.38527	7.37354e-08	0.0268979	-0.225378	0	0	0	0	0	0	0
55359	STYK1	serine/threonine/tyrosine kinase 1	0	0	0.946653	0.0191581	0	0	4.39609	1.11192e-05	0.280183	-0.105739	0	0	0	0	0	0	0
65125	WNK1	WNK lysine deficient protein kinase 1	0	0.413043	2.02796e-09	-0.261592	0	0	7.23861	4.81709e-13	0.028502	-0.211777	0	0	0	0	-1	0	0
442216	RPS17P5	ribosomal protein S17 pseudogene 5	0	---	0.146044	-0.0018374	0	--	NA	NA	NA	NA	0	0	---	---	---	0	0
55749	CCAR1	cell division cycle and apoptosis regulator 1	0	0.217391	0.0510105	-0.116724	0	0	8.98148	3.07909e-19	0.977477	0.00283306	0	0	---	0	0	0	1
11054	OGFR	opioid growth factor receptor	0	0	0.806958	-0.0200432	0	0	4.8752	1.1013e-06	0.17012	-0.132057	0	0	0	1	0	0	0
2769	GNA15	G protein subunit alpha 15	0	0	0.486599	0.0507514	0	0	2.75351	0.00590514	9.64334e-05	-0.382052	0	0	0	0	0	0	0
84699	CREB3L3	cAMP responsive element binding protein 3 like 3	0	0	1.75275e-10	1.1732	0	1	-4.50072	6.83793e-06	0.00841255	0.299644	1	0	---	0	0	0	0
55650	PIGV	phosphatidylinositol glycan anchor biosynthesis class V	0	0	0.0089973	0.200205	0	0	5.16653	2.42411e-07	0.496838	0.0660677	0	0	---	-1	-1	0	0
10076	PTPRU	protein tyrosine phosphatase receptor type U	0	0	0.64173	0.0443877	0	0	4.66207	3.16512e-06	0.46817	-0.0701273	0	0	0	1	0	0	0
9410	SNRNP40	small nuclear ribonucleoprotein U5 subunit 40	0	0.586957	0.210922	0.0809042	0	0	10.0281	1.42834e-23	0.976505	0.00284915	0	0	-1	0	-1	0	0
23504	RIMBP2	RIMS binding protein 2	0	0	0.515259	-0.0582967	0	0	-8.11295	5.43345e-16	0.281227	0.103839	0	0	1	0	1	0	0
1301	COL11A1	collagen type XI alpha 1 chain	0	0	3.37159e-06	-1.19107	0	0	-6.79816	1.11118e-11	0.000221305	-0.356819	-1	0	1	0	1	0	0
79832	QSER1	glutamine and serine rich 1	0	0	2.26099e-07	-0.276804	0	0	7.88513	3.42094e-15	0.128026	-0.146647	0	0	0	0	0	0	0
51660	MPC1	mitochondrial pyruvate carrier 1	0	0	2.38603e-05	0.333664	0	1	1.01464	0.3103	4.02348e-08	0.56999	0	0	0	0	1	0	0
30	ACAA1	acetyl-CoA acyltransferase 1	0	0	4.52709e-11	0.561272	0	1	4.03878	5.40722e-05	0.00194716	0.304424	0	-1	-1	-1	0	0	0
586	BCAT1	branched chain amino acid transaminase 1	0	0	0.528545	-0.063843	0	0	-2.28021	0.0226134	0.194838	-0.127361	0	0	0	1	1	0	0
51564	HDAC7	histone deacetylase 7	0	0	0.11893	-0.10827	0	0	13.4972	3.30703e-41	9.70653e-05	-0.380405	0	0	-1	0	-1	0	0
11178	LZTS1	leucine zipper tumor suppressor 1	0	0	0.335795	-0.0577635	0	0	5.65128	1.62985e-08	0.0136397	-0.242154	0	0	0	1	-1	0	1
93166	PRDM6	PR/SET domain 6	0	0	0.181793	-0.119891	0	0	1.60341	0.108871	NA	NA	0	0	---	0	-1	0	0
7478	WNT8A	Wnt family member 8A	0	0	0.805468	-0.00578452	0	0	-3.52392	0.000426842	0.00148953	-0.366252	0	0	---	0	0	0	0
6676	SPAG4	sperm associated antigen 4	0	0	0.00276947	0.2081	0	0	1.60493	0.108535	NA	NA	0	0	0	0	1	0	0
10787	NCKAP1	NCK associated protein 1	0	0.152174	0.685095	0.018612	0	0	3.28502	0.00102276	0.043222	0.199292	0	0	0	0	0	0	0
60488	MRPS35	mitochondrial ribosomal protein S35	0	0.152174	0.0185647	0.190864	0	0	3.7119	0.000206667	0.0130648	0.244675	0	0	0	0	0	0	0
2983	GUCY1B3	guanylate cyclase 1 soluble subunit beta 1	0	0	0.498237	0.0532864	0	0	2.93902	0.00329899	0.0831501	-0.176187	0	0	0	0	-1	0	0
6433	SFSWAP	splicing factor SWAP	0	0.478261	0.0462327	-0.123866	0	0	12.2097	4.45111e-34	0.781	-0.0267925	0	0	0	0	0	0	0
10188	TNK2	tyrosine kinase non receptor 2	0	0	0.0180769	-0.166877	0	0	0.133751	0.893601	0.00196016	-0.299958	0	0	0	0	0	0	0
23041	MON2	MON2 homolog, regulator of endosome-to-Golgi trafficking	0	0.0217391	0.00071323	-0.183239	0	0	8.41525	4.37582e-17	0.0410226	0.197952	0	0	0	0	-1	0	0
1001	CDH3	cadherin 3	0	0	0.00127862	-0.465965	0	0	11.5058	1.8002e-30	0.283165	-0.103407	0	0	0	1	0	0	0
416	ARSF	arylsulfatase F	0	0	0.0225637	0.0837225	0	0	-8.98556	2.96781e-19	0.0338321	0.230933	0	0	0	0	1	0	0
65056	GPBP1	GC-rich promoter binding protein 1	0	0	0.00349217	-0.181888	0	0	5.11042	3.26528e-07	0.0476085	0.199187	0	0	---	0	-1	0	0
84649	DGAT2	diacylglycerol O-acyltransferase 2	0	0	0.0875324	0.260495	0	0	16.9512	1.08582e-63	0.23068	0.120379	0	0	---	0	0	0	0
7771	ZNF112	zinc finger protein 112	0	0	0.0128842	-0.19823	0	0	2.62291	0.00872945	0.617593	-0.0514258	0	0	0	0	-1	0	0
1431	CS	citrate synthase	0	0.217391	0.0805452	0.0808147	0	0	5.27623	1.3423e-07	0.00768605	0.259851	0	0	0	1	0	0	0
4058	LTK	leukocyte receptor tyrosine kinase	0	0	0.255119	0.0510105	0	0	-5.59478	2.25872e-08	0.233683	-0.119239	0	0	0	0	0	0	0
64951	MRPS24	mitochondrial ribosomal protein S24	0	0.23913	0.00165769	0.229898	0	0	0.0868585	0.930785	0.000189363	0.378373	0	0	---	---	1	0	0
63916	ELMO2	engulfment and cell motility 2	0	0.0652174	0.091557	0.0999821	0	0	-0.251191	0.801671	0.0164887	0.233162	0	0	0	1	0	0	0
23063	WAPL	WAPL cohesin release factor	0	0	1.28933e-05	-0.15556	0	0	6.01166	1.89111e-09	0.437543	0.0809123	0	0	0	---	-1	0	0
81671	VMP1	vacuole membrane protein 1	0	0.804348	2.61047e-14	-0.520905	0	0	NA	NA	NA	NA	0	0	---	0	---	0	0
10513	APPBP2	amyloid beta precursor protein binding protein 2	0	0	0.459975	-0.0526531	0	0	9.00096	2.58202e-19	0.826805	0.0212585	0	0	0	0	-1	0	0
5424	POLD1	DNA polymerase delta 1, catalytic subunit	1	1	0.185147	0.0938244	0	0	4.37316	1.23522e-05	0.874339	-0.0152701	0	0	0	1	1	0	0
124925	SEZ6	seizure related 6 homolog	0	0	0.81418	-0.00983203	0	0	-7.70315	1.43462e-14	0.604621	0.0524772	0	0	---	0	0	0	0
1975	EIF4B	eukaryotic translation initiation factor 4B	0	0.565217	0.399772	-0.0448088	0	0	11.2243	4.36181e-29	0.753719	-0.0302895	0	0	0	-1	-1	0	0
28968	SLC6A16	solute carrier family 6 member 16	0	0	0.00227662	-0.307442	0	0	5.77172	8.04609e-09	0.469253	0.0698619	0	0	0	1	0	0	0
29998	BICRA	BRD4 interacting chromatin remodeling complex associated protein	0	0	0.0797695	-0.136003	0	0	5.63421	1.79928e-08	0.000909426	-0.336337	0	0	0	1	0	0	0
56848	SPHK2	sphingosine kinase 2	0	0	0.984786	0.00251052	0	0	0.511264	0.609176	0.0675634	-0.176605	0	0	0	0	0	0	0
6141	RPL18	ribosomal protein L18	0	1	0.0455509	0.133218	0	0	10.5495	6.67301e-26	0.503093	0.0647075	0	0	0	0	0	0	0
770	CA11	carbonic anhydrase 11	0	0	0.876838	-0.0184073	0	0	-5.01649	5.33961e-07	0.497056	0.0663618	0	0	0	-1	0	0	0
79763	ISOC2	isochorismatase domain containing 2	0	0	1.06802e-07	0.398927	0	1	2.44117	0.0146544	0.0124736	0.242659	0	0	0	0	1	0	0
11338	U2AF2	U2 small nuclear RNA auxiliary factor 2	0	1	0.0239674	0.131379	0	0	5.00897	5.55208e-07	0.191897	0.127484	0	0	0	1	0	0	0
29924	EPN1	epsin 1	0	0	0.0258339	0.203397	0	0	-2.91041	0.00361638	0.292507	0.104542	0	0	0	1	1	0	0
55588	MED29	mediator complex subunit 29	0	0.434783	3.7295e-05	0.26607	1	0	1.14754	0.251184	0.615089	0.0522671	0	0	---	---	0	0	0
57491	AHRR	aryl hydrocarbon receptor repressor	0	0	0.765103	-0.022065	0	0	-4.52325	6.14986e-06	0.390948	0.0860505	1	0	---	---	1	0	0
2928	GSC2	goosecoid homeobox 2	0	0	0.110288	-0.00201859	0	0	-2.74422	0.00607483	0.397787	0.100373	0	0	0	0	1	0	0
10838	ZNF275	zinc finger protein 275	0	---	0.253007	0.0837086	0	--	8.70151	3.71221e-18	0.25024	0.115992	0	0	---	0	-1	0	0
8776	MTMR1	myotubularin related protein 1	0	0	0.763627	0.0248103	0	0	-0.150587	0.880304	0.173776	0.13225	0	0	0	0	-1	0	0
2817	GPC1	glypican 1	0	0	0.879409	-0.0107955	0	0	-3.0737	0.00211911	0.869842	-0.0158918	0	0	0	0	0	0	0
57143	ADCK1	aarF domain containing kinase 1	0	0	0.0280277	0.164763	0	0	-0.186765	0.851848	0.366655	0.0909509	0	0	---	1	0	0	0
3029	HAGH	hydroxyacylglutathione hydrolase	0	0	6.33863e-09	0.515959	0	1	-8.50199	2.0896e-17	0.000114848	0.37311	0	0	0	-1	1	0	0
6047	RNF4	ring finger protein 4	0	0.326087	0.985722	0.00182563	0	0	7.5147	6.11996e-14	0.357776	-0.0889412	0	0	0	0	0	0	0
841	CASP8	caspase 8	1	0	0.75717	-0.0193985	0	0	8.82484	1.25143e-18	0.605699	-0.0516381	0	0	-1	0	-1	0	0
22998	LIMCH1	LIM and calponin homology domains 1	0	0	0.00725063	0.253362	0	0	2.41593	0.0157102	0.00122297	0.31837	0	0	-1	0	0	0	0
55726	INTS13	integrator complex subunit 13	0	0.0652174	0.00409516	-0.16621	0	0	2.54424	0.0109645	0.312067	0.103976	0	0	0	0	0	0	0
51768	TM7SF3	transmembrane 7 superfamily member 3	0	0	1.60334e-05	0.338524	0	1	0.0727127	0.942036	8.56534e-05	0.381869	0	0	0	0	1	0	0
1747	DLX3	distal-less homeobox 3	0	0.0217391	0.104478	0.105412	0	0	-2.4401	0.014698	0.544346	0.0613256	0	0	---	0	0	0	0
53340	SPA17	sperm autoantigenic protein 17	0	0	0.132805	0.155095	0	0	-1.21822	0.223163	0.145568	-0.14019	0	0	-1	-1	0	0	0
10077	TSPAN32	tetraspanin 32	0	0	0.00299203	-0.161775	0	0	-2.78233	0.00540567	3.10152e-05	-0.410714	0	0	0	0	-1	0	0
8839	WISP2	cellular communication network factor 5	0	0	9.39001e-05	-0.53182	0	0	9.7782	1.70354e-22	3.21566e-09	-0.611618	0	0	0	0	0	0	0
58524	DMRT3	doublesex and mab-3 related transcription factor 3	0	0	0.0913298	-0.0703297	0	0	19.2925	1.14975e-81	8.14285e-08	-0.645345	0	0	---	0	0	0	0
10402	ST3GAL6	ST3 beta-galactoside alpha-2,3-sialyltransferase 6	0	0	0.0386573	0.213274	0	0	4.89147	1.0142e-06	0.310761	0.0984187	0	0	0	0	0	0	0
9914	ATP2C2	ATPase secretory pathway Ca2+ transporting 2	0	0	0.00128951	0.369044	0	0	0.650893	0.515128	0.00187752	0.304924	0	0	0	1	1	0	0
4804	NGFR	nerve growth factor receptor	0	0	0.0224752	0.237956	0	0	11.6039	5.82184e-31	0.659132	0.0431932	0	0	-1	0	-1	0	0
50937	CDON	cell adhesion associated, oncogene regulated	0	0	0.000163772	-0.395856	0	0	9.08337	1.22108e-19	0.185817	-0.128351	0	0	-1	0	-1	0	0
6873	TAF2	TATA-box binding protein associated factor 2	0	0.652174	0.298789	-0.0555252	0	0	10.2042	2.40284e-24	0.0162746	0.236285	0	0	1	1	0	0	0
28996	HIPK2	homeodomain interacting protein kinase 2	0	---	0.0592166	0.100684	0	--	2.21431	0.0268265	0.00888456	0.254747	0	0	0	-1	-1	0	0
23534	TNPO3	transportin 3	0	0.978261	0.0219773	0.101841	0	0	2.18442	0.0289509	0.143376	0.140972	0	0	0	0	0	0	0
4207	BORCS8-MEF2B	BORCS8-MEF2B readthrough	0	---	0.896478	0.00956907	0	--	NA	NA	NA	NA	0	0	0	---	---	0	0
8625	RFXANK	regulatory factor X associated ankyrin containing protein	0	0	0.0657968	0.173631	0	0	9.66489	5.13838e-22	0.0383501	0.201654	0	0	0	0	0	0	0
54929	TMEM161A	transmembrane protein 161A	0	0	0.000112954	0.297832	0	1	5.09743	3.49676e-07	0.0409676	0.19902	0	0	0	0	1	0	0
9170	LPAR2	lysophosphatidic acid receptor 2	0	0	0.403448	-0.0582377	0	0	1.19833	0.230815	0.88644	0.0142185	0	0	0	1	1	0	0
5476	CTSA	cathepsin A	0	0	6.60702e-06	0.334374	0	1	2.76436	0.00571247	0.00343552	0.284676	0	0	0	1	1	0	0
10147	SUGP2	SURP and G-patch domain containing 2	0	0	0.00030877	-0.17137	0	0	2.47957	0.0131682	0.669055	-0.0415614	0	0	0	0	-1	0	0
6558	SLC12A2	solute carrier family 12 member 2	0	0	0.00288106	0.307147	0	0	5.07209	3.99497e-07	0.00188508	0.302841	0	0	0	0	0	0	0
28966	SNX24	sorting nexin 24	0	0	0.536661	0.0480704	0	0	-4.51043	6.53265e-06	0.000661505	-0.328826	0	0	0	-1	0	0	0
2139	EYA2	EYA transcriptional coactivator and phosphatase 2	0	0	0.331995	-0.1208	0	0	16.3784	1.25631e-59	0.000713576	-0.327776	0	0	0	1	0	0	0
1265	CNN2	calponin 2	0	0.26087	0.00633901	-0.259598	0	0	8.85772	9.34169e-19	1.01845e-08	-0.574056	0	0	-1	0	0	1	0
10347	ABCA7	ATP binding cassette subfamily A member 7	0	0	0.609385	-0.0402249	0	0	1.99216	0.0463772	0.234844	-0.114818	0	0	0	0	0	1	0
9627	SNCAIP	synuclein alpha interacting protein	0	0	6.39776e-05	-0.496523	0	0	4.22846	2.37091e-05	0.0165773	-0.23195	0	0	0	0	-1	0	0
11218	DDX20	DEAD-box helicase 20	0	0.978261	0.532475	0.0473489	0	0	7.8006	6.68467e-15	0.223746	0.121826	0	0	---	0	-1	0	0
53339	BTBD1	BTB domain containing 1	0	0	0.773645	-0.0109585	0	0	0.866576	0.386192	0.426243	-0.078027	0	0	0	0	-1	0	0
55711	FAR2	fatty acyl-CoA reductase 2	0	0.0434783	0.88861	0.0161476	0	0	5.64831	1.65811e-08	0.162313	0.134852	0	0	0	1	0	0	0
8537	BCAS1	brain enriched myelin associated protein 1	0	0	0.103406	0.218056	0	0	-4.03145	5.57867e-05	0.250689	0.113133	0	0	0	0	0	0	0
5449	POU1F1	POU class 1 homeobox 1	0	0	0.278884	-0.0326772	0	0	-2.23991	0.0251157	0.376298	0.0972726	0	0	0	0	0	0	0
1117	CHI3L2	chitinase 3 like 2	0	0	0.895655	-0.0245022	0	0	11.2181	4.67685e-29	0.0660797	-0.177961	0	0	-1	-1	0	0	0
22904	SBNO2	strawberry notch homolog 2	0	0	0.962612	0.00471802	0	0	9.88845	5.74992e-23	0.060829	-0.188597	0	0	0	0	0	0	0
5378	PMS1	PMS1 homolog 1, mismatch repair system component	1	0	8.91692e-08	-0.340889	0	0	7.99525	1.41464e-15	0.279604	0.106148	0	0	0	0	0	0	0
10362	HMG20B	high mobility group 20B	0	0	0.58434	-0.0324567	0	0	11.3772	7.79629e-30	0.730052	-0.0336213	0	0	0	0	1	1	1
10203	CALCRL	calcitonin receptor like receptor	0	0	5.47008e-06	0.449496	0	1	17.9555	3.91397e-71	0.292372	-0.102594	0	0	-1	0	-1	0	0
6882	TAF11	TATA-box binding protein associated factor 11	0	0	0.557848	-0.0402937	0	0	5.63194	1.82308e-08	0.0306875	0.21008	0	0	1	---	1	0	0
23294	ANKS1A	ankyrin repeat and sterile alpha motif domain containing 1A	0	0	0.000543137	0.226321	0	1	6.31304	2.83514e-10	0.00293866	0.290495	0	0	0	0	0	0	0
8943	AP3D1	adaptor related protein complex 3 subunit delta 1	0	0	0.0103564	0.137807	0	0	0.849138	0.395822	0.024728	0.223707	0	0	0	0	1	1	0
7629	ZNF76	zinc finger protein 76	0	0	0.631127	0.0264163	0	0	5.33611	9.67376e-08	0.956858	0.00522747	0	0	0	0	0	0	0
9351	SLC9A3R2	NHERF family PDZ scaffold protein 2	0	0	6.50168e-05	0.422883	0	1	13.4747	4.46147e-41	0.973778	0.00317955	0	0	0	0	1	0	0
4913	NTHL1	nth like DNA glycosylase 1	1	0	4.19583e-09	0.473169	0	1	1.73274	0.0831679	0.0647474	0.179653	0	0	0	0	1	0	0
54887	UHRF1BP1	bridge-like lipid transfer protein family member 3A	0	0	0.239273	0.0545353	0	0	3.99664	6.46437e-05	0.476905	0.0713953	0	0	---	0	0	0	0
2773	GNAI3	G protein subunit alpha i3	0	0	0.0481968	0.125152	0	0	8.1853	2.99736e-16	0.00351829	0.283336	0	0	0	0	0	0	1
3843	IPO5	importin 5	0	0	0.457446	0.0351119	0	0	3.3781	0.00073228	0.0366351	0.202006	0	0	0	---	0	0	0
4942	OAT	ornithine aminotransferase	0	0	0.00294758	0.206329	0	0	6.98302	3.04552e-12	0.066085	0.17701	0	0	0	0	0	0	0
10885	WDR3	WD repeat domain 3	0	0.847826	0.127045	0.0973661	0	0	10.0296	1.4065e-23	0.279131	0.104448	0	0	0	---	0	0	0
5586	PKN2	protein kinase N2	0	0.0652174	0.00503394	-0.131515	0	0	11.4915	2.12015e-30	0.0572463	0.186577	0	0	0	0	-1	0	1
57418	WDR18	WD repeat domain 18	0	0.73913	0.00903437	0.184663	0	0	4.10511	4.06865e-05	0.184462	0.132121	0	0	0	0	1	0	0
9697	TRAM2	translocation associated membrane protein 2	0	0	0.547753	-0.0404882	0	0	11.0769	2.24745e-28	0.00327964	-0.284643	0	0	0	0	-1	0	0
9423	NTN1	netrin 1	0	0	0.0205277	0.199359	0	0	-0.307821	0.758224	0.314933	-0.0987183	0	0	0	0	0	0	0
9340	GLP2R	glucagon like peptide 2 receptor	0	0	1.24364e-06	0.315497	0	1	0.470991	0.637656	1.03354e-05	0.492328	0	0	0	0	0	0	0
55388	MCM10	minichromosome maintenance 10 replication initiation factor	0	0.173913	0.00802916	0.290909	0	0	11.6154	5.09351e-31	0.137806	0.14344	0	0	1	1	1	0	0
1606	DGKA	diacylglycerol kinase alpha	0	0	9.58593e-05	-0.393953	0	0	-0.912154	0.361706	0.00142598	-0.313831	0	0	-1	0	-1	0	0
2065	ERBB3	erb-b2 receptor tyrosine kinase 3	1	0.130435	8.73437e-05	0.304999	1	0	3.85737	0.000115229	0.384096	0.0863013	0	0	0	0	-1	0	0
54763	ROPN1	rhophilin associated tail protein 1	0	---	0.00157819	-0.263273	0	--	10.4385	2.13892e-25	0.00875462	-0.263867	0	0	---	0	1	0	0
91526	ANKRD44	ankyrin repeat domain 44	0	0	0.00499784	-0.265162	0	0	-2.36784	0.0179085	0.0708423	-0.186135	0	0	---	0	-1	0	0
3735	KARS	lysyl-tRNA synthetase 1	0	0.978261	0.316923	0.0494761	0	0	7.45603	9.54709e-14	0.00033631	0.36656	0	0	0	1	1	0	0
23536	ADAT1	adenosine deaminase tRNA specific 1	0	0	0.983844	0.00316718	0	0	9.53734	1.75441e-21	0.128969	0.148998	0	0	0	---	1	0	0
10954	PDIA5	protein disulfide isomerase family A member 5	0	0	2.53077e-06	0.368515	0	1	NA	NA	NA	NA	0	0	0	1	---	0	0
55633	TBC1D22B	TBC1 domain family member 22B	0	0	0.630018	0.033635	0	0	-1.90405	0.056928	0.107612	0.155752	0	0	1	1	1	0	0
4710	NDUFB4	NADH:ubiquinone oxidoreductase subunit B4	0	0.195652	0.000656709	0.268698	1	0	4.05112	5.13035e-05	0.0327397	0.214696	0	0	---	0	1	0	0
23013	SPEN	spen family transcriptional repressor	1	0	1.58311e-06	-0.156309	0	0	7.5735	3.90644e-14	0.27779	-0.105265	0	0	0	0	-1	0	0
4638	MYLK	myosin light chain kinase	0	0	0.483116	-0.0707844	0	0	6.40135	1.59904e-10	0.00238976	-0.306403	0	0	0	0	-1	0	0
55854	ZC3H15	zinc finger CCCH-type containing 15	0	0	0.12377	-0.0921123	0	0	6.76523	1.3945e-11	0.421295	0.0780673	0	0	0	0	0	0	0
6416	MAP2K4	mitogen-activated protein kinase kinase 4	1	0	0.0226064	-0.146445	0	0	-1.33512	0.181862	0.291883	-0.105213	0	0	0	-1	-1	0	0
55248	TMEM206	proton activated chloride channel 1	0	0	0.00196485	0.265604	0	0	-1.41612	0.156768	0.0567492	0.193292	0	0	0	0	1	0	0
9892	SNAP91	synaptosome associated protein 91	0	0	0.668559	0.0230777	0	0	-9.63563	6.81992e-22	0.442992	0.0754614	1	0	0	0	0	0	0
9748	SLK	STE20 like kinase	0	0	0.00028741	-0.209493	0	0	6.7303	1.77233e-11	0.772117	-0.0280133	0	0	0	0	-1	0	0
51167	CYB5R4	cytochrome b5 reductase 4	0	0.0217391	0.661262	-0.0278257	0	0	2.53407	0.0112877	0.799488	0.0256474	0	0	0	0	0	0	0
1308	COL17A1	collagen type XVII alpha 1 chain	0	0	8.63342e-12	-1.97309	0	0	11.4962	2.00776e-30	1.0133e-07	-0.520805	-1	0	0	-1	-1	0	0
119391	GSTO2	glutathione S-transferase omega 2	0	0	0.394011	-0.0690913	0	0	2.53681	0.0111998	0.0497592	-0.198121	0	0	---	-1	-1	0	0
55176	SEC61A2	SEC61 translocon subunit alpha 2	0	0	0.219453	-0.108605	0	0	-5.53494	3.18044e-08	0.223516	0.120352	0	0	1	1	0	0	0
5588	PRKCQ	protein kinase C theta	0	0	0.0494586	-0.264145	0	0	-9.10291	1.02149e-19	0.207398	-0.124348	0	0	0	1	-1	0	0
7089	TLE2	TLE family member 2, transcriptional corepressor	0	0	0.0518508	0.145236	0	0	6.31488	2.80179e-10	0.525027	0.0614898	0	0	0	0	0	0	0
51665	ASB1	ankyrin repeat and SOCS box containing 1	0	0	0.309641	0.0698157	0	0	-6.93402	4.30595e-12	0.0534884	0.188523	0	0	0	0	-1	0	0
83641	FAM107B	family with sequence similarity 107 member B	0	0	0.108514	-0.132954	0	0	4.46722	7.99857e-06	0.97554	0.00313715	0	0	---	0	-1	0	0
4199	ME1	malic enzyme 1	0	0	0.00426081	0.324126	0	0	-2.81665	0.00486082	5.163e-06	0.452776	0	0	1	0	1	0	0
23216	TBC1D1	TBC1 domain family member 1	0	0	0.783253	-0.0196541	0	0	-2.32283	0.0202053	0.852258	-0.0181089	0	0	0	0	0	0	0
8621	CDK13	cyclin dependent kinase 13	0	0	0.642406	-0.024988	0	0	7.74639	1.02344e-14	0.66904	-0.0411832	0	0	0	1	0	0	0
10797	MTHFD2	methylenetetrahydrofolate dehydrogenase (NADP+ dependent) 2, methenyltetrahydrofolate cyclohydrolase	0	0	0.288989	0.09812	0	0	10.1868	2.86687e-24	0.292066	0.101739	0	0	1	1	1	0	0
84679	SLC9A7	solute carrier family 9 member A7	0	0	0.0146183	0.198238	0	0	-2.1414	0.0322625	0.296361	0.100756	0	0	0	0	-1	0	0
55810	FOXJ2	forkhead box J2	0	0	0.172789	-0.085126	0	0	7.48408	7.72154e-14	0.46791	-0.0703184	0	0	0	0	-1	0	0
4904	YBX1	Y-box binding protein 1	0	0.913043	0.491879	-0.0337583	0	0	4.93459	8.14286e-07	0.857249	-0.0175237	0	0	0	1	1	0	0
5141	PDE4A	phosphodiesterase 4A	0	0	0.0685757	-0.155436	0	0	6.4898	8.94231e-11	0.000214428	-0.360452	0	0	-1	0	0	0	0
5525	PPP2R5A	protein phosphatase 2 regulatory subunit B'alpha	0	0	0.563514	0.0287638	0	0	15.6318	1.57494e-54	0.445727	0.0749969	0	0	0	-1	0	0	0
1496	CTNNA2	catenin alpha 2	1	0	0.510383	0.0422446	0	0	-9.35691	9.70113e-21	0.0530781	0.191509	0	0	0	0	0	0	0
1994	ELAVL1	ELAV like RNA binding protein 1	0	0	0.0121752	0.142025	0	0	5.46934	4.61e-08	0.00811618	0.261597	0	0	0	0	1	0	0
7075	TIE1	tyrosine kinase with immunoglobulin like and EGF like domains 1	0	0	0.00247149	0.27362	0	0	23.8194	1.699e-122	8.0128e-05	-0.392302	0	0	0	0	0	0	0
57609	DIP2B	disco interacting protein 2 homolog B	0	0.0217391	0.00887723	0.167487	0	0	-0.898614	0.368877	0.000544057	0.347644	0	0	---	0	0	0	0
6602	SMARCD1	SWI/SNF related, matrix associated, actin dependent regulator of chromatin, subfamily d, member 1	1	0	0.567842	0.0328738	0	0	10.9314	1.11116e-27	0.220662	-0.119237	0	0	0	0	0	1	0
9682	KDM4A	lysine demethylase 4A	0	0	0.0962397	0.0739211	0	0	6.45599	1.11775e-10	0.325146	0.0973947	0	0	0	0	-1	1	0
4802	NFYC	nuclear transcription factor Y subunit gamma	0	0.934783	0.065471	0.100947	0	0	6.87592	6.47294e-12	0.789948	-0.0257376	0	0	-1	0	0	0	0
84217	ZMYND12	zinc finger MYND-type containing 12	0	0	0.0161481	0.200747	0	0	0.172772	0.862834	0.28168	0.11047	0	0	---	-1	-1	0	0
6550	SLC9A3	solute carrier family 9 member A3	0	0	0.548649	-0.0187408	0	0	-3.93762	8.27713e-05	0.265833	-0.110707	0	0	0	0	0	0	0
25791	NGEF	neuronal guanine nucleotide exchange factor	0	0	2.69017e-11	0.73007	0	1	-7.30411	2.97242e-13	0.000117294	0.409023	0	0	---	0	1	0	0
259266	ASPM	assembly factor for spindle microtubules	0	0.0434783	0.0345143	-0.212351	0	0	-7.19317	6.71723e-13	0.0295007	0.210456	0	0	1	1	1	0	0
8832	CD84	CD84 molecule	0	0	0.248958	-0.0884841	0	0	3.51228	0.000445953	0.0130493	-0.24424	0	0	0	0	0	0	0
64834	ELOVL1	ELOVL fatty acid elongase 1	0	0	0.000165205	0.358423	0	1	NA	NA	NA	NA	0	0	0	1	---	0	0
6688	SPI1	Spi-1 proto-oncogene	0	0	0.604059	-0.0459612	0	0	4.4629	8.16128e-06	0.00103992	-0.329908	0	0	0	0	1	0	0
30834	ZNRD1	RNA polymerase I subunit H	0	0.630435	0.051341	0.139815	0	0	8.29821	1.17271e-16	0.00252453	0.324116	0	0	---	0	0	0	0
744	MPPED2	metallophosphoesterase domain containing 2	0	0	0.00297502	-0.298664	0	0	1.60815	0.107829	0.0360845	-0.203602	0	0	0	-1	-1	0	0
51208	CLDN18	claudin 18	0	0	0.142295	0.0586347	0	0	-3.37425	0.000742574	0.000395821	-0.343649	0	0	0	0	0	0	0
27107	ZBTB11	zinc finger and BTB domain containing 11	0	0.891304	0.107833	-0.0741783	0	0	2.75862	0.00581364	0.0735954	0.173552	0	0	0	0	-1	0	0
4287	ATXN3	ataxin 3	0	0	0.0215695	-0.150059	0	0	13.2789	5.9727e-40	0.0426005	-0.196494	0	0	0	1	-1	0	0
9950	GOLGA5	golgin A5	1	0	0.406286	0.0392527	0	0	9.54201	1.67765e-21	0.173494	0.132471	0	0	0	0	0	0	0
2263	FGFR2	fibroblast growth factor receptor 2	1	0	0.528917	0.0610895	0	0	0.168332	0.866325	0.309872	0.0989032	0	0	0	0	-1	0	0
55631	LRRC40	leucine rich repeat containing 40	0	0	0.825943	-0.0178074	0	0	8.0004	1.35701e-15	7.71061e-06	0.431061	0	0	0	0	-1	0	0
51015	ISOC1	isochorismatase domain containing 1	0	0	0.000477057	0.345482	0	1	8.10822	5.64788e-16	0.00758381	0.257271	0	0	0	0	0	0	0
2009	EML1	EMAP like 1	0	0	0.264469	-0.108319	0	0	4.23364	2.31701e-05	0.135466	-0.14717	0	0	0	0	-1	0	0
60487	TRMT11	tRNA methyltransferase 11 homolog	0	0	0.779345	-0.0206522	0	0	7.02114	2.32263e-12	0.00136364	0.313498	0	0	0	0	0	0	0
55623	THUMPD1	THUMP domain containing 1	0	0	0.812452	0.015977	0	0	7.31166	2.81081e-13	0.709563	0.0359894	0	0	-1	-1	-1	0	0
91283	MSANTD3	Myb/SANT DNA binding domain containing 3	0	0	0.116812	-0.105514	0	0	2.13888	0.0324661	0.505343	-0.0710973	0	0	---	1	0	0	0
26153	KIF26A	kinesin family member 26A	0	0	0.0741106	0.1546	0	0	23.76	6.55775e-122	0.00340874	-0.299661	0	0	---	---	0	0	0
55102	ATG2B	autophagy related 2B	0	0	0.197224	-0.0568424	0	0	5.48551	4.20867e-08	0.137252	0.143383	0	0	0	0	-1	0	0
10565	ARFGEF1	ADP ribosylation factor guanine nucleotide exchange factor 1	0	0	0.00664209	-0.141336	0	0	4.85811	1.20052e-06	0.961489	0.00473392	0	0	0	0	-1	0	0
348158	ACSM2B	acyl-CoA synthetase medium chain family member 2B	0	---	9.56286e-10	1.49126	0	--	-0.190014	0.849302	0.00403419	0.289676	1	0	---	0	0	0	0
57623	ZFAT	zinc finger and AT-hook domain containing	0	0	0.421324	0.0482902	0	0	4.69347	2.71659e-06	0.590826	0.0540002	0	0	---	0	0	0	0
9650	MTFR1	mitochondrial fission regulator 1	0	0	0.136341	0.11802	0	0	5.72418	1.06495e-08	0.0645356	0.178984	0	0	0	1	1	0	0
10734	STAG3	stromal antigen 3	0	0	0.441596	-0.0670268	0	0	-3.98651	6.7459e-05	0.0288856	-0.215514	0	0	0	0	0	1	0
2235	FECH	ferrochelatase	0	0.282609	0.202033	0.109739	0	0	2.9779	0.00290825	0.00109077	0.320301	0	0	0	0	-1	0	0
4649	MYO9A	myosin IXA	0	0	0.000276222	-0.18382	0	0	6.67452	2.59265e-11	0.822065	0.0217091	0	0	0	0	-1	0	0
8653	DDX3Y	DEAD-box helicase 3 Y-linked	0	---	0.137869	-0.0517991	0	--	0.448411	0.653865	0.0525076	0.22118	0	0	0	---	0	0	0
5214	PFKP	phosphofructokinase, platelet	0	0	0.333448	-0.0944325	0	0	-6.1485	8.07727e-10	0.881117	0.0148511	0	0	1	1	1	0	0
3422	IDI1	isopentenyl-diphosphate delta isomerase 1	0	0	0.00231887	0.251498	0	0	-2.29651	0.0216643	9.55645e-07	0.47375	0	0	1	---	1	0	0
6672	SP100	SP100 nuclear antigen	0	0	0.000290489	-0.238203	0	0	12.026	4.06873e-33	0.00704976	-0.267035	0	0	0	0	-1	0	0
1316	KLF6	KLF transcription factor 6	1	0	3.45941e-22	-0.921473	0	0	14.6152	5.9506e-48	1.23542e-07	-0.531561	0	0	0	0	-1	1	0
8611	PLPP1	phospholipid phosphatase 1	0	0	0.0647534	0.169837	0	0	16.1359	6.02842e-58	0.487417	-0.0737965	0	0	0	---	-1	0	0
4756	NEO1	neogenin 1	0	0	0.0655968	0.157066	0	0	-2.97272	0.0029578	0.0106092	0.254626	0	0	0	0	-1	0	0
23471	TRAM1	translocation associated membrane protein 1	0	0	0.00757042	0.194839	0	0	11.066	2.53448e-28	0.00127952	0.314591	0	0	0	0	0	0	0
5255	PHKA1	phosphorylase kinase regulatory subunit alpha 1	0	0	0.0176115	0.229247	0	0	2.48877	0.0128323	0.00312217	0.290078	0	0	0	0	0	0	0
7132	TNFRSF1A	TNF receptor superfamily member 1A	0	0	0.124029	0.108393	0	0	11.4252	4.51861e-30	0.202688	-0.126713	0	0	0	0	0	0	0
782	CACNB1	calcium voltage-gated channel auxiliary subunit beta 1	0	0	0.151253	-0.142799	0	0	-4.47276	7.79447e-06	0.35448	-0.0940782	0	0	0	0	1	0	0
7813	EVI5	ecotropic viral integration site 5	0	0	0.403199	-0.0472231	0	0	1.64146	0.100729	0.317909	0.0961874	0	0	0	---	-1	0	1
9399	STOML1	stomatin like 1	0	0	0.000543828	0.23114	0	1	0.848464	0.396197	0.242344	-0.113687	0	0	0	0	1	0	0
5315	PKM	pyruvate kinase M1/2	0	0.434783	0.29867	0.0766904	0	0	-8.58739	1.00209e-17	0.0408245	0.210533	0	0	0	1	1	0	0
54505	DHX29	DExH-box helicase 29	0	0	0.956499	-0.00107854	0	0	6.11309	1.00835e-09	0.121166	0.15057	0	0	0	0	-1	0	0
30836	DNTTIP2	deoxynucleotidyltransferase terminal interacting protein 2	0	0.108696	0.845277	0.0132803	0	0	7.92476	2.49298e-15	0.0801026	0.171707	0	0	0	0	0	0	0
79091	METTL22	methyltransferase 22, Kin17 lysine	0	0	0.721195	-0.0212221	0	0	5.38644	7.32586e-08	0.674859	0.0436259	0	0	0	0	0	0	0
7158	TP53BP1	tumor protein p53 binding protein 1	0	0	3.91296e-07	-0.230091	0	0	3.71301	0.000205765	0.835863	-0.0205145	0	0	0	0	-1	0	0
7216	TRO	trophinin	0	0	1.69389e-10	-0.644084	0	0	4.38744	1.15696e-05	0.0140498	-0.244319	0	0	0	0	-1	0	0
51018	RRP15	ribosomal RNA processing 15 homolog	0	0.695652	0.892462	-0.00662929	0	0	10.3924	3.45819e-25	0.111844	-0.153566	0	0	1	0	1	0	0
387	RHOA	ras homolog family member A	1	0.0652174	0.465338	0.0481726	0	0	10.5309	8.12254e-26	0.252966	0.113117	0	0	0	0	0	0	0
1659	DHX8	DEAH-box helicase 8	0	1	0.58538	0.0201494	0	0	8.25946	1.62053e-16	0.384353	0.0857578	0	0	0	0	0	1	0
5382	PMS2P4	PMS1 homolog 2, mismatch repair system component pseudogene 4	0	---	0.845717	-0.0238119	0	--	4.40065	1.08886e-05	NA	NA	0	0	0	---	---	0	0
5590	PRKCZ	protein kinase C zeta	0	0	9.31189e-06	0.330768	0	1	-8.48487	2.41905e-17	0.0318364	0.215364	0	0	0	0	0	0	0
7544	ZFY	zinc finger protein Y-linked	0	---	0.329004	-0.030387	0	--	1.32097	0.186538	0.538152	-0.066985	0	0	0	---	0	0	0
55699	IARS2	isoleucyl-tRNA synthetase 2, mitochondrial	0	0.869565	0.00268462	0.157987	0	0	10.2608	1.34546e-24	0.00258656	0.292848	0	0	0	0	1	0	0
6857	SYT1	synaptotagmin 1	0	0	0.0405741	0.316285	0	0	-5.242	1.61613e-07	0.545176	0.0589043	0	0	0	0	0	0	0
89795	NAV3	neuron navigator 3	0	0	0.012501	-0.314298	0	0	4.24815	2.17211e-05	0.0342903	-0.204645	0	0	-1	-1	-1	0	0
3421	IDH3G	isocitrate dehydrogenase (NAD(+)) 3 non-catalytic subunit gamma	0	0	8.06721e-05	0.347409	0	1	6.62207	3.69735e-11	0.0536717	0.192867	0	0	0	1	1	0	0
79641	ROGDI	rogdi atypical leucine zipper	0	0	0.00513286	0.199286	0	0	-13.0396	1.35431e-38	0.180584	0.131493	0	0	0	0	0	0	0
57595	PDZD4	PDZ domain containing 4	0	0	0.0378245	0.156967	0	0	-8.72867	2.92549e-18	0.000575292	0.350286	0	0	---	---	0	0	0
492	ATP2B3	ATPase plasma membrane Ca2+ transporting 3	1	0	0.5519	0.0321353	0	0	-8.30066	1.14895e-16	0.137015	0.145409	0	0	0	0	0	0	0
6093	ROCK1	Rho associated coiled-coil containing protein kinase 1	0	0	5.2314e-09	-0.261509	0	0	8.1244	4.94705e-16	0.0253567	-0.222432	0	0	0	0	-1	1	0
865	CBFB	core-binding factor subunit beta	1	0	0.0184699	-0.161089	0	0	8.46566	2.85029e-17	0.342747	0.093517	0	0	0	1	0	0	0
5165	PDK3	pyruvate dehydrogenase kinase 3	0	0	0.0544359	0.151215	0	0	3.54452	0.000394869	0.209568	0.122264	0	0	0	-1	0	0	0
8692	HYAL2	hyaluronidase 2	0	0	0.00068212	0.220602	0	1	18.1122	2.48094e-72	0.798499	-0.025029	0	0	-1	0	0	0	0
9759	HDAC4	histone deacetylase 4	0	0	0.19529	0.0997453	0	0	-5.88641	4.05514e-09	0.0757916	0.174606	0	0	0	0	-1	0	0
11186	RASSF1	Ras association domain family member 1	0	0	0.881667	0.00527563	0	0	13.4945	3.42572e-41	0.093901	-0.166221	0	0	-1	0	0	0	1
2261	FGFR3	fibroblast growth factor receptor 3	1	0	2.98652e-05	0.552348	0	1	-8.20396	2.56899e-16	0.00482703	0.272426	0	0	0	0	0	0	0
3430	IFI35	interferon induced protein 35	0	0	0.605434	0.0467857	0	0	11.6709	2.67718e-31	0.00310136	-0.293088	0	0	0	0	0	0	0
63897	HEATR6	HEAT repeat containing 6	0	0	0.892333	-0.00693098	0	0	0.783922	0.433102	0.065172	0.179125	0	0	1	1	-1	0	0
80347	COASY	Coenzyme A synthase	0	0.130435	3.17105e-05	0.269569	1	0	8.72853	2.929e-18	0.542451	0.0590855	0	0	0	0	0	0	0
79990	PLEKHH3	pleckstrin homology, MyTH4 and FERM domain containing H3	0	0	0.389487	-0.0700558	0	0	8.51414	1.88297e-17	0.00474407	-0.279915	0	0	0	-1	0	0	0
4205	MEF2A	myocyte enhancer factor 2A	0	0	0.322216	-0.0690488	0	0	5.67303	1.43624e-08	0.774222	-0.0281519	0	0	0	1	0	0	0
55593	OTUD5	OTU deubiquitinase 5	0	0.0652174	0.58224	0.0269838	0	0	3.1527	0.00162176	0.136241	0.149226	0	0	---	0	-1	0	0
7030	TFE3	transcription factor binding to IGHM enhancer 3	1	0	0.948445	-0.00276621	0	0	8.18284	3.05882e-16	0.0656218	-0.183901	0	0	0	0	0	0	0
4943	TBC1D25	TBC1 domain family member 25	0	0	0.627169	0.0292941	0	0	4.85221	1.23673e-06	0.564636	-0.0596461	0	0	---	0	0	0	0
2182	ACSL4	acyl-CoA synthetase long chain family member 4	0	0	0.0203179	-0.194822	0	0	9.61507	8.31648e-22	0.0365738	-0.204587	0	0	0	0	-1	0	0
3632	INPP5A	inositol polyphosphate-5-phosphatase A	0	0	3.39185e-06	0.325713	0	1	-5.01946	5.25797e-07	0.0085585	0.257624	0	0	0	0	0	0	0
27238	GPKOW	G-patch domain and KOW motifs	0	0.695652	2.57783e-05	0.285591	1	0	6.65601	2.93953e-11	0.00110742	0.317146	0	0	0	0	1	0	0
56850	GRIPAP1	GRIP1 associated protein 1	0	0	0.00758758	0.133354	0	0	1.09804	0.272211	0.0446025	0.202026	0	0	---	0	0	0	0
24140	FTSJ1	FtsJ RNA 2'-O-methyltransferase 1	0	0	0.832801	0.0189377	0	0	8.99751	2.66383e-19	0.246933	-0.112362	0	0	0	1	1	0	0
55771	PRR11	proline rich 11	0	0	0.445609	0.0841066	0	0	-2.89552	0.00379237	0.883074	0.0141553	0	0	1	1	1	1	0
65055	REEP1	receptor accessory protein 1	0	0	7.2536e-07	0.485353	0	1	-9.68889	4.07112e-22	0.180148	0.131588	0	0	0	-1	0	1	0
23250	ATP11A	ATPase phospholipid transporting 11A	0	0	0.0568108	0.109933	0	0	0.974291	0.329932	0.223131	0.117618	0	0	0	0	0	0	0
25885	POLR1A	RNA polymerase I subunit A	0	1	0.00194466	0.175577	0	0	4.27325	1.94175e-05	0.41208	0.109228	0	0	---	0	0	0	0
9741	LAPTM4A	lysosomal protein transmembrane 4 alpha	0	0	0.0745518	0.10135	0	0	13.2894	5.20555e-40	0.0517486	0.191225	0	0	0	0	-1	0	0
57217	TTC7A	tetratricopeptide repeat domain 7A	0	0.0217391	0.33862	-0.0703489	0	0	4.16818	3.09255e-05	0.0444042	-0.201976	0	0	---	0	1	0	0
51447	IP6K2	inositol hexakisphosphate kinase 2	0	0	0.00269124	-0.162098	0	0	7.93036	2.3837e-15	0.360881	0.09065	0	0	0	0	-1	0	0
286749	STON1-GTF2A1L	STON1-GTF2A1L readthrough	0	---	5.20149e-05	-0.381788	0	--	-2.64035	0.00829314	NA	NA	0	0	---	---	0	0	0
55133	SRBD1	S1 RNA binding domain 1	0	1	0.0583389	-0.0901389	0	0	12.4395	2.66672e-35	0.114801	0.152202	0	0	0	0	-1	0	0
3796	KIF2A	kinesin family member 2A	0	0	0.0454867	-0.125047	0	0	2.17171	0.0298977	0.199364	0.12453	0	0	0	1	0	0	0
10235	RASGRP2	RAS guanyl releasing protein 2	0	0	0.868098	-0.0355271	0	0	3.00468	0.00266428	0.158342	-0.137622	0	0	-1	0	-1	0	0
23198	PSME4	proteasome activator subunit 4	0	0	0.59521	-0.0230595	0	0	3.26824	0.00108531	0.00525469	0.272706	0	0	0	1	1	0	0
57560	IFT80	intraflagellar transport 80	0	0	0.0675098	-0.139954	0	0	0.655782	0.511977	0.80962	-0.0242633	0	0	---	0	-1	0	0
22933	SIRT2	sirtuin 2	0	0	9.46282e-05	0.241594	0	1	-2.39261	0.0167447	0.0182059	0.229985	0	0	0	0	1	0	1
27248	ERLEC1	endoplasmic reticulum lectin 1	0	0	0.106323	0.110554	0	0	6.91067	5.07435e-12	0.122216	0.156996	0	0	---	-1	0	0	0
5526	PPP2R5B	protein phosphatase 2 regulatory subunit B'beta	0	0	0.12264	0.115435	0	0	-3.39496	0.000688667	0.00426234	0.27883	0	0	0	0	1	0	0
5837	PYGM	glycogen phosphorylase, muscle associated	0	0	0.0628515	0.273387	0	0	-5.12391	3.04046e-07	0.460707	0.0714436	0	0	0	0	-1	0	0
8712	PAGE1	PAGE family member 1	0	0	0.190798	0.00827741	0	0	-1.95206	0.0509546	0.489023	-0.0789714	0	0	0	0	0	0	0
5307	PITX1	paired like homeodomain 1	0	0	0.578039	0.10135	0	0	-9.61858	8.03991e-22	0.173924	0.136081	0	0	0	1	1	0	0
57113	TRPC7	transient receptor potential cation channel subfamily C member 7	0	0	0.220054	-0.0280106	0	0	-5.19296	2.10454e-07	0.802918	0.027011	0	0	0	0	0	0	0
375449	MAST4	microtubule associated serine/threonine kinase family member 4	0	0	0.037339	-0.1687	0	0	11.676	2.52405e-31	0.00120349	-0.314894	0	0	---	---	-1	0	0
221395	ADGRF5	adhesion G protein-coupled receptor F5	0	0	0.015041	0.203827	0	0	21.4889	1.71881e-100	0.0335927	-0.217787	0	0	-1	---	-1	0	0
54549	SDK2	sidekick cell adhesion molecule 2	0	0	0.886344	-0.0275391	0	0	-1.50465	0.13244	0.0672907	-0.178379	0	0	0	0	-1	0	0
8756	ADAM7	ADAM metallopeptidase domain 7	0	0	0.245151	-0.0246006	0	0	-2.78926	0.00529138	0.125943	-0.169054	0	0	0	0	1	0	0
55746	NUP133	nucleoporin 133	0	1	0.913108	0.00490701	0	0	9.16551	5.75119e-20	0.237017	0.116269	0	0	0	---	0	0	0
64710	NUCKS1	nuclear casein kinase and cyclin dependent kinase substrate 1	0	0	0.244269	-0.0838544	0	0	5.8683	4.52245e-09	0.367992	0.0894391	0	0	0	0	0	1	0
55737	VPS35	VPS35 retromer complex component	0	0.108696	0.0586454	0.157579	0	0	3.99785	6.43139e-05	0.00823821	0.260112	0	0	0	0	0	0	0
10294	DNAJA2	DnaJ heat shock protein family (Hsp40) member A2	0	0	0.440841	0.0419869	0	0	3.00891	0.00262746	0.001736	0.307218	0	0	0	0	0	0	0
602	BCL3	BCL3 transcription coactivator	1	0	0.511508	-0.0472018	0	0	NA	NA	NA	NA	0	0	-1	0	---	0	0
8514	KCNAB2	potassium voltage-gated channel subfamily A regulatory beta subunit 2	0	0	0.248153	-0.0939188	0	0	-5.87978	4.22042e-09	0.000119813	-0.380496	0	0	0	0	0	0	0
10060	ABCC9	ATP binding cassette subfamily C member 9	0	0	0.13835	0.161309	0	0	11.3675	8.70299e-30	0.018556	-0.237273	0	0	0	0	0	0	0
51083	GAL	galanin and GMAP prepropeptide	0	0	0.425413	-0.0663082	0	0	2.96152	0.00306736	0.0165693	-0.232501	0	0	0	1	1	0	0
29121	CLEC2D	C-type lectin domain family 2 member D	0	0	3.95643e-09	-0.585236	0	0	9.81032	1.24292e-22	2.27727e-07	-0.507183	0	0	0	0	-1	0	0
139341	FUNDC1	FUN14 domain containing 1	0	0	0.250917	0.0921006	0	0	1.13795	0.255166	0.582017	0.0573961	0	0	---	0	0	0	0
4129	MAOB	monoamine oxidase B	0	0	0.00456079	0.414445	0	0	10.4779	1.41615e-25	0.262713	-0.109309	0	0	0	---	-1	0	0
6095	RORA	RAR related orphan receptor A	0	0	0.612212	0.0390641	0	0	-1.33252	0.182714	0.666322	-0.0418601	0	0	0	-1	-1	0	0
1815	DRD4	dopamine receptor D4	0	0	0.00312393	-0.234834	0	0	-3.33483	0.00085617	0.553266	-0.0588548	0	0	0	0	0	0	0
7049	TGFBR3	transforming growth factor beta receptor 3	0	0	4.40745e-07	-0.689049	0	0	21.1418	2.16119e-97	0.0220159	-0.226796	0	0	-1	-1	-1	0	0
284697	KIAA1107	BTB domain containing 8	0	0.0217391	0.00146599	-0.389333	0	0	7.02807	2.21059e-12	0.000190153	0.377098	0	0	---	0	-1	0	0
8399	PLA2G10	phospholipase A2 group X	0	---	0.178267	0.0793839	0	--	NA	NA	NA	NA	0	0	0	0	---	0	0
54626	HES2	hes family bHLH transcription factor 2	0	0	0.176232	-0.0585159	0	0	-2.70016	0.0069406	0.0116989	-0.251425	0	0	0	0	0	0	0
483	ATP1B3	ATPase Na+/K+ transporting subunit beta 3	0	0.0434783	0.564059	0.0423555	0	0	2.09809	0.0359182	0.542733	0.0586258	0	0	1	0	1	0	0
4734	NEDD4	NEDD4 E3 ubiquitin protein ligase	0	0	0.542789	-0.0395654	0	0	5.92704	3.17145e-09	0.342081	-0.0920875	0	0	0	0	-1	0	0
9488	PIGB	phosphatidylinositol glycan anchor biosynthesis class B	0	0	0.0334018	-0.174321	0	0	8.63255	6.77487e-18	0.270457	-0.108075	0	0	0	-1	-1	0	0
5597	MAPK6	mitogen-activated protein kinase 6	0	0	0.000129816	-0.199325	0	0	-0.639765	0.522338	0.286727	0.102843	0	0	0	0	0	0	1
10681	GNB5	G protein subunit beta 5	0	0	0.245135	-0.0977273	0	0	1.61734	0.105832	0.632858	-0.046692	0	0	0	-1	-1	0	0
5873	RAB27A	RAB27A, member RAS oncogene family	0	0	0.0896857	-0.144047	0	0	3.78273	0.000155892	0.0131503	-0.241242	0	0	0	0	-1	0	0
27440	HDHD5	haloacid dehalogenase like hydrolase domain containing 5	0	0	0.000396468	0.262221	0	1	7.98909	1.48673e-15	0.0134664	0.251496	0	0	1	1	1	0	0
7353	UFD1	ubiquitin recognition factor in ER associated degradation 1	0	1	0.00279359	0.176176	0	0	4.73969	2.16573e-06	0.774801	0.030263	0	0	0	1	1	0	0
4040	LRP6	LDL receptor related protein 6	0	0	0.260144	-0.0716395	0	0	12.1068	1.54276e-33	0.613315	-0.0497585	0	0	0	0	-1	0	0
2984	GUCY2C	guanylate cyclase 2C	0	0	0.675297	-0.0208203	0	0	-2.87098	0.00409931	0.524469	-0.0619494	0	0	0	0	0	0	0
6343	SCT	secretin	0	0	0.0265622	-0.0367058	0	0	-10.1469	4.30477e-24	0.0161143	-0.24535	0	0	0	0	0	0	0
57661	PHRF1	PHD and ring finger domains 1	0	0	0.817186	-0.0141132	0	0	6.00908	1.92138e-09	0.721261	-0.0357874	0	0	---	0	0	0	0
8518	ELP1	elongator acetyltransferase complex subunit 1	0	0.26087	0.0371339	0.148985	0	0	1.33841	0.18079	0.0304571	0.223974	0	0	0	-1	0	0	0
4925	NUCB2	nucleobindin 2	0	0	0.0507295	0.180523	0	0	5.32848	1.0088e-07	0.0664183	0.177114	0	0	0	-1	0	0	0
5217	PFN2	profilin 2	0	0	0.525613	0.0585583	0	0	-5.78496	7.43898e-09	0.509204	0.0653658	0	0	0	0	0	0	0
5774	PTPN3	protein tyrosine phosphatase non-receptor type 3	0	0	6.50807e-05	0.333884	0	1	3.548	0.000389694	0.00451679	0.285334	0	0	-1	0	0	0	0
6710	SPTB	spectrin beta, erythrocytic	0	0	0.0187437	0.331396	0	0	-9.36165	9.27857e-21	0.000789189	0.329011	0	0	0	0	0	0	0
27071	DAPP1	dual adaptor of phosphotyrosine and 3-phosphoinositides 1	0	0	0.702413	-0.0405855	0	0	1.99846	0.0456896	0.0112378	-0.248315	0	0	0	0	0	0	0
2255	FGF10	fibroblast growth factor 10	0	0	2.03269e-05	-0.735701	0	0	34.5517	3.57806e-249	4.65534e-13	-0.727781	0	0	---	-1	-1	0	0
23446	SLC44A1	solute carrier family 44 member 1	0	0	0.266269	0.060071	0	0	6.82084	9.49722e-12	0.158602	-0.137162	0	0	---	-1	-1	0	0
54916	TMEM260	transmembrane protein 260	0	0	0.201494	0.0695467	0	0	6.7109	2.02373e-11	0.80256	-0.025544	0	0	0	0	-1	0	0
23293	SMG6	SMG6 nonsense mediated mRNA decay factor	0	0.586957	6.59791e-06	-0.195887	0	0	4.0283	5.65381e-05	0.147265	-0.140143	0	0	0	0	-1	0	0
10640	EXOC5	exocyst complex component 5	0	0	0.10581	-0.0744448	0	0	4.0564	5.01595e-05	0.524866	0.0616715	0	0	0	0	0	0	0
8218	CLTCL1	clathrin heavy chain like 1	1	0	0.130436	-0.135935	0	0	0.408312	0.683052	0.636952	0.045695	0	0	0	1	1	0	1
27006	FGF22	fibroblast growth factor 22	0	0	0.248223	0.0229143	0	0	-3.8763	0.000106637	0.88634	0.0160957	0	0	0	0	0	0	0
10272	FSTL3	follistatin like 3	1	0	9.94761e-06	0.356186	0	1	8.05945	8.40816e-16	0.757504	0.0308254	0	0	0	0	0	0	0
9993	DGCR2	DiGeorge syndrome critical region gene 2	0	0	2.85175e-05	0.260607	0	1	-0.106266	0.915373	3.28022e-06	0.456211	0	0	0	0	0	0	0
55658	RNF126	ring finger protein 126	0	0	0.060721	0.109643	0	0	2.8747	0.00405145	0.298369	0.100301	0	0	0	0	1	1	0
4335	MNT	MAX network transcriptional repressor	0	0	0.740114	-0.0188628	0	0	2.88814	0.00388235	0.715714	-0.036036	0	0	0	0	0	1	0
79364	ZXDC	ZXD family zinc finger C	0	0	0.567359	0.0291135	0	0	9.39073	7.05756e-21	0.536573	0.0609863	0	0	0	0	0	0	0
23210	JMJD6	jumonji domain containing 6, arginine demethylase and lysine hydroxylase	0	0.152174	0.130005	0.0944096	0	0	-1.64585	0.099821	7.03754e-05	0.38846	0	0	0	1	1	0	0
5423	POLB	DNA polymerase beta	0	0	0.897119	0.0129942	0	0	1.5258	0.127086	0.738346	0.0330261	0	0	0	-1	0	0	0
55808	ST6GALNAC1	ST6 N-acetylgalactosaminide alpha-2,6-sialyltransferase 1	0	0	0.349381	0.111644	0	0	1.33219	0.182824	0.177823	0.134846	0	0	---	1	0	0	0
55062	WIPI1	WD repeat domain, phosphoinositide interacting 1	0	0	0.921125	-0.00399797	0	0	12.6014	3.56429e-36	0.919324	0.0098212	0	0	-1	0	0	0	0
22844	FRMPD1	FERM and PDZ domain containing 1	0	0	0.280058	0.102567	0	0	-1.06571	0.286579	0.522021	0.0628798	0	0	0	0	0	0	0
57704	GBA2	glucosylceramidase beta 2	0	0	0.838486	-0.00829295	0	0	0.632129	0.527315	0.000174278	0.377678	0	0	---	0	0	0	0
3340	NDST1	N-deacetylase and N-sulfotransferase 1	0	0	1.15041e-09	0.423799	0	1	8.12345	4.98583e-16	0.0271784	0.214211	0	0	-1	0	0	0	0
440	ASNS	asparagine synthetase (glutamine-hydrolyzing)	0	0.0434783	0.00371334	-0.251567	0	0	-0.96173	0.336205	0.00701746	0.263354	0	0	1	1	1	0	0
10947	AP3M2	adaptor related protein complex 3 subunit mu 2	0	0	0.810889	-0.0152636	0	0	0.320117	0.748886	0.809403	0.0234356	0	0	1	0	0	1	0
1258	CNGB1	cyclic nucleotide gated channel subunit beta 1	0	0	0.864667	0.00644103	0	0	-5.17048	2.37347e-07	0.851974	0.0183579	0	0	0	---	1	0	0
10610	ST6GALNAC2	ST6 N-acetylgalactosaminide alpha-2,6-sialyltransferase 2	0	0	0.399116	-0.101061	0	0	5.50357	3.80028e-08	0.614888	-0.0488984	0	0	0	0	-1	0	0
1103	CHAT	choline O-acetyltransferase	0	0	0.738716	0.0025841	0	0	-5.0108	5.49983e-07	0.495007	-0.0741306	0	0	0	0	0	0	0
26986	PABPC1	poly(A) binding protein cytoplasmic 1	1	0.565217	0.324457	-0.0633733	0	0	10.8128	4.02493e-27	0.442588	0.0740053	0	0	0	0	1	0	0
10420	TESK2	testis associated actin remodelling kinase 2	0	0	0.135761	0.138779	0	0	4.63166	3.66668e-06	0.0273853	0.215396	0	0	-1	0	-1	0	0
29105	CFAP20	cilia and flagella associated protein 20	0	0.173913	0.00397796	0.191746	0	0	6.16076	7.47786e-10	0.00313678	0.301972	0	0	1	---	1	0	0
1459	CSNK2A2	casein kinase 2 alpha 2	0	0	0.492412	0.0425472	0	0	3.93378	8.41026e-05	0.580169	0.0546673	0	0	0	1	0	0	1
11099	PTPN21	protein tyrosine phosphatase non-receptor type 21	0	0	0.0470428	-0.172336	0	0	4.04499	5.26615e-05	0.831052	-0.021341	0	0	0	0	-1	0	0
8891	EIF2B3	eukaryotic translation initiation factor 2B subunit gamma	0	0.978261	0.32623	0.0748632	0	0	10.612	3.44689e-26	0.000542195	0.335163	0	0	0	---	1	0	0
815	CAMK2A	calcium/calmodulin dependent protein kinase II alpha	0	0	0.267368	-0.0813259	0	0	-11.13	1.24806e-28	0.0433167	-0.197426	0	0	0	0	0	0	0
6949	TCOF1	treacle ribosome biogenesis factor 1	0	0.608696	0.414264	0.0571989	0	0	5.47536	4.45654e-08	0.187868	-0.127646	0	0	0	0	1	0	0
998	CDC42	cell division cycle 42	0	0.782609	0.490338	0.0446324	0	0	8.90712	6.00919e-19	0.633553	0.0457862	0	0	0	0	-1	1	0
26031	OSBPL3	oxysterol binding protein like 3	0	0	0.00014141	-0.294586	0	0	-1.45438	0.145869	0.00230557	-0.29394	0	0	0	0	0	0	0
2046	EPHA8	EPH receptor A8	0	0	0.319082	0.0346709	0	0	-7.59813	3.23362e-14	0.204643	-0.145484	0	0	---	0	0	0	0
6559	SLC12A3	solute carrier family 12 member 3	0	0	0.161449	-0.0845532	0	0	-1.90022	0.057429	8.09118e-05	-0.386114	0	0	0	0	0	0	0
56852	RAD18	RAD18 E3 ubiquitin protein ligase	0	0	0.172057	-0.0936823	0	0	14.2189	1.67432e-45	0.0383214	-0.208416	0	0	---	0	0	1	0
490	ATP2B1	ATPase plasma membrane Ca2+ transporting 1	0	0	0.101755	-0.0942504	0	0	-3.19948	0.00138042	0.280941	0.105353	0	0	0	0	-1	0	0
29850	TRPM5	transient receptor potential cation channel subfamily M member 5	0	0	0.833838	0.00768832	0	0	-6.39548	1.66143e-10	0.618354	0.0565198	0	0	---	0	0	0	0
8440	NCK2	NCK adaptor protein 2	0	0	0.462282	0.0383689	0	0	7.6916	1.56952e-14	0.402273	0.0806499	0	0	0	0	0	0	0
9448	MAP4K4	mitogen-activated protein kinase kinase kinase kinase 4	0	0	0.00185299	-0.2104	0	0	6.36769	1.99084e-10	0.0985832	-0.162774	0	0	0	0	0	0	0
11320	MGAT4A	alpha-1,3-mannosyl-glycoprotein 4-beta-N-acetylglucosaminyltransferase A	0	0	0.859649	0.0183886	0	0	10.4827	1.34679e-25	0.880614	0.0146024	0	0	0	0	0	0	0
6160	RPL31	ribosomal protein L31	0	1	0.196777	-0.0873783	0	0	12.9548	4.0389e-38	0.572521	-0.0543643	0	0	1	0	0	0	0
9948	WDR1	WD repeat domain 1	0	0.434783	0.142807	0.112163	0	0	2.91548	0.00355814	0.374529	-0.0872715	0	0	0	0	0	0	0
23161	SNX13	sorting nexin 13	0	0	0.893083	0.00668046	0	0	8.43744	3.62446e-17	0.0614042	0.18436	0	0	0	0	-1	0	0
54860	MS4A12	membrane spanning 4-domains A12	0	0	0.159538	-0.0290081	0	0	-2.76431	0.00571332	0.462217	-0.0799025	0	0	0	0	0	0	0
79658	ARHGAP10	Rho GTPase activating protein 10	0	0	0.118179	-0.138459	0	0	6.75638	1.48199e-11	0.558632	-0.0573203	0	0	0	1	-1	0	0
6196	RPS6KA2	ribosomal protein S6 kinase A2	0	0	0.0435822	-0.173334	0	0	9.70719	3.40767e-22	0.258422	-0.109543	0	0	-1	0	-1	0	0
54556	ING3	inhibitor of growth family member 3	0	0.173913	0.495554	0.0468563	0	0	10.6454	2.41752e-26	0.0728496	0.17298	0	0	0	0	-1	0	0
22846	VASH1	vasohibin 1	0	0	0.845725	0.0160766	0	0	1.34553	0.17848	0.014701	-0.235768	0	0	0	0	-1	0	1
29995	LMCD1	LIM and cysteine rich domains 1	0	0	0.00331263	-0.256982	0	0	14.4008	1.28184e-46	1.5931e-06	-0.467991	0	0	0	0	0	0	0
114049	BUD23	BUD23 rRNA methyltransferase and ribosome maturation factor	0	1	0.000926432	0.175357	1	0	5.98862	2.17854e-09	0.524291	0.0652275	0	0	0	0	1	0	0
6400	SEL1L	SEL1L adaptor subunit of ERAD E3 ubiquitin ligase	0	0	2.96647e-06	0.241951	0	1	6.32966	2.54701e-10	0.00132357	0.31301	0	0	0	0	-1	0	0
9319	TRIP13	thyroid hormone receptor interactor 13	0	0.0652174	0.132846	0.166478	0	0	1.96541	0.0493908	0.0435742	0.20073	0	0	1	1	1	1	0
537	ATP6AP1	ATPase H+ transporting accessory protein 1	0	0.673913	5.87608e-08	0.426729	1	0	-0.408063	0.683235	0.000182532	0.369852	0	0	0	0	1	0	0
6929	TCF3	transcription factor 3	1	0	0.118688	-0.10412	0	0	6.58373	4.7842e-11	0.0842881	-0.166259	0	0	0	---	0	0	0
28951	TRIB2	tribbles pseudokinase 2	0	0	0.0614659	-0.158077	0	0	12.628	2.55605e-36	0.465451	0.072022	0	0	0	1	0	0	0
26528	DAZAP1	DAZ associated protein 1	0	0	0.63819	-0.0197032	0	0	6.92076	4.72717e-12	0.241125	-0.113638	0	0	0	0	1	0	0
53615	MBD3	methyl-CpG binding domain protein 3	0	0	0.288464	0.0997848	0	0	0.699391	0.484321	0.199473	0.123813	0	0	0	0	0	0	0
51052	PRLH	prolactin releasing hormone	0	0	0.138315	0.00620902	0	0	0.305644	0.759881	0.291159	-0.106197	1	0	0	0	0	0	0
6596	HLTF	helicase like transcription factor	0	0	0.0556446	0.151517	0	0	0.173468	0.862286	0.0241814	0.219388	0	0	0	1	1	0	0
9130	FAM50A	family with sequence similarity 50 member A	0	0.152174	0.0243591	0.218706	0	0	6.75166	1.53082e-11	0.560612	0.0568703	0	0	0	1	1	0	0
60343	FAM3A	FAM3 metabolism regulating signaling molecule A	0	0	8.24541e-05	0.248092	0	1	4.08637	4.41111e-05	0.00230604	0.296104	0	0	0	0	1	0	0
29894	CPSF1	cleavage and polyadenylation specific factor 1	0	0.956522	0.916042	0.0115845	0	0	NA	NA	NA	NA	0	0	0	1	---	0	0
140469	MYO3B	myosin IIIB	0	0	0.026103	-0.21764	0	0	-4.11838	3.84174e-05	0.290994	-0.106454	0	0	---	---	0	0	0
79901	CYBRD1	cytochrome b reductase 1	0	0	0.00155752	-0.320546	0	0	14.7292	1.1428e-48	9.35723e-06	-0.427785	0	0	-1	-1	-1	0	0
28513	CDH19	cadherin 19	0	0	0.000229891	0.362948	0	1	-5.24342	1.60375e-07	6.26668e-06	0.440358	0	0	0	0	1	0	0
5134	PDCD2	programmed cell death 2	0	0.521739	0.00733571	-0.161751	0	0	10.6401	2.55778e-26	0.526821	-0.0618498	0	0	0	1	0	0	0
55117	SLC6A15	solute carrier family 6 member 15	0	0	0.584577	-0.0391833	0	0	-5.25548	1.50237e-07	0.246473	0.112333	0	0	0	0	1	0	0
51109	RDH11	retinol dehydrogenase 11	0	0	3.89056e-09	0.404336	0	1	-1.79654	0.0724351	0.00412093	0.277518	0	0	0	0	0	0	0
5566	PRKACA	protein kinase cAMP-activated catalytic subunit alpha	1	0	0.00304647	0.147379	0	0	1.17211	0.241176	0.02471	0.220507	0	0	0	0	0	0	0
22859	ADGRL1	adhesion G protein-coupled receptor L1	0	0	0.00801885	0.230159	0	0	4.95811	7.21826e-07	0.535362	0.0659978	0	0	0	---	0	0	0
6694	SPP2	secreted phosphoprotein 2	0	0	1.35233e-09	0.955132	0	1	-2.05226	0.0401669	0.00839557	0.2882	1	0	0	0	1	0	0
87	ACTN1	actinin alpha 1	0	0	6.17817e-05	-0.250046	0	0	6.47893	9.60876e-11	0.0195175	-0.230898	0	-1	0	1	0	0	0
23503	ZFYVE26	zinc finger FYVE-type containing 26	0	0	0.054352	-0.0706637	0	0	7.20634	6.10115e-13	0.0582308	-0.183177	0	0	0	-1	-1	0	0
27330	RPS6KA6	ribosomal protein S6 kinase A6	0	0	0.697183	-0.0395545	0	0	-1.46464	0.143046	0.0432328	-0.19685	0	0	0	0	-1	0	0
22905	EPN2	epsin 2	0	0	0.0961693	-0.0975216	0	0	NA	NA	NA	NA	0	0	0	0	---	0	0
26469	PTPN18	protein tyrosine phosphatase non-receptor type 18	0	0	0.321881	0.060903	0	0	10.1806	3.0538e-24	0.000490154	-0.349133	0	0	-1	0	0	0	0
55679	LIMS2	LIM zinc finger domain containing 2	0	0	0.401465	-0.0897588	0	0	8.86054	9.11043e-19	6.17152e-05	-0.406567	0	0	0	0	0	0	0
55515	ASIC4	acid sensing ion channel subunit family member 4	0	0	0.138847	-0.061971	0	0	-7.63644	2.40689e-14	0.81008	-0.0247722	0	0	0	0	1	0	0
10290	SPEG	striated muscle enriched protein kinase	0	0	9.75992e-05	-0.416098	0	0	NA	NA	NA	NA	0	0	1	1	---	0	0
84708	LNX1	ligand of numb-protein X 1	0	0	0.0772659	0.153788	0	0	19.4397	7.20222e-83	0.0011884	0.325836	0	0	---	0	0	0	0
224	ALDH3A2	aldehyde dehydrogenase 3 family member A2	0	0	5.26488e-06	0.381595	0	1	-0.276063	0.782505	0.0412347	0.196741	0	1	0	-1	-1	0	0
7037	TFRC	transferrin receptor	1	0.717391	0.000293156	0.303034	1	0	-2.39417	0.0166737	4.36437e-06	0.451269	0	0	0	1	0	0	0
6720	SREBF1	sterol regulatory element binding transcription factor 1	0	0.0434783	0.000872949	0.267243	0	0	10.2804	1.09989e-24	0.260653	0.109556	0	0	0	-1	0	0	0
7224	TRPC5	transient receptor potential cation channel subfamily C member 5	0	0	0.000724336	0.13055	0	1	-4.99177	6.06903e-07	0.0725265	0.199343	0	0	0	0	1	0	0
27125	AFF4	ALF transcription elongation factor 4	1	0	0.00123748	-0.140136	0	0	7.78404	7.61594e-15	0.570251	0.0561218	0	0	0	0	-1	0	0
7321	UBE2D1	ubiquitin conjugating enzyme E2 D1	0	0	0.186712	0.101055	0	0	-0.275579	0.782876	0.151194	0.13891	0	0	0	0	-1	0	0
64398	MPP5	protein associated with LIN7 1, MAGUK p55 family member	0	0	0.819414	-0.0242412	0	0	-0.595045	0.551825	0.675439	0.0428587	0	0	0	0	-1	0	0
9886	RHOBTB1	Rho related BTB domain containing 1	0	0	0.53441	0.044707	0	0	6.80267	1.07713e-11	0.402911	-0.0822973	0	0	0	0	-1	0	0
8243	SMC1A	structural maintenance of chromosomes 1A	1	0.934783	0.0139902	0.173452	0	0	2.89093	0.00384806	0.0337088	0.209058	0	0	0	0	0	0	1
3028	HSD17B10	hydroxysteroid 17-beta dehydrogenase 10	0	0.173913	2.31315e-11	0.512599	1	0	5.35553	8.69233e-08	0.000946322	0.322637	0	0	0	0	1	0	0
2011	MARK2	microtubule affinity regulating kinase 2	0	0.0217391	0.0164034	0.109197	0	0	-0.324301	0.745716	0.384313	0.0850869	0	0	0	1	0	0	0
3161	HMMR	hyaluronan mediated motility receptor	0	0	0.0295057	0.221111	0	0	-6.94883	3.87891e-12	0.0654243	0.178432	0	0	1	1	1	1	0
55743	CHFR	checkpoint with forkhead and ring finger domains	0	0	0.0830217	-0.0930532	0	0	3.16573	0.0015509	0.890483	-0.0137897	0	0	0	1	1	0	0
29953	TRHDE	thyrotropin releasing hormone degrading enzyme	0	0	0.630002	0.0270694	0	0	7.57068	3.99177e-14	0.382934	0.0855226	0	0	0	0	0	0	0
8974	P4HA2	prolyl 4-hydroxylase subunit alpha 2	0	0	0.000996946	0.277577	0	1	NA	NA	NA	NA	0	0	1	1	---	0	0
2213	FCGR2B	Fc gamma receptor IIb	1	0	0.734455	-0.043059	0	0	7.94435	2.13086e-15	0.000931563	-0.332662	0	0	0	0	1	0	0
4775	NFATC3	nuclear factor of activated T cells 3	0	0	0.000255523	-0.171637	0	0	4.44455	8.88861e-06	0.912951	0.0107169	0	0	0	0	0	0	0
51095	TRNT1	tRNA nucleotidyl transferase 1	0	0.869565	0.196319	-0.0736245	0	0	6.85589	7.44378e-12	0.919143	0.010494	0	0	---	0	-1	0	0
37	ACADVL	acyl-CoA dehydrogenase very long chain	0	0	0.0522229	0.105166	0	0	10.6147	3.35112e-26	0.194112	0.125093	0	-1	-1	-1	0	0	0
6793	STK10	serine/threonine kinase 10	0	0	0.480067	-0.0517061	0	0	7.95736	1.91951e-15	0.0488694	-0.198349	0	0	0	1	0	0	1
23291	FBXW11	F-box and WD repeat domain containing 11	0	0.369565	0.546481	0.0326677	0	0	-1.56909	0.116654	0.00048264	0.343106	0	0	0	0	0	0	0
9744	ACAP1	ArfGAP with coiled-coil, ankyrin repeat and PH domains 1	0	0	0.00239232	-0.433153	0	0	-1.42845	0.153189	0.000223348	-0.362349	0	0	-1	0	0	0	0
1400	CRMP1	collapsin response mediator protein 1	0	0	0.316676	0.0570421	0	0	-3.83066	0.00012847	0.00163626	-0.307549	0	0	0	0	0	0	0
2121	EVC	EvC ciliary complex subunit 1	0	0	1.35945e-07	-0.565434	0	0	4.3414	1.42772e-05	1.20779e-08	-0.55115	0	0	0	0	-1	0	0
51009	DERL2	derlin 2	0	0.0434783	0.000486034	0.244081	0	0	8.92518	5.11104e-19	0.00072241	0.327126	0	0	0	0	0	0	0
54847	SIDT1	SID1 transmembrane family member 1	0	0	0.454472	-0.0817518	0	0	9.97138	2.52034e-23	0.0195259	-0.228891	0	0	-1	0	-1	0	0
54820	NDE1	nudE neurodevelopment protein 1	0	0.0869565	0.164241	-0.0712539	0	0	-0.194306	0.84594	0.795796	-0.0249145	0	0	0	0	0	1	0
10335	MRVI1	inositol 1,4,5-triphosphate receptor associated 1	0	0	3.32367e-05	-0.429489	0	0	2.07584	0.0379309	2.51764e-09	-0.635935	0	0	---	0	-1	0	0
79041	TMEM38A	transmembrane protein 38A	0	0	4.61318e-06	0.289924	0	1	-8.50614	2.0166e-17	0.103985	0.164748	0	0	---	0	1	0	0
8907	AP1M1	adaptor related protein complex 1 subunit mu 1	0	0	0.00294548	0.223897	0	0	5.93714	2.98271e-09	0.980639	0.00245466	0	0	---	0	0	0	0
5817	PVR	PVR cell adhesion molecule	0	0	3.87303e-06	0.318572	0	1	-0.170276	0.864796	0.00607743	0.267956	0	0	0	0	1	0	0
7515	XRCC1	X-ray repair cross complementing 1	0	0.0217391	0.402681	0.051166	0	0	6.499	8.41427e-11	0.179553	0.167413	0	0	0	0	0	0	0
949	SCARB1	scavenger receptor class B member 1	0	0	2.20106e-06	0.373228	0	1	21.9028	3.00631e-104	0.318849	0.0966439	1	0	0	---	1	0	0
54905	CYP2W1	cytochrome P450 family 2 subfamily W member 1	0	0	0.699058	-0.00568063	0	0	-7.8756	3.69068e-15	0.551811	0.0597131	0	0	0	0	0	0	0
4171	MCM2	minichromosome maintenance complex component 2	0	1	0.0037713	0.256531	0	0	-0.237718	0.812104	0.0120895	0.242233	0	0	1	1	1	1	0
54456	MOV10L1	Mov10 like RISC complex RNA helicase 1	0	0	0.170908	-0.0906624	0	0	-3.37161	0.000749737	0.964198	-0.00454829	0	0	---	0	0	0	0
56666	PANX2	pannexin 2	0	0	0.0147152	0.167443	0	0	-5.48589	4.19951e-08	0.0490004	0.197972	0	0	---	0	1	0	0
83642	SELENOO	selenoprotein O	0	0	0.121218	0.137955	0	0	3.45098	0.00056052	0.0977811	0.175714	0	0	---	---	0	0	0
8626	TP63	tumor protein p63	1	0	5.51952e-08	-0.974325	0	0	7.44666	1.02463e-13	8.63664e-08	-0.529098	0	0	0	-1	-1	0	0
80216	ALPK1	alpha kinase 1	0	0	1.53891e-06	-0.320196	0	0	10.1493	4.20281e-24	1.539e-05	-0.420209	0	0	0	---	-1	0	0
3993	LLGL2	LLGL scribble cell polarity complex component 2	0	0.0217391	0.010659	0.232491	0	0	3.57124	0.000356722	0.494054	0.0665344	0	0	0	1	1	0	0
5151	PDE8A	phosphodiesterase 8A	0	0	0.18971	0.0793215	0	0	9.21777	3.55014e-20	0.812517	0.0230064	0	0	0	0	0	0	0
1183	CLCN4	chloride voltage-gated channel 4	0	0	0.12666	0.110361	0	0	-5.70833	1.16864e-08	0.51727	0.0622218	0	0	0	---	0	0	0
54475	NLE1	notchless homolog 1	0	0.956522	0.0581949	0.150708	0	0	8.64953	5.84445e-18	0.21749	0.118678	0	0	0	0	0	0	1
6389	SDHA	succinate dehydrogenase complex flavoprotein subunit A	1	0.0434783	9.3419e-06	0.356091	0	0	0.204128	0.838257	8.61113e-05	0.393661	0	0	0	0	1	0	0
6605	SMARCE1	SWI/SNF related, matrix associated, actin dependent regulator of chromatin, subfamily e, member 1	1	0.869565	0.0181198	-0.125004	0	0	9.88205	6.12592e-23	0.552345	-0.0582729	0	0	0	0	-1	0	0
54752	FNDC8	fibronectin type III domain containing 8	0	0	0.384976	0.00123237	0	0	-1.89157	0.0585729	0.556793	0.0639387	0	0	0	0	0	0	0
55876	GSDMB	gasdermin B	0	0	0.349461	0.076232	0	0	11.1576	9.18105e-29	0.196108	0.127499	0	0	0	1	0	0	0
5927	KDM5A	lysine demethylase 5A	1	0	0.326955	-0.0428779	0	0	8.53864	1.52565e-17	0.109764	0.155361	0	0	0	1	-1	0	0
4185	ADAM11	ADAM metallopeptidase domain 11	0	0	0.484007	-0.0417546	0	0	-4.92779	8.43048e-07	0.542114	0.0590721	0	0	0	0	1	0	0
5523	PPP2R3A	protein phosphatase 2 regulatory subunit B''alpha	0	0	2.00921e-06	-0.371102	0	0	-2.14313	0.0321233	0.996596	0.000414159	0	0	0	0	0	0	0
10979	FERMT2	FERM domain containing kindlin 2	0	0.304348	0.192014	-0.0934321	0	0	10.909	1.4174e-27	0.207979	-0.121428	0	0	0	0	-1	0	0
8647	ABCB11	ATP binding cassette subfamily B member 11	0	0	2.40502e-10	1.36963	0	1	12.0864	1.97304e-33	0.01674	0.258395	1	0	0	0	0	0	0
10170	DHRS9	dehydrogenase/reductase 9	0	0	0.438436	0.0718063	0	0	4.76737	1.88895e-06	0.731497	-0.0337031	0	0	0	0	0	0	0
922	CD5L	CD5 molecule like	0	0	1.34789e-08	0.663982	0	1	-3.71513	0.000204042	0.0001168	0.423125	1	0	0	0	0	0	0
5743	PTGS2	prostaglandin-endoperoxide synthase 2	0	0	0.00599398	-0.424358	0	0	-2.43352	0.0149677	0.078882	-0.170415	0	0	0	0	0	0	0
10644	IGF2BP2	insulin like growth factor 2 mRNA binding protein 2	1	0	6.18292e-09	0.66854	0	1	5.64157	1.72422e-08	0.00914395	0.264017	0	0	0	0	1	0	0
9175	MAP3K13	mitogen-activated protein kinase kinase kinase 13	1	0	0.0198274	0.172527	0	0	3.7215	0.000198974	8.04395e-05	0.384737	0	0	-1	0	0	0	0
6480	ST6GAL1	ST6 beta-galactoside alpha-2,6-sialyltransferase 1	0	0	3.71993e-08	0.57828	0	1	8.78951	1.71132e-18	0.379711	0.0850901	0	0	-1	0	1	0	0
30009	TBX21	T-box transcription factor 21	0	0	0.732464	0.0066214	0	0	-0.0630541	0.949724	0.00554911	-0.275748	0	0	0	0	-1	0	0
642585	VDAC1P1	voltage dependent anion channel 1 pseudogene 1	0	---	0.746463	0.022354	0	--	NA	NA	NA	NA	0	0	---	---	---	0	0
10129	FRY	FRY microtubule binding protein	0	0	0.582758	0.0367805	0	0	5.51684	3.52489e-08	0.0889717	0.165305	0	0	-1	-1	-1	0	0
8301	PICALM	phosphatidylinositol binding clathrin assembly protein	1	0	0.748625	-0.0156539	0	0	14.3195	4.05612e-46	0.00328811	0.289591	0	0	0	0	0	0	0
4905	NSF	N-ethylmaleimide sensitive factor, vesicle fusing ATPase	0	1	0.00519508	0.135213	0	0	NA	NA	NA	NA	0	0	0	0	---	0	0
2736	GLI2	GLI family zinc finger 2	0	0	0.000365713	-0.350518	0	0	1.33814	0.180878	3.94574e-05	-0.402162	0	0	0	0	-1	0	0
23332	CLASP1	cytoplasmic linker associated protein 1	0	---	0.820258	-0.0117427	0	--	2.95511	0.00313178	0.0586534	0.187254	0	0	1	0	-1	0	0
65993	MRPS34	mitochondrial ribosomal protein S34	0	0.195652	0.000350305	0.267282	1	0	0.142546	0.886651	0.106912	0.157033	0	0	0	0	1	0	0
4854	NOTCH3	notch receptor 3	0	0	0.0537969	0.15599	0	0	12.2416	3.01832e-34	0.129835	-0.147349	0	0	0	1	0	0	0
1207	CLNS1A	chloride nucleotide-sensitive channel 1A	0	0.978261	0.567759	0.0387109	0	0	4.8952	9.95185e-07	0.45842	0.0720047	0	0	0	0	0	0	0
5522	PPP2R2C	protein phosphatase 2 regulatory subunit Bgamma	0	0	0.0670453	0.212457	0	0	-12.4059	4.03767e-35	0.0765125	0.178777	0	0	---	0	0	0	0
8463	TEAD2	TEA domain transcription factor 2	0	0	0.940278	-0.00256234	0	0	14.6969	1.82463e-48	0.0198633	-0.237291	0	0	---	1	0	0	0
8726	EED	embryonic ectoderm development	1	0.0434783	0.319892	-0.0507935	0	0	3.66122	0.00025212	0.159033	0.136885	0	0	0	0	0	0	0
54825	CDHR2	cadherin related family member 2	0	0	2.71716e-08	0.81172	0	1	-6.51444	7.59577e-11	0.00780382	0.257262	0	0	0	0	1	0	0
6620	SNCB	synuclein beta	0	0	0.966781	0.000947125	0	0	-8.31365	1.03051e-16	0.0665501	0.180078	0	0	0	0	0	0	0
7251	TSG101	tumor susceptibility 101	0	0.956522	0.0343042	0.111611	0	0	8.29255	1.22953e-16	0.00103253	0.327778	0	0	0	0	-1	1	1
55421	NCBP3	nuclear cap binding subunit 3	0	0	0.0349681	-0.122004	0	0	10.2703	1.21991e-24	0.485471	-0.0708254	0	0	0	---	-1	0	0
489	ATP2A3	ATPase sarcoplasmic/endoplasmic reticulum Ca2+ transporting 3	0	0	0.000689727	0.390336	0	1	-0.875194	0.381486	0.484331	-0.0683591	0	0	0	0	0	0	0
771	CA12	carbonic anhydrase 12	0	0	0.43579	0.118097	0	0	8.40228	4.88434e-17	0.268076	-0.109119	0	0	0	-1	-1	0	0
11343	MGLL	monoglyceride lipase	0	0	0.0696703	0.16539	0	0	15.1338	2.96383e-51	0.561767	-0.0563188	0	0	0	0	0	0	0
59277	NTN4	netrin 4	0	0	0.796769	-0.0435199	0	0	18.6947	7.19481e-77	0.201725	-0.128569	0	0	---	-1	-1	0	0
617	BCS1L	BCS1 homolog, ubiquinol-cytochrome c reductase complex chaperone	0	0.0869565	0.0666884	0.140864	0	0	7.29153	3.26235e-13	0.203088	0.12351	0	0	0	1	1	0	0
9891	NUAK1	NUAK family kinase 1	0	0	0.0790677	-0.145122	0	0	12.2851	1.77696e-34	1.74375e-08	-0.548055	0	0	1	0	-1	0	0
54878	DPP8	dipeptidyl peptidase 8	0	0	0.890031	0.00536149	0	0	5.64176	1.72236e-08	0.335732	0.0941269	0	0	0	0	-1	0	0
9187	SLC24A1	solute carrier family 24 member 1	0	0	0.0434476	-0.132364	0	0	13.8914	1.58351e-43	0.0620697	-0.18287	0	0	0	-1	-1	0	0
55205	ZNF532	zinc finger protein 532	0	0	2.57231e-09	-0.39497	0	0	3.52617	0.000423225	5.50068e-07	-0.484026	0	0	0	---	-1	0	0
8578	SCARF1	scavenger receptor class F member 1	0	0	0.166098	0.103005	0	0	19.699	5.22504e-85	0.157864	-0.146326	0	0	0	0	0	0	0
3998	LMAN1	lectin, mannose binding 1	0	0	1.44533e-05	0.322671	0	1	7.40979	1.35218e-13	0.00596414	0.270273	0	0	0	0	0	0	0
51495	HACD3	3-hydroxyacyl-CoA dehydratase 3	0	0	6.60856e-10	0.531668	0	1	3.39982	0.000676567	0.243226	0.118744	0	0	0	---	-1	0	0
26034	IPCEF1	interaction protein for cytohesin exchange factors 1	0	0	0.00378202	-0.25967	0	0	-7.2681	3.87812e-13	0.587588	-0.0531322	0	0	-1	0	-1	0	0
23140	ZZEF1	zinc finger ZZ-type and EF-hand domain containing 1	0	0	0.199207	-0.0742255	0	0	3.87444	0.000107455	0.0872832	0.16549	0	0	1	-1	-1	0	0
50508	NOX3	NADPH oxidase 3	0	0	0.243115	-0.00165241	0	0	-4.80935	1.53311e-06	0.952651	-0.00648087	0	0	0	0	0	0	0
2023	ENO1	enolase 1	0	0.0869565	0.0463957	0.146087	0	0	1.72066	0.0853387	7.00313e-05	0.384899	0	0	0	1	1	0	0
6557	SLC12A1	solute carrier family 12 member 1	0	0	0.875266	-0.0193177	0	0	-3.69814	0.00021818	0.0509117	-0.189126	0	0	0	-1	1	0	0
56005	MYDGF	myeloid derived growth factor	0	0	2.33108e-06	0.327029	0	1	7.3238	2.56888e-13	0.0242567	0.229288	0	0	0	---	1	0	0
57719	ANO8	anoctamin 8	0	0	0.8904	-0.00984516	0	0	6.0607	1.39711e-09	0.239996	-0.123948	0	0	---	0	0	0	0
51175	TUBE1	tubulin epsilon 1	0	0.0217391	0.135928	0.0931315	0	0	8.25781	1.64295e-16	0.0044237	0.285481	0	0	---	0	-1	0	1
55160	ARHGEF10L	Rho guanine nucleotide exchange factor 10 like	1	0	0.626017	0.0367506	0	0	-0.460623	0.645078	0.0684469	-0.177664	0	0	0	0	0	0	0
7294	TXK	TXK tyrosine kinase	0	0	0.665692	0.0413653	0	0	-1.08367	0.278534	0.899918	-0.0123772	0	0	0	0	-1	0	0
9671	WSCD2	WSC domain containing 2	0	0	0.0668908	-0.11949	0	0	-6.60312	4.20026e-11	0.140305	-0.146184	0	0	---	0	0	0	0
3785	KCNQ2	potassium voltage-gated channel subfamily Q member 2	0	0	0.82748	-0.00637286	0	0	-8.46769	2.80131e-17	0.0657292	0.180559	0	0	0	0	1	0	0
6865	TACR2	tachykinin receptor 2	0	0	0.0962067	0.0747939	0	0	-6.03287	1.65944e-09	0.0347115	0.213865	0	0	0	0	1	0	0
64431	ACTR6	actin related protein 6	0	0.521739	0.0212631	0.196096	0	0	8.30127	1.14305e-16	0.00486834	0.271734	0	0	1	0	0	0	0
54962	TIPIN	TIMELESS interacting protein	0	1	0.226285	0.105581	0	0	3.25359	0.0011428	0.00176208	0.304872	0	0	1	0	0	1	0
6717	SRI	sorcin	0	0	0.714649	0.0303998	0	0	8.30323	1.12447e-16	0.0863631	0.168435	0	0	0	0	-1	0	0
8672	EIF4G3	eukaryotic translation initiation factor 4 gamma 3	0	0	0.00826395	-0.110095	0	0	1.93614	0.0528742	0.0707846	-0.176746	0	0	0	0	-1	0	0
79023	NUP37	nucleoporin 37	0	0	0.949015	0.00943302	0	0	8.04802	9.22651e-16	0.000573388	0.334715	0	0	0	0	0	1	0
10371	SEMA3A	semaphorin 3A	0	0	0.836266	-0.0168914	0	0	3.68499	0.000229744	0.166277	-0.137163	1	0	0	0	0	0	0
51512	GTSE1	G2 and S-phase expressed 1	0	0	0.538207	0.0784448	0	0	-4.32134	1.56364e-05	0.136455	0.143737	0	0	1	0	1	1	0
10512	SEMA3C	semaphorin 3C	0	0	0.0111394	-0.288923	0	0	10.1661	3.54048e-24	0.352901	-0.0922516	0	0	-1	-1	-1	0	0
55020	TTC38	tetratricopeptide repeat domain 38	0	0	2.98447e-05	0.412878	0	1	16.0884	1.27637e-57	0.085557	0.166744	0	0	-1	-1	-1	1	0
38	ACAT1	acetyl-CoA acetyltransferase 1	0	0	1.40436e-07	0.50704	0	1	4.55756	5.22754e-06	0.000130614	0.371208	0	-1	0	-1	0	0	0
23151	GRAMD4	GRAM domain containing 4	0	0	0.000173937	0.244362	0	1	0.542394	0.587558	0.0728071	0.173694	0	0	0	1	0	0	0
9620	CELSR1	cadherin EGF LAG seven-pass G-type receptor 1	0	0	0.152766	-0.149479	0	0	10.6045	3.73182e-26	0.00461593	-0.274923	0	0	0	0	-1	0	0
7479	WNT8B	Wnt family member 8B	0	0	0.837911	-0.00286729	0	0	0.623464	0.532992	0.288817	-0.104118	0	0	0	0	0	0	0
27332	ZNF638	zinc finger protein 638	0	0	0.000711755	-0.143118	0	0	NA	NA	NA	NA	0	0	0	---	---	0	0
55972	SLC25A40	solute carrier family 25 member 40	0	0	0.0130329	-0.166512	0	0	2.70958	0.00674659	0.382458	0.0847978	0	0	0	0	-1	0	0
29090	TIMM21	translocase of inner mitochondrial membrane 21	0	0	0.493018	0.0555236	0	0	2.50027	0.0124235	0.137198	0.157894	0	0	---	0	0	0	0
119	ADD2	adducin 2	0	0	0.214615	-0.137023	0	0	-2.10072	0.0356865	0.0711078	-0.179158	0	-1	0	0	0	0	0
2249	FGF4	fibroblast growth factor 4	0	0	0.311101	-0.0251464	0	0	-3.18324	0.00146017	0.919978	-0.0119506	0	0	0	0	0	0	0
9462	RASAL2	RAS protein activator like 2	0	0	0.00933678	-0.16889	0	0	13.1162	5.01284e-39	3.78698e-05	-0.405751	0	0	0	1	0	0	0
9605	VPS9D1	VPS9 domain containing 1	0	0	0.191476	-0.0943356	0	0	-4.55454	5.30327e-06	0.642872	-0.047924	0	0	0	0	1	0	0
7587	ZNF37A	zinc finger protein 37A	0	0	0.000802219	-0.231556	0	0	NA	NA	NA	NA	0	0	---	0	---	0	0
4140	MARK3	microtubule affinity regulating kinase 3	0	0	0.0127204	-0.0991581	0	0	-1.32427	0.185441	0.468502	-0.0699119	0	0	0	0	-1	0	0
5250	SLC25A3	solute carrier family 25 member 3	0	0.326087	7.38866e-06	0.188226	1	0	1.54106	0.123329	1.90572e-05	0.413261	0	0	0	0	1	0	0
64778	FNDC3B	fibronectin type III domain containing 3B	0	0	3.85869e-06	-0.266397	0	0	NA	NA	NA	NA	0	0	0	---	---	0	0
2355	FOSL2	FOS like 2, AP-1 transcription factor subunit	0	0	7.18662e-06	-0.354271	0	0	8.65305	5.66822e-18	0.000124753	-0.373582	0	0	0	0	-1	0	0
27091	CACNG5	calcium voltage-gated channel auxiliary subunit gamma 5	0	0	0.795209	-0.00444849	0	0	-6.13601	8.73578e-10	0.0617551	-0.202461	0	0	0	0	0	0	0
27092	CACNG4	calcium voltage-gated channel auxiliary subunit gamma 4	0	0	0.269963	-0.146335	0	0	NA	NA	NA	NA	0	0	0	0	---	0	0
285527	FRYL	FRY like transcription coactivator	0	0	0.0493292	-0.0955814	0	0	5.75924	8.66235e-09	0.206054	0.122271	0	0	0	0	-1	0	0
23505	TMEM131	transmembrane protein 131	0	0	0.826494	-0.0112743	0	0	3.34722	0.000818831	0.0507422	0.190182	0	0	0	0	0	0	0
6624	FSCN1	fascin actin-bundling protein 1	0	0	0.731318	-0.0286672	0	0	2.95775	0.0031051	0.00185758	-0.310266	0	0	0	1	1	0	0
60	ACTB	actin beta	0	0.434783	0.84303	-0.0161699	0	0	4.15804	3.23279e-05	0.372154	-0.0885625	0	-1	0	1	1	0	0
55034	MOCOS	molybdenum cofactor sulfurase	0	0	0.0177352	0.257054	0	0	14.7884	4.82476e-49	0.424199	-0.0772913	0	0	---	0	0	0	0
5337	PLD1	phospholipase D1	0	0	0.665529	-0.0403776	0	0	3.97492	7.08257e-05	0.0353529	0.204938	0	0	0	---	0	0	0
479	ATP12A	ATPase H+/K+ transporting non-gastric alpha2 subunit	0	0	0.224773	0.0730417	0	0	-5.99287	2.12245e-09	0.0573556	0.218292	0	0	0	0	0	0	0
284403	WDR62	WD repeat domain 62	0	0	0.124471	0.188408	0	0	-6.17665	6.76516e-10	0.271622	0.107119	0	0	1	1	1	0	0
1739	DLG1	discs large MAGUK scaffold protein 1	0	0	0.909374	-0.00436033	0	0	-1.0182	0.308602	0.130355	0.149962	0	0	0	0	-1	0	0
7879	RAB7A	RAB7A, member RAS oncogene family	0	0.152174	0.00201115	0.197597	0	0	7.54123	5.00004e-14	0.134735	0.145678	0	0	0	0	0	0	0
55973	BCAP29	B cell receptor associated protein 29	0	0	0.103549	0.107044	0	0	4.51976	6.25179e-06	0.0411809	-0.197952	0	0	0	0	0	0	0
25956	SEC31B	SEC31 homolog B, COPII coat complex component	0	0	0.00754883	-0.191073	0	0	6.24264	4.45168e-10	0.19136	-0.13005	0	0	0	0	-1	0	0
9733	SART3	spliceosome associated factor 3, U4/U6 recycling protein	0	1	0.949294	-0.000241134	0	0	5.56517	2.67673e-08	0.193128	0.12739	0	0	0	0	0	0	0
55843	ARHGAP15	Rho GTPase activating protein 15	0	0	0.136729	-0.179166	0	0	NA	NA	NA	NA	0	0	-1	0	---	0	0
113457	TUBA3D	tubulin alpha 3d	0	0	0.0436734	-0.182994	0	0	-2.18437	0.0289552	1.12572e-05	-0.456953	0	0	-1	-1	-1	0	1
5076	PAX2	paired box 2	0	0	0.114343	0.0542978	0	0	-2.65284	0.00799247	0.604018	-0.0564504	0	0	0	0	0	0	0
23016	EXOSC7	exosome component 7	0	0.934783	0.00593336	0.199433	0	0	2.34953	0.0188136	0.00371129	0.285954	0	0	0	0	0	0	0
22920	KIFAP3	kinesin associated protein 3	0	0	0.495357	-0.0502601	0	0	2.24237	0.0249563	0.724983	0.0342708	0	0	0	0	0	0	0
23609	MKRN2	makorin ring finger protein 2	0	0	0.371403	0.0568578	0	0	0.560524	0.575133	0.343461	0.0930043	0	0	0	0	-1	0	0
4175	MCM6	minichromosome maintenance complex component 6	0	1	0.05344	0.148007	0	0	8.51417	1.88238e-17	0.0265407	0.215485	0	0	1	1	1	1	0
25996	REXO2	RNA exonuclease 2	0	0.0217391	0.270647	-0.0687208	0	0	5.5547	2.84164e-08	0.0250845	0.216144	0	0	0	0	0	0	0
10179	RBM7	RNA binding motif protein 7	0	0	0.411592	-0.0429436	0	0	12.1324	1.13384e-33	0.00026586	0.362876	0	0	0	0	-1	0	1
5939	RBMS2	RNA binding motif single stranded interacting protein 2	0	0	0.00955421	-0.199686	0	0	16.0163	3.97856e-57	0.00122729	-0.313005	0	0	0	0	-1	0	0
11176	BAZ2A	bromodomain adjacent to zinc finger domain 2A	0	0	0.785783	-0.01787	0	0	9.19151	4.52557e-20	0.445234	0.0743351	0	0	0	0	-1	0	0
25930	PTPN23	protein tyrosine phosphatase non-receptor type 23	0	0.913043	0.812369	-0.0102728	0	0	4.26477	2.01678e-05	0.54909	-0.0599966	0	0	---	0	0	0	0
4292	MLH1	mutL homolog 1	1	0	0.0954856	0.10818	0	0	5.05723	4.31843e-07	0.153097	0.13886	0	0	0	-1	-1	0	0
7374	UNG	uracil DNA glycosylase	0	0	8.46968e-06	0.370126	0	1	9.08596	1.19261e-19	0.00681588	0.262016	0	0	0	1	1	1	0
2329	FMO4	flavin containing dimethylaniline monoxygenase 4	0	0	0.26555	0.100069	0	0	13.5444	1.75802e-41	0.829927	-0.0208412	0	0	0	---	0	0	0
27252	KLHL20	kelch like family member 20	0	0	0.0478551	-0.104569	0	0	10.3142	7.76975e-25	0.888284	-0.013542	0	0	0	0	-1	0	0
8786	RGS11	regulator of G protein signaling 11	0	0	0.0994617	-0.161676	0	0	1.04136	0.297729	0.055563	-0.191229	0	0	0	-1	0	0	0
113235	SLC46A1	solute carrier family 46 member 1	0	---	4.08981e-07	0.487087	0	--	5.87705	4.29054e-09	0.194389	0.130702	0	0	---	0	-1	0	0
5362	PLXNA2	plexin A2	0	0	0.421494	-0.0809326	0	0	-1.48832	0.136693	0.0658953	0.179877	0	0	0	0	0	0	0
10615	SPAG5	sperm associated antigen 5	0	0.152174	0.338632	0.0897492	0	0	-6.03044	1.68451e-09	0.00413674	0.279097	0	0	1	1	1	1	0
88455	ANKRD13A	ankyrin repeat domain 13A	0	0	0.164039	-0.10977	0	0	0.436589	0.662417	0.169837	-0.13817	0	0	---	0	-1	0	0
7163	TPD52	tumor protein D52	0	0	0.534059	0.0659271	0	0	0.278325	0.780768	0.107884	0.158038	0	0	0	0	0	0	0
32	ACACB	acetyl-CoA carboxylase beta	0	0	0.69138	0.0333628	0	0	24.8483	7.31629e-133	0.0574212	-0.189424	0	-1	0	-1	-1	0	0
9618	TRAF4	TNF receptor associated factor 4	0	0	0.212297	0.0955396	0	0	9.20046	4.16665e-20	0.71193	0.0365139	0	0	0	1	0	0	0
55824	PAG1	phosphoprotein membrane anchor with glycosphingolipid microdomains 1	0	0	0.000718603	0.248413	0	1	-4.60391	4.18996e-06	0.565635	0.0584175	0	0	---	0	0	0	0
55094	GPATCH1	G-patch domain containing 1	0	0.0434783	0.164234	0.0903348	0	0	9.7879	1.54898e-22	0.00356723	0.289461	0	0	0	0	0	0	0
3385	ICAM3	intercellular adhesion molecule 3	0	0	0.0157819	0.239948	0	0	1.79202	0.073155	0.962405	-0.00470367	0	0	-1	0	0	0	0
22978	NT5C2	5'-nucleotidase, cytosolic II	1	0	0.120932	0.103332	0	0	1.8641	0.0623334	0.128027	0.150715	0	0	0	1	0	0	0
4162	MCAM	melanoma cell adhesion molecule	0	0	0.983201	-0.00801699	0	0	NA	NA	NA	NA	0	0	0	0	---	1	0
2239	GPC4	glypican 4	0	0	0.0784463	0.220475	0	0	-1.49037	0.136155	0.230544	-0.116355	0	0	0	0	1	0	0
55796	MBNL3	muscleblind like splicing regulator 3	0	0	0.00326354	0.307903	0	0	3.29782	0.000977295	0.98215	-0.00218431	0	0	0	0	-1	0	0
57662	CAMSAP3	calmodulin regulated spectrin associated protein family member 3	0	0	0.0103775	0.205934	0	0	1.09129	0.275168	0.272026	0.12194	0	0	---	0	1	0	0
5909	RAP1GAP	RAP1 GTPase activating protein	0	0	0.000280205	0.417382	0	1	-5.71611	1.1166e-08	0.00124618	0.325039	0	0	0	0	0	0	0
56949	XAB2	XPA binding protein 2	0	1	0.011257	0.176505	0	0	9.30801	1.53383e-20	0.0133072	0.243892	0	0	0	-1	0	0	0
9138	ARHGEF1	Rho guanine nucleotide exchange factor 1	0	0	4.29507e-07	-0.40809	0	0	NA	NA	NA	NA	0	0	0	0	---	0	0
6813	STXBP2	syntaxin binding protein 2	0	0	0.991158	0.00111672	0	0	4.12741	3.69418e-05	0.781423	0.0270113	0	0	0	0	1	0	0
5609	MAP2K7	mitogen-activated protein kinase kinase 7	0	0	0.523262	0.0356373	0	0	6.43016	1.3244e-10	0.235532	-0.115259	0	0	0	-1	0	0	0
27231	NMRK2	nicotinamide riboside kinase 2	0	0	0.00878752	0.0843461	0	0	-7.68136	1.69967e-14	0.295268	-0.107519	0	0	0	0	0	0	0
8527	DGKD	diacylglycerol kinase delta	0	0	0.659319	0.0317221	0	0	0.673147	0.500867	0.563658	-0.0561217	0	0	0	0	0	0	0
83992	CTTNBP2	cortactin binding protein 2	0	0	0.00228332	-0.424755	0	0	9.26038	2.39097e-20	0.0157026	-0.24451	0	0	---	0	-1	0	0
51412	ACTL6B	actin like 6B	0	0	0.788179	-0.00319188	0	0	-8.29047	1.25112e-16	0.988695	-0.00139229	0	0	0	0	0	0	0
5915	RARB	retinoic acid receptor beta	0	0	0.616638	0.0467744	0	0	3.14862	0.00164454	0.240157	-0.113757	0	0	0	0	-1	0	0
7155	TOP2B	DNA topoisomerase II beta	0	0	0.00738659	-0.136216	0	0	4.48564	7.33902e-06	0.649016	0.0453054	0	0	0	0	-1	0	0
56889	TM9SF3	transmembrane 9 superfamily member 3	0	0	0.15167	0.0737816	0	0	8.80026	1.55603e-18	0.00391841	0.283245	0	0	1	0	0	0	0
4791	NFKB2	nuclear factor kappa B subunit 2	1	0	0.00988541	-0.168404	0	0	6.35997	2.09321e-10	0.0106299	-0.248227	0	0	0	0	0	0	0
29089	UBE2T	ubiquitin conjugating enzyme E2 T	0	0	0.0199516	0.272352	0	0	-10.6994	1.35939e-26	0.0321381	0.21584	0	0	---	1	1	1	0
4660	PPP1R12B	protein phosphatase 1 regulatory subunit 12B	0	0	0.467146	-0.0371319	0	0	-0.544945	0.585802	0.231875	-0.117962	0	0	0	-1	-1	0	0
54431	DNAJC10	DnaJ heat shock protein family (Hsp40) member C10	0	0	0.745918	-0.0142824	0	0	6.57384	5.11195e-11	0.954753	-0.00556349	0	0	0	0	0	0	0
2975	GTF3C1	general transcription factor IIIC subunit 1	0	0.543478	0.00347871	0.136173	0	0	-6.23152	4.77815e-10	0.004079	0.280428	0	0	0	1	0	0	0
3566	IL4R	interleukin 4 receptor	0	0	0.303467	-0.0697771	0	0	5.26324	1.44044e-07	0.000203977	-0.359889	0	0	0	0	-1	0	0
23032	USP33	ubiquitin specific peptidase 33	0	0	0.00466269	-0.114897	0	0	12.4643	1.96364e-35	0.831754	0.020996	0	0	0	0	-1	0	0
5063	PAK3	p21 (RAC1) activated kinase 3	0	0	1.03208e-07	-0.692588	0	0	2.90499	0.00367954	3.31908e-07	-0.492441	0	0	0	0	-1	0	0
827	CAPN6	calpain 6	0	0	2.45267e-10	-0.931791	0	0	22.2479	1.97336e-107	4.73985e-11	-0.640007	0	0	0	---	-1	0	0
1641	DCX	doublecortin	0	0	7.56625e-06	-0.422864	0	0	3.33458	0.000856942	1.63547e-11	-0.658946	0	0	0	0	-1	0	0
6626	SNRPA	small nuclear ribonucleoprotein polypeptide A	0	0	0.272168	0.0812902	0	0	7.74409	1.04203e-14	0.00992978	0.251237	0	0	0	1	1	0	0
9576	SPAG6	sperm associated antigen 6	0	0	0.894156	0.0160821	0	0	-0.473701	0.635722	0.00759221	-0.258738	0	0	0	-1	-1	0	0
56915	EXOSC5	exosome component 5	0	0.76087	0.0038682	0.1991	0	0	5.57182	2.57666e-08	0.57771	0.0539027	0	0	0	0	1	0	0
1781	DYNC1I2	dynein cytoplasmic 1 intermediate chain 2	0	1	0.651545	0.0256118	0	0	7.33277	2.40326e-13	0.173353	0.133821	0	0	0	0	-1	0	0
54518	APBB1IP	amyloid beta precursor protein binding family B member 1 interacting protein	0	0	0.381558	-0.0834553	0	0	12.9919	2.50659e-38	0.0120937	-0.25029	0	0	0	0	0	0	0
4034	LRCH4	leucine rich repeats and calponin homology domain containing 4	0	0	0.688771	-0.0335284	0	0	0.94542	0.344464	0.907715	-0.0115255	0	0	0	0	0	0	0
143684	FAM76B	family with sequence similarity 76 member B	0	0	0.0441113	-0.178133	0	0	13.6823	2.74195e-42	0.0194184	0.234325	0	0	---	0	-1	0	0
51548	SIRT6	sirtuin 6	0	0	0.396601	0.0563662	0	0	0.9095	0.363105	0.36179	0.0901438	0	0	0	0	1	0	0
7299	TYR	tyrosinase	0	0	0.324033	0.0553681	0	0	-4.10829	4.01318e-05	0.00151154	-0.307735	0	0	0	0	0	0	0
10714	POLD3	DNA polymerase delta 3, accessory subunit	0	1	0.198342	0.0918646	0	0	8.26782	1.51154e-16	0.351354	0.0909727	0	0	0	1	0	1	0
88	ACTN2	actinin alpha 2	0	0	0.00709974	0.462588	0	0	-11.9783	7.18995e-33	0.00277348	0.302288	0	-1	0	0	1	0	0
832	CAPZB	capping actin protein of muscle Z-line subunit beta	0	0.956522	0.306321	0.088176	0	0	2.25315	0.0242681	0.720204	-0.0345568	0	0	0	0	0	0	0
7107	GPR137B	G protein-coupled receptor 137B	0	0	0.563348	0.0485239	0	0	0.24797	0.804162	0.695639	-0.0377084	0	0	0	0	0	0	0
10003	NAALAD2	N-acetylated alpha-linked acidic dipeptidase 2	0	0	0.00223121	-0.384993	0	0	8.55568	1.31756e-17	0.433373	0.0759294	0	0	0	---	-1	0	0
79960	JADE1	jade family PHD finger 1	0	0	0.80191	0.0135811	0	0	11.444	3.64625e-30	0.732333	-0.0347706	0	0	0	0	-1	0	0
203427	SLC25A43	solute carrier family 25 member 43	0	0	0.00798804	-0.19922	0	0	11.7708	8.34629e-32	0.460294	-0.074474	0	0	---	0	0	0	0
7319	UBE2A	ubiquitin conjugating enzyme E2 A	0	0.0217391	0.000737588	0.200796	0	0	5.48064	4.32574e-08	0.0524458	0.186811	0	0	0	1	0	0	0
2260	FGFR1	fibroblast growth factor receptor 1	1	0.0434783	0.00248033	-0.312239	0	0	14.204	2.06562e-45	0.0240478	-0.22143	0	0	0	0	0	0	0
8468	FKBP6	FKBP prolyl isomerase family member 6 (inactive)	0	0.0217391	0.072916	-0.0819139	0	0	-1.80715	0.070764	0.30537	-0.0988033	0	0	0	0	0	0	1
27127	SMC1B	structural maintenance of chromosomes 1B	0	0	0.0731061	0.182677	0	0	-1.53481	0.124857	0.0319547	0.217881	0	0	---	0	1	0	1
2192	FBLN1	fibulin 1	0	0	4.26136e-07	-0.852183	0	0	11.1709	7.92312e-29	4.31095e-08	-0.534743	0	0	-1	-1	-1	0	0
8516	ITGA8	integrin subunit alpha 8	0	0	0.0153166	0.360282	0	0	-5.66923	1.46835e-08	0.963142	-0.00450151	0	0	-1	0	-1	0	0
8530	CST7	cystatin F	0	0	0.000198951	-0.311271	0	0	3.1133	0.00185453	0.00431848	-0.29134	0	0	0	0	0	0	0
4133	MAP2	microtubule associated protein 2	0	0	0.429334	0.05508	0	0	-6.76514	1.39538e-11	6.12035e-05	0.392722	0	0	0	1	1	0	0
9063	PIAS2	protein inhibitor of activated STAT 2	0	0	0.000645007	-0.174517	0	0	0.0172592	0.98623	0.720233	-0.0351897	0	0	0	0	0	0	0
273	AMPH	amphiphysin	0	0	9.55844e-08	-0.754156	0	0	7.3924	1.54035e-13	3.27813e-05	-0.401881	0	1	0	-1	-1	0	0
369	ARAF	A-Raf proto-oncogene, serine/threonine kinase	1	0	0.00626015	0.16542	0	0	7.18692	7.0302e-13	0.0199264	0.22638	0	0	0	0	0	0	0
56922	MCCC1	methylcrotonyl-CoA carboxylase subunit 1	0	0	0.0108574	0.151168	0	0	9.95349	3.0129e-23	1.61651e-06	0.472119	0	0	0	0	1	0	0
27074	LAMP3	lysosomal associated membrane protein 3	0	0	0.0373986	-0.365035	0	0	-5.43693	5.52952e-08	7.62879e-06	-0.436666	0	0	0	0	0	0	0
2191	FAP	fibroblast activation protein alpha	0	0	4.22899e-11	-0.992815	0	0	14.6045	6.9368e-48	9.00608e-14	-0.739351	-1	0	0	0	-1	0	0
10529	NEBL	nebulette	0	0	0.0993272	-0.161327	0	0	-0.356854	0.721207	0.847472	0.0189481	0	0	0	0	-1	0	0
55331	ACER3	alkaline ceramidase 3	0	0	0.0414461	0.1504	0	0	10.2946	9.50529e-25	0.703445	0.0389001	0	0	---	1	0	0	0
3093	UBE2K	ubiquitin conjugating enzyme E2 K	0	0.0217391	0.989724	0.000996757	0	0	3.06051	0.0022146	0.0356848	0.20686	0	0	0	0	0	0	0
5289	PIK3C3	phosphatidylinositol 3-kinase catalytic subunit type 3	0	0.304348	0.426072	-0.0485304	0	0	7.44394	1.04583e-13	0.322887	-0.0973384	0	0	0	-1	-1	0	1
55728	N4BP2	NEDD4 binding protein 2	1	0	5.25641e-06	-0.279308	0	0	8.86621	8.66093e-19	0.0742712	-0.180649	0	0	---	0	-1	0	0
57103	TIGAR	TP53 induced glycolysis regulatory phosphatase	0	0	0.281225	0.0941667	0	0	0.321308	0.747982	0.23971	0.120503	0	0	0	---	0	0	0
7289	TULP3	TUB like protein 3	0	0	0.00412879	-0.148823	0	0	9.21101	3.77919e-20	0.0160119	-0.235279	0	0	1	1	0	0	0
8871	SYNJ2	synaptojanin 2	0	0	0.501618	0.0420745	0	0	1.62101	0.105043	0.656587	-0.0438587	0	0	0	0	0	0	0
108	ADCY2	adenylate cyclase 2	0	0	0.00150992	-0.372786	0	0	-2.12628	0.0335009	0.727126	-0.0341705	0	-1	0	0	0	0	0
5527	PPP2R5C	protein phosphatase 2 regulatory subunit B'gamma	0	0	0.774718	-0.0172879	0	0	1.73847	0.0821536	0.361993	0.0891836	0	0	0	1	0	0	0
5379	PMS2P1	PMS1 homolog 2, mismatch repair system component pseudogene 1	0	---	0.0554177	0.242647	0	--	NA	NA	NA	NA	0	0	0	0	---	0	0
54715	RBFOX1	RNA binding fox-1 homolog 1	0	0	0.289532	0.0584711	0	0	-9.76547	1.9296e-22	0.272916	0.108398	0	0	0	0	0	0	0
2782	GNB1	G protein subunit beta 1	0	0	0.00734856	0.15335	0	0	4.84048	1.31186e-06	0.263399	0.110628	0	0	0	0	0	1	0
3205	HOXA9	homeobox A9	1	0	2.68881e-07	-0.286909	0	0	NA	NA	NA	NA	0	0	0	---	---	0	0
1906	EDN1	endothelin 1	0	0	0.0127583	-0.282956	0	0	19.4539	5.50676e-83	0.204736	-0.124581	0	0	0	1	-1	0	0
8028	MLLT10	MLLT10 histone lysine methyltransferase DOT1L cofactor	1	0	0.0142939	-0.139301	0	0	6.18026	6.6129e-10	0.790633	-0.0258748	0	0	0	0	-1	0	0
55063	ZCWPW1	zinc finger CW-type and PWWP domain containing 1	0	0	0.16944	-0.109433	0	0	5.2288	1.73559e-07	0.92817	-0.00875829	0	0	0	-1	-1	0	0
117	ADCYAP1R1	ADCYAP receptor type I	0	0	0.000486894	-0.296075	0	0	5.7565	8.80368e-09	0.0200477	-0.230364	0	-1	0	0	-1	0	0
26281	FGF20	fibroblast growth factor 20	0	0	0.623972	-0.0188466	0	0	-4.92956	8.35475e-07	0.216572	-0.13385	0	0	0	-1	0	0	0
27334	P2RY10	P2Y receptor family member 10	0	0	0.000452045	-0.44393	0	0	0.25639	0.797654	7.17004e-05	-0.391428	0	0	0	0	-1	0	0
9452	ITM2A	integral membrane protein 2A	0	0	0.00831894	-0.431216	0	0	18.4193	1.04466e-74	0.975029	0.00302596	0	0	-1	-1	-1	0	0
4898	NRDC	nardilysin convertase	0	0	0.220228	0.0717442	0	0	-1.31426	0.188784	0.282986	0.109917	0	0	0	---	1	0	0
7419	VDAC3	voltage dependent anion channel 3	0	0	0.00943635	0.199145	0	0	-7.53018	5.43957e-14	0.00290953	0.28757	0	0	0	0	0	0	0
5108	PCM1	pericentriolar material 1	1	0.0217391	9.31071e-07	-0.23053	0	0	2.43984	0.0147087	0.125417	-0.149077	0	0	-1	-1	-1	0	0
57690	TNRC6C	trinucleotide repeat containing adaptor 6C	0	0	0.00873593	-0.177891	0	0	7.69442	1.53552e-14	0.0113459	-0.25742	0	0	---	0	-1	0	0
9139	CBFA2T2	CBFA2/RUNX1 partner transcriptional co-repressor 2	0	0	0.564417	0.0332113	0	0	0.40663	0.684287	0.121075	0.152237	0	0	0	0	-1	0	0
1620	BRINP1	BMP/retinoic acid inducible neural specific 1	0	0	0.210458	-0.112344	0	0	0.252884	0.800362	0.14111	-0.153394	0	0	0	0	-1	0	1
83737	ITCH	itchy E3 ubiquitin protein ligase	0	0	0.224351	0.0809722	0	0	4.98965	6.13591e-07	0.0769579	0.174828	0	0	1	-1	-1	0	0
27039	PKD2L2	polycystin 2 like 2, transient receptor potential cation channel	0	0	0.220449	-0.0119458	0	0	0.555294	0.578704	0.220463	-0.118752	0	0	0	0	0	0	0
58476	TP53INP2	tumor protein p53 inducible nuclear protein 2	0	0	0.000238899	0.248893	0	1	-10.321	7.24294e-25	0.0115367	0.255331	0	0	---	1	1	0	0
51150	SDF4	stromal cell derived factor 4	0	0	0.00135154	0.161509	0	0	6.48955	8.95713e-11	0.278703	0.107623	0	0	0	0	1	0	0
57644	MYH7B	myosin heavy chain 7B	0	0	0.0755689	0.133559	0	0	-6.462	1.07433e-10	0.854515	0.0178902	0	0	0	0	0	0	0
80341	BPIFB2	BPI fold containing family B member 2	0	0	0.0600465	0.189815	0	0	5.37598	7.76341e-08	0.223761	0.135085	0	0	---	0	0	0	0
7161	TP73	tumor protein p73	0	0	0.217802	0.107104	0	0	2.68088	0.00735314	0.265764	-0.109022	0	0	0	0	0	0	1
54472	TOLLIP	toll interacting protein	0	0	1.10033e-05	0.2819	0	1	-7.41888	1.26292e-13	0.00394728	0.279696	0	0	0	-1	0	0	0
51619	UBE2D4	ubiquitin conjugating enzyme E2 D4 (putative)	0	0	0.01885	0.163135	0	0	-0.494514	0.620953	0.870558	-0.0158531	0	0	0	-1	0	0	0
27098	CLUL1	clusterin like 1	0	0	0.172434	0.128058	0	0	3.83235	0.00012759	0.723436	0.0343721	0	0	0	-1	-1	0	0
862	RUNX1T1	RUNX1 partner transcriptional co-repressor 1	1	0	4.36398e-09	-0.701732	0	0	11.0432	3.2584e-28	2.40813e-12	-0.679968	0	0	0	-1	-1	0	0
1015	CDH17	cadherin 17	1	0	0.124671	-0.0980084	0	0	-3.76577	0.000166854	0.0447045	-0.195853	1	0	0	0	0	0	0
9984	THOC1	THO complex subunit 1	0	0.891304	0.00113811	-0.177102	0	0	6.75545	1.49149e-11	0.995482	-0.000548384	0	0	0	0	-1	0	0
51661	FKBP7	FKBP prolyl isomerase 7	0	0	0.533008	-0.0518313	0	0	10.8712	2.13898e-27	0.55612	-0.0588641	0	0	---	0	-1	0	0
114880	OSBPL6	oxysterol binding protein like 6	0	0	0.0060959	0.286363	0	0	-7.07025	1.63463e-12	0.4281	0.0796268	0	0	---	0	0	0	0
6507	SLC1A3	solute carrier family 1 member 3	0	0	0.535435	-0.0519493	0	0	2.91784	0.00353141	0.0234058	0.22923	0	0	0	0	1	0	0
7520	XRCC5	X-ray repair cross complementing 5	0	0.869565	0.488494	0.0448403	0	0	8.02975	1.07015e-15	0.0258953	0.218113	0	0	-1	0	0	0	0
56925	LXN	latexin	0	0	0.107657	0.162748	0	0	14.7827	5.24574e-49	0.00944578	-0.261695	0	0	0	0	-1	0	0
11262	SP140	SP140 nuclear body protein	0	0	0.000224325	-0.46684	0	0	NA	NA	NA	NA	0	0	0	0	---	0	0
8569	MKNK1	MAPK interacting serine/threonine kinase 1	0	0	0.00117724	-0.163081	0	0	3.88277	0.000103841	0.048708	-0.193454	0	0	-1	0	0	0	0
7145	TNS1	tensin 1	0	0	0.368895	0.0543454	0	0	6.83078	8.86435e-12	0.0582396	-0.185947	0	0	0	0	-1	0	0
57455	REXO1	RNA exonuclease 1 homolog	0	0	0.341484	-0.0527782	0	0	NA	NA	NA	NA	0	0	---	0	---	0	0
56681	SAR1A	secretion associated Ras related GTPase 1A	0	0	0.0379427	0.156461	0	0	11.3825	7.3398e-30	0.723755	0.0341887	0	0	0	0	0	0	0
8556	CDC14A	cell division cycle 14A	0	0	0.0274248	-0.249339	0	0	13.996	3.74208e-44	0.00895415	-0.252747	0	0	0	0	-1	0	1
10411	RAPGEF3	Rap guanine nucleotide exchange factor 3	0	0	0.309266	-0.106324	0	0	24.3825	4.03866e-128	0.0287938	-0.214444	0	0	0	-1	-1	0	0
634	CEACAM1	CEA cell adhesion molecule 1	0	0	0.00888699	0.336184	0	0	12.0499	3.05558e-33	0.848306	-0.0187875	0	0	0	0	1	0	0
29843	SENP1	SUMO specific peptidase 1	0	0	0.0226249	-0.153671	0	0	7.13457	1.0283e-12	0.66288	-0.0439798	0	0	---	---	-1	0	0
51207	DUSP13	dual specificity phosphatase 13	0	0	0.00485871	0.186777	0	0	-7.00445	2.61566e-12	0.654193	-0.0491993	0	0	0	0	1	0	1
23152	CIC	capicua transcriptional repressor	1	0	0.746317	-0.0250791	0	0	6.03721	1.61556e-09	0.03364	-0.206222	0	0	0	0	0	1	0
3991	LIPE	lipase E, hormone sensitive type	0	0	6.02443e-05	-0.468715	0	0	37.0032	1.5811e-283	4.63766e-07	-0.49329	0	0	0	-1	-1	0	0
2222	FDFT1	farnesyl-diphosphate farnesyltransferase 1	0	0.0434783	0.000613208	0.270341	0	0	2.91678	0.00354335	0.00519131	0.274119	0	0	0	0	0	0	0
5050	PAFAH1B3	platelet activating factor acetylhydrolase 1b catalytic subunit 3	0	0	0.00802429	0.226489	0	0	2.21794	0.0265778	0.00760868	0.25962	0	0	0	0	1	0	0
4983	OPHN1	oligophrenin 1	0	0	0.813249	-0.0244834	0	0	9.58807	1.07851e-21	0.444883	-0.0745315	0	0	0	0	-1	0	0
173	AFM	afamin	0	0	4.49109e-10	1.58061	0	1	-2.49985	0.0124383	0.000156355	0.413119	1	1	0	1	0	0	0
3835	KIF22	kinesin family member 22	0	0	0.995113	0.000221822	0	0	1.93921	0.0524994	0.0581301	0.189566	0	0	0	0	1	1	1
10590	SCGN	secretagogin, EF-hand calcium binding protein	0	0	0.0276529	0.0797551	0	0	0.784131	0.432979	0.10267	0.157767	0	0	0	0	0	0	0
55604	CARMIL1	capping protein regulator and myosin 1 linker 1	0	0	0.166447	-0.096576	0	0	2.03069	0.0423094	0.396427	0.0872479	0	0	0	0	1	0	0
5236	PGM1	phosphoglucomutase 1	0	0	1.30258e-06	0.381229	0	1	5.01003	5.52168e-07	4.16842e-05	0.398416	0	0	0	0	1	0	0
1653	DDX1	DEAD-box helicase 1	0	0.0217391	0.0251726	0.172598	0	0	4.18258	2.90322e-05	0.00194464	0.299752	0	0	0	0	0	0	0
1785	DNM2	dynamin 2	1	0.913043	0.343739	0.0595011	0	0	0.658242	0.510395	0.621221	-0.0477327	0	0	0	0	1	0	0
2037	EPB41L2	erythrocyte membrane protein band 4.1 like 2	0	0	0.0012658	-0.31082	0	0	10.2728	1.18931e-24	0.0068116	-0.261797	0	0	0	0	-1	0	1
22999	RIMS1	regulating synaptic membrane exocytosis 1	0	0	0.782345	0.0373163	0	0	-8.76429	2.13815e-18	0.0704707	0.178494	0	0	0	0	1	0	0
26002	MOXD1	monooxygenase DBH like 1	0	0	0.234442	0.15221	0	0	-8.82508	1.24873e-18	0.00536499	-0.271824	0	0	0	0	0	0	0
8417	STX7	syntaxin 7	0	0	0.627357	-0.031663	0	0	6.21515	5.30225e-10	0.449016	0.0748328	0	0	0	0	0	0	0
11158	RABL2B	RAB, member of RAS oncogene family like 2B	0	0	0.0365306	-0.167196	0	0	NA	NA	NA	NA	0	0	---	-1	---	0	0
9817	KEAP1	kelch like ECH associated protein 1	1	0.108696	6.97518e-05	0.265923	1	0	1.18773	0.234966	0.0162346	0.233075	0	0	-1	-1	0	0	0
55510	DDX43	DEAD-box helicase 43	0	0	0.119711	-0.118936	0	0	4.73554	2.2104e-06	0.129975	-0.147094	0	0	0	0	0	0	0
5794	PTPRH	protein tyrosine phosphatase receptor type H	0	0	0.0191504	0.279997	0	0	0.246683	0.805158	0.633916	-0.0462964	0	0	0	0	0	0	0
1638	DCT	dopachrome tautomerase	0	0	0.0244347	0.205817	0	0	-4.20595	2.61922e-05	0.71855	0.0354144	0	0	0	0	0	0	0
51006	SLC35C2	solute carrier family 35 member C2	0	0	0.000184543	0.209467	0	1	6.64443	3.17906e-11	0.383041	0.0869925	0	0	0	1	0	0	0
131544	CRYBG3	crystallin beta-gamma domain containing 3	0	---	0.000145043	-0.357499	0	--	10.7718	6.25636e-27	0.000896531	-0.339517	0	0	0	0	-1	0	0
285220	EPHA6	EPH receptor A6	0	0	0.415714	-0.0692145	0	0	-4.18358	2.89049e-05	0.10663	0.163971	0	0	---	0	0	0	0
6344	SCTR	secretin receptor	0	0	5.87821e-07	0.211868	0	1	-3.61253	0.000304494	0.0785923	0.170761	1	0	0	0	1	0	0
5991	RFX3	regulatory factor X3	0	0	0.0106462	-0.199787	0	0	10.4889	1.26257e-25	0.407923	0.0802327	0	0	0	0	-1	0	0
55183	RIF1	replication timing regulatory factor 1	0	0	4.1856e-08	-0.235882	0	0	NA	NA	NA	NA	0	0	0	0	---	0	1
23011	RAB21	RAB21, member RAS oncogene family	0	0	0.616426	0.0309824	0	0	5.00461	5.67917e-07	0.0119119	0.246486	0	0	0	0	-1	0	0
8671	SLC4A4	solute carrier family 4 member 4	0	0	3.2056e-11	1.14145	0	1	-8.96879	3.45243e-19	1.53978e-15	0.790916	0	0	0	0	0	0	0
6595	SMARCA2	SWI/SNF related, matrix associated, actin dependent regulator of chromatin, subfamily a, member 2	0	0	0.0476092	-0.100948	0	0	8.62001	7.55433e-18	0.589728	0.0520089	0	0	0	-1	-1	0	0
50700	RDH8	retinol dehydrogenase 8	0	0	0.158498	-0.00757595	0	0	-1.08294	0.278855	0.0161709	-0.280495	0	0	0	0	0	0	0
27244	SESN1	sestrin 1	0	0	0.245006	0.0827304	0	0	3.73221	0.000190704	0.393114	-0.0822746	0	0	-1	-1	-1	0	0
11043	MID2	midline 2	0	0	0.45934	-0.0568496	0	0	8.73437	2.78252e-18	0.746872	-0.0310799	0	0	0	0	-1	0	0
139212	PIH1D3	dynein axonemal assembly factor 6	0	0	0.913903	-0.00254701	0	0	-3.74447	0.000181643	0.893368	-0.0164262	0	0	---	0	-1	0	0
50509	COL5A3	collagen type V alpha 3 chain	0	0	4.47119e-07	-0.646337	0	0	16.3052	4.06284e-59	4.27532e-09	-0.582688	-1	0	0	0	0	0	0
10847	SRCAP	Snf2 related CREBBP activator protein	0	1	0.00341372	-0.131643	0	0	4.40158	1.0842e-05	0.207112	-0.122576	0	0	0	0	-1	0	0
9933	PUM3	pumilio RNA binding family member 3	0	0	0.385722	-0.0604862	0	0	11.8581	2.99166e-32	0.0244925	0.229506	0	0	0	---	0	0	0
1361	CPB2	carboxypeptidase B2	0	0	2.64025e-12	1.73825	0	1	-3.66088	0.00025246	0.000247411	0.356675	1	0	0	0	0	0	0
1136	CHRNA3	cholinergic receptor nicotinic alpha 3 subunit	0	0	0.567933	0.0230636	0	0	-7.76352	8.94836e-15	0.828137	-0.0210652	0	0	0	---	0	0	0
3781	KCNN2	potassium calcium-activated channel subfamily N member 2	0	0	3.82932e-07	0.596078	0	1	-9.02112	2.15119e-19	0.000360287	0.350552	0	0	0	1	1	0	0
4850	CNOT4	CCR4-NOT transcription complex subunit 4	0	0	0.150877	-0.10093	0	0	3.45949	0.000543126	0.960669	-0.00478563	0	0	0	0	-1	0	0
5663	PSEN1	presenilin 1	0	0	0.241506	0.078653	0	0	4.15256	3.31109e-05	0.21911	0.118754	0	0	0	0	-1	1	0
1371	CPOX	coproporphyrinogen oxidase	0	0.0217391	0.00988592	0.19221	0	0	1.41992	0.155657	0.000942948	0.320843	0	0	0	---	0	0	0
56650	CLDND1	claudin domain containing 1	0	0	0.0841342	-0.10468	0	0	-1.36787	0.171379	0.0395911	0.200563	0	0	0	0	-1	0	0
5891	MOK	MOK protein kinase	0	0	0.0144643	-0.175131	0	0	5.23238	1.70234e-07	0.490221	-0.0714263	0	0	-1	-1	-1	0	0
3320	HSP90AA1	heat shock protein 90 alpha family class A member 1	1	0	0.0786295	0.149109	0	0	-0.903418	0.366323	0.0392313	0.201249	0	0	0	1	1	0	0
5933	RBL1	RB transcriptional corepressor like 1	0	0	0.389052	-0.0610437	0	0	2.72527	0.00643447	0.0176763	0.228639	0	0	---	1	1	0	1
22839	DLGAP4	DLG associated protein 4	0	0	0.85816	-0.00748584	0	0	-1.81556	0.0694641	0.587444	-0.0523993	0	0	1	1	1	0	0
22997	IGSF9B	immunoglobulin superfamily member 9B	0	0	0.0607352	-0.198177	0	0	-9.43675	4.5697e-21	0.300016	0.10464	0	0	0	0	0	0	0
3080	CFHR2	complement factor H related 2	0	---	1.71389e-10	1.32354	0	--	-2.03057	0.0423213	0.0302435	0.245188	1	0	0	0	0	0	0
114819	CROCCP3	CROCC pseudogene 3	0	---	0.371579	-0.0685793	0	--	-0.321887	0.747544	NA	NA	0	0	0	0	---	0	0
10403	NDC80	NDC80 kinetochore complex component	0	1	0.807772	0.0293674	0	0	-6.86877	6.80454e-12	0.696558	0.0382846	0	0	1	1	1	1	1
23431	AP4E1	adaptor related protein complex 4 subunit epsilon 1	0	0	0.276602	-0.0540343	0	0	2.337	0.0194558	0.155429	0.13748	0	0	0	0	0	0	0
54665	RSBN1	round spermatid basic protein 1	0	0.0217391	0.73337	-0.0264388	0	0	6.96412	3.48179e-12	0.848254	-0.0183939	0	0	0	-1	-1	0	0
260425	MAGI3	membrane associated guanylate kinase, WW and PDZ domain containing 3	0	0	0.0030075	-0.20797	0	0	7.75269	9.74159e-15	0.0233596	-0.230761	0	0	---	1	-1	0	0
2920	CXCL2	C-X-C motif chemokine ligand 2	0	0	0.0399384	0.201156	0	0	11.8917	2.00995e-32	0.0459541	-0.195127	0	0	0	0	-1	0	0
174	AFP	alpha fetoprotein	0	0	0.00606119	0.263371	0	0	18.8651	3.19349e-78	0.635395	-0.0460796	0	1	0	0	-1	0	0
1286	COL4A4	collagen type IV alpha 4 chain	0	0	0.000601018	0.448165	0	1	-8.70472	3.60945e-18	0.0230117	0.223255	0	0	0	0	0	0	0
6932	TCF7	transcription factor 7	0	0.0217391	3.07747e-05	-0.543876	0	0	5.35783	8.58257e-08	0.00272747	-0.303642	0	0	0	0	-1	0	0
28962	OSTM1	osteoclastogenesis associated transmembrane protein 1	0	0	0.826405	-0.0205215	0	0	7.52111	5.82868e-14	0.646927	0.044786	0	0	0	---	0	0	0
1005	CDH7	cadherin 7	0	0	0.44879	-0.0648283	0	0	-5.57886	2.47478e-08	0.53296	-0.061233	0	0	0	0	0	0	0
50939	IMPG2	interphotoreceptor matrix proteoglycan 2	0	0	0.284698	-0.102795	0	0	1.61244	0.106892	0.494563	-0.0656564	0	0	0	0	-1	0	0
57092	PCNP	PEST proteolytic signal containing nuclear protein	0	0	0.00896103	-0.186273	0	0	8.42193	4.13467e-17	0.693847	0.0385955	0	0	0	0	0	0	1
55218	EXD2	exonuclease 3'-5' domain containing 2	0	0	0.1983	0.0816149	0	0	4.53343	5.86116e-06	0.176277	0.131576	0	0	0	0	-1	0	0
384	ARG2	arginase 2	0	0	0.00846058	0.213091	0	0	-8.71724	3.23404e-18	0.432007	0.0773023	0	0	0	0	1	0	0
4208	MEF2C	myocyte enhancer factor 2C	0	0	0.944581	-0.0135064	0	0	8.67831	4.54716e-18	0.720487	-0.0354151	0	0	-1	0	-1	0	0
5788	PTPRC	protein tyrosine phosphatase receptor type C	1	---	0.00721501	-0.33019	0	--	3.08948	0.00200978	0.000746431	-0.341636	0	0	-1	0	-1	0	0
779	CACNA1S	calcium voltage-gated channel subunit alpha1 S	0	0	0.0109827	0.315448	0	0	-4.74499	2.10983e-06	0.546904	0.0654742	0	0	0	0	0	0	0
5317	PKP1	plakophilin 1	0	0	0.514632	0.0997092	0	0	11.6016	5.97667e-31	0.092154	-0.164599	0	0	0	1	1	0	0
79876	UBA5	ubiquitin like modifier activating enzyme 5	0	0.0869565	0.148721	-0.0977735	0	0	3.88612	0.000102422	0.67233	-0.0414408	0	0	0	0	0	0	0
9262	STK17B	serine/threonine kinase 17b	0	0	3.2242e-05	-0.40814	0	0	11.72	1.51139e-31	0.000797006	-0.332073	0	0	0	0	-1	0	0
8555	CDC14B	cell division cycle 14B	0	0	0.991233	-0.00196209	0	0	9.19885	4.22892e-20	0.934893	-0.00789657	0	0	0	0	-1	0	0
22869	ZNF510	zinc finger protein 510	0	0	0.255708	-0.0812828	0	0	5.75802	8.72486e-09	0.322845	-0.0958136	0	0	0	---	-1	0	0
4036	LRP2	LDL receptor related protein 2	0	0	0.00769226	-0.698849	0	0	13.7077	1.94319e-42	0.00235676	-0.296692	0	0	-1	-1	-1	0	0
440515	ZNF506	zinc finger protein 506	0	0	0.000876587	-0.276705	0	0	8.2826	1.33621e-16	0.0143926	-0.243698	0	0	0	---	-1	0	0
65094	JMJD4	jumonji domain containing 4	0	0	0.393213	0.068508	0	0	6.76411	1.40526e-11	0.0355415	0.208241	0	0	1	1	1	0	0
11266	DUSP12	dual specificity phosphatase 12	0	0	0.269545	0.0853769	0	0	9.85067	8.35361e-23	0.0137642	0.240161	0	0	0	0	0	0	0
65985	AACS	acetoacetyl-CoA synthetase	0	0	0.734801	0.037585	0	0	14.6534	3.42506e-48	0.755217	-0.0305567	0	0	0	0	1	0	0
9812	KIAA0141	DAP3 binding cell death enhancer 1	0	0	0.198164	0.0782695	0	0	11.2718	2.56076e-29	0.00385862	-0.294744	0	0	0	---	-1	0	0
6561	SLC13A1	solute carrier family 13 member 1	0	0	0.570847	0.00146924	0	0	-2.28963	0.0220605	0.200153	-0.139111	0	0	0	0	0	0	0
93664	CADPS2	calcium dependent secretion activator 2	0	0	0.0167634	-0.211528	0	0	9.1847	4.8191e-20	0.13485	-0.145168	0	0	-1	0	-1	0	0
56131	PCDHB4	protocadherin beta 4	0	0	0.0576374	-0.215113	0	0	16.5318	1.05601e-60	0.110276	-0.161295	0	0	---	0	0	0	0
56142	PCDHA6	protocadherin alpha 6	0	0	0.075112	-0.228479	0	0	6.16115	7.45926e-10	0.286386	-0.111281	0	0	0	---	0	0	0
56113	PCDHGA2	protocadherin gamma subfamily A, 2	0	0	0.0155656	-0.304833	0	0	9.60054	9.56627e-22	0.515285	-0.0682162	0	0	---	---	0	0	0
51668	HSPB11	intraflagellar transport 25	0	0	0.813569	0.0186162	0	0	4.03033	5.60516e-05	0.10223	0.163451	0	0	---	0	0	0	0
23239	PHLPP1	PH domain and leucine rich repeat protein phosphatase 1	0	0	0.858418	-0.0191241	0	0	1.09653	0.272868	NA	NA	0	0	0	0	-1	0	0
5205	ATP8B1	ATPase phospholipid transporting 8B1	0	0	4.39558e-05	0.373035	0	1	7.03866	2.04963e-12	0.775969	-0.0278315	0	0	0	0	-1	0	0
3595	IL12RB2	interleukin 12 receptor subunit beta 2	0	0	0.034464	-0.257242	0	0	-1.52182	0.12808	0.846058	0.0190086	0	0	0	---	1	0	0
6604	SMARCD3	SWI/SNF related, matrix associated, actin dependent regulator of chromatin, subfamily d, member 3	0	0	0.562845	-0.0675358	0	0	1.6462	0.0997485	0.285288	-0.103502	0	0	0	-1	0	0	0
55100	WDR70	WD repeat domain 70	0	1	0.70716	0.027734	0	0	11.2224	4.45773e-29	0.534979	-0.0606699	0	0	0	0	0	0	0
2533	FYB1	FYN binding protein 1	0	0	0.000103484	-0.412562	0	0	1.82079	0.0686644	0.00307423	-0.305515	0	0	0	0	0	0	0
58538	MPP4	MAGUK p55 scaffold protein 4	0	0	0.0480161	-0.0630163	0	0	0.466759	0.640681	0.139945	-0.150852	0	0	---	0	0	0	0
55437	STRADB	STE20 related adaptor beta	0	0	0.0499775	0.170212	0	0	4.62993	3.69739e-06	0.00511247	0.292344	0	0	---	-1	-1	0	1
9689	BZW1	basic leucine zipper and W2 domains 1	0	0	0.0322785	0.129616	0	0	11.7639	9.04789e-32	0.514031	0.0651289	0	0	---	0	0	0	0
5241	PGR	progesterone receptor	0	0	1.19124e-06	-0.916157	0	0	12.4974	1.30193e-35	5.2064e-08	-0.525584	0	0	-1	-1	-1	0	0
114899	C1QTNF3	C1q and TNF related 3	0	0	0.00184796	-0.313137	0	0	3.12358	0.00179102	0.0014981	-0.309564	0	0	0	0	-1	0	0
4200	ME2	malic enzyme 2	0	0	0.539478	-0.0389982	0	0	-6.04179	1.57053e-09	0.87778	0.0149531	0	0	0	0	1	0	0
55322	C5orf22	chromosome 5 open reading frame 22	0	0	0.242837	0.0688003	0	0	5.00155	5.76967e-07	0.0350139	0.203956	0	0	1	0	0	0	0
905	CCNT2	cyclin T2	0	0	0.00104942	-0.135803	0	0	8.37347	6.2307e-17	0.651912	-0.0437076	0	0	0	0	-1	0	1
57579	FAM135A	family with sequence similarity 135 member A	0	0	3.32775e-06	-0.390687	0	0	0.336072	0.736822	0.762027	0.0292845	0	0	0	0	0	0	0
1310	COL19A1	collagen type XIX alpha 1 chain	0	0	0.226434	0.139499	0	0	-9.44749	4.12729e-21	0.356426	-0.0893672	1	0	0	0	0	0	0
23136	EPB41L3	erythrocyte membrane protein band 4.1 like 3	0	0	9.37876e-05	-0.360889	0	0	8.65147	5.74659e-18	0.00184915	-0.306224	0	0	0	-1	0	0	0
22837	COBLL1	cordon-bleu WH2 repeat protein like 1	0	0	0.591135	0.0304455	0	0	8.37664	6.06643e-17	0.549734	0.058283	0	0	0	0	0	0	0
1741	DLG3	discs large MAGUK scaffold protein 3	0	0	0.248558	0.0867425	0	0	-4.14951	3.35541e-05	0.247883	0.113971	0	0	0	1	0	0	0
3776	KCNK2	potassium two pore domain channel subfamily K member 2	0	0	0.00432229	-0.337693	0	0	15.4286	3.50915e-53	0.0924812	-0.169773	0	0	0	-1	-1	0	0
56256	SERTAD4	SERTA domain containing 4	0	0	0.0445382	-0.188781	0	0	15.1134	4.01371e-51	0.0713112	-0.181628	0	0	---	0	0	0	0
7188	TRAF5	TNF receptor associated factor 5	0	0	6.76522e-07	-0.401162	0	0	7.38823	1.58926e-13	0.000615358	-0.338584	0	0	0	-1	-1	0	0
29093	MRPL22	mitochondrial ribosomal protein L22	0	0	0.0393305	0.13145	0	0	6.50013	8.35179e-11	1.54783e-06	0.464501	0	0	0	0	1	0	0
25929	GEMIN5	gem nuclear organelle associated protein 5	0	0.978261	0.0362205	0.100974	0	0	11.2176	4.70336e-29	0.00162191	0.31634	0	0	---	0	0	0	0
4986	OPRK1	opioid receptor kappa 1	0	0	0.874311	-0.00924104	0	0	-5.98898	2.17368e-09	0.76798	0.0321888	0	0	0	0	1	0	0
4779	NFE2L1	NFE2 like bZIP transcription factor 1	0	0.0217391	2.98104e-06	0.300945	0	0	1.76132	0.07821	0.0352536	0.203032	0	0	0	0	0	0	0
54437	SEMA5B	semaphorin 5B	0	0	0.260347	0.0808089	0	0	-1.7156	0.0862614	0.087723	-0.172783	0	0	---	0	1	0	0
2932	GSK3B	glycogen synthase kinase 3 beta	0	0	0.144128	0.0950887	0	0	1.10031	0.271221	0.00874021	0.260579	0	0	0	1	0	0	0
3693	ITGB5	integrin subunit beta 5	0	0.217391	0.879898	0.02412	0	0	11.9658	8.34434e-33	0.151583	-0.139707	0	0	0	0	-1	0	0
23085	ERC1	ELKS/RAB6-interacting/CAST family member 1	1	0	0.01028	-0.125852	0	0	3.65246	0.000260876	0.0294289	-0.211912	0	0	0	0	-1	0	0
7514	XPO1	exportin 1	1	1	0.43937	-0.0324262	0	0	2.82514	0.00473398	0.0223408	0.221229	0	0	1	1	0	0	0
10141	LINC01587	long intergenic non-protein coding RNA 1587	0	---	0.0765538	0.0317917	0	--	3.36068	0.000779991	NA	NA	0	0	0	---	---	0	0
11342	RNF13	ring finger protein 13	0	0	0.0600493	0.122439	0	0	9.05408	1.59469e-19	0.354985	0.0894705	0	0	0	0	0	0	0
80036	TRPM3	transient receptor potential cation channel subfamily M member 3	0	0	0.375131	-0.0733047	0	0	-9.16202	5.93929e-20	0.018578	0.230957	0	0	0	0	0	0	0
79728	PALB2	partner and localizer of BRCA2	1	0	0.0849111	-0.0972816	0	0	8.09861	6.1096e-16	0.198733	0.124828	0	0	0	0	0	0	0
23033	DOPEY1	DOP1 leucine zipper like protein A	0	0	5.78425e-05	-0.230863	0	0	3.03559	0.00240592	0.00597822	0.279315	0	0	0	0	-1	0	0
57226	LYRM2	LYR motif containing 2	0	0	0.000397532	0.262511	0	1	2.29428	0.0217922	0.928274	0.00878335	0	0	0	0	0	0	0
594	BCKDHB	branched chain keto acid dehydrogenase E1 subunit beta	0	0	0.348557	0.0633787	0	0	10.4418	2.06575e-25	0.18743	0.131178	0	0	0	-1	-1	0	0
7994	KAT6A	lysine acetyltransferase 6A	1	0.0217391	0.0343063	-0.115047	0	0	10.8639	2.31435e-27	0.824094	-0.0226914	0	0	1	0	-1	0	0
79670	ZCCHC6	terminal uridylyl transferase 7	0	0	0.790025	0.0208929	0	0	6.03922	1.59565e-09	0.0696921	0.187611	0	0	0	0	-1	0	0
9706	ULK2	unc-51 like autophagy activating kinase 2	0	0	0.0279777	-0.138486	0	0	2.89044	0.00385414	NA	NA	0	0	0	---	-1	0	0
79977	GRHL2	grainyhead like transcription factor 2	0	0.0652174	0.0348166	0.224542	0	0	10.1238	5.44022e-24	0.286484	0.104343	-1	0	0	1	0	0	0
3842	TNPO1	transportin 1	0	0	0.185673	0.0831044	0	0	6.19588	5.99083e-10	0.324522	0.096405	0	0	0	0	-1	0	0
5351	PLOD1	procollagen-lysine,2-oxoglutarate 5-dioxygenase 1	0	0	2.19908e-05	0.327994	0	1	8.02413	1.12001e-15	0.00105755	0.317198	0	0	0	1	1	0	0
5026	P2RX5	purinergic receptor P2X 5	0	0	0.786543	0.0282272	0	0	-10.8916	1.71328e-27	0.0264907	-0.21522	0	0	0	1	0	0	0
3682	ITGAE	integrin subunit alpha E	0	0	0.0858235	-0.123887	0	0	7.75293	9.7232e-15	0.00225029	-0.296144	0	0	0	0	0	0	0
22894	DIS3	DIS3 homolog, exosome endoribonuclease and 3'-5' exoribonuclease	0	0.630435	0.0548995	-0.113097	0	0	8.18267	3.0632e-16	0.654444	0.043697	0	0	0	0	-1	1	0
10464	PIBF1	progesterone immunomodulatory binding factor 1	0	0	0.11544	-0.134188	0	0	11.9242	1.36791e-32	0.926872	0.00884443	0	0	0	-1	-1	0	0
81550	TDRD3	tudor domain containing 3	0	0	1.94142e-06	-0.40559	0	0	7.30309	2.99505e-13	0.0535118	-0.18984	0	0	0	0	-1	0	0
26747	NUFIP1	nuclear FMR1 interacting protein 1	0	0.347826	0.419428	0.0756354	0	0	8.15382	3.88524e-16	0.411253	-0.0816739	0	0	0	1	-1	0	0
23047	PDS5B	PDS5 cohesin associated factor B	0	0	0.0279161	-0.105804	0	0	9.40217	6.33612e-21	0.231777	-0.115964	0	0	0	-1	-1	0	0
5019	OXCT1	3-oxoacid CoA-transferase 1	0	0	0.00653111	0.2715	0	0	2.42424	0.0153556	1.38489e-05	0.452503	0	0	0	0	0	0	0
10325	RRAGB	Ras related GTP binding B	0	0	0.849774	0.0108882	0	0	9.15966	6.06915e-20	0.0209749	0.225586	0	0	0	-1	-1	0	0
1833	EPYC	epiphycan	0	0	0.0232272	-0.293415	0	0	0.258858	0.79575	7.78683e-06	-0.43281	-1	0	0	0	0	0	0
1540	CYLD	CYLD lysine 63 deubiquitinase	1	0	0.069576	-0.138342	0	0	-3.57923	0.000346009	0.388515	-0.0871913	0	0	0	0	0	0	1
10998	SLC27A5	solute carrier family 27 member 5	0	0	3.74151e-06	0.791337	0	1	-0.567196	0.570592	0.329395	0.0946077	0	0	0	0	0	0	0
25799	ZNF324	zinc finger protein 324	0	0	0.317037	0.0610799	0	0	1.9466	0.0516071	0.948992	0.00613818	0	0	0	0	-1	0	0
79891	ZNF671	zinc finger protein 671	0	0	0.644022	-0.0419928	0	0	-3.57412	0.000352822	0.000371031	-0.344887	0	0	0	-1	-1	0	0
55659	ZNF416	zinc finger protein 416	0	0	0.0405654	0.164655	0	0	6.26032	3.97657e-10	0.00176686	0.313842	0	0	---	---	-1	0	0
54807	ZNF586	zinc finger protein 586	0	0	3.27987e-05	-0.252434	0	0	7.31317	2.77961e-13	0.693403	0.0384582	0	0	0	0	-1	0	0
55663	ZNF446	zinc finger protein 446	0	0	0.0539531	0.139323	0	0	5.14161	2.76802e-07	0.777831	-0.0280645	0	0	0	-1	0	0	0
9422	ZNF264	zinc finger protein 264	0	0	0.761051	-0.0107498	0	0	7.98156	1.57973e-15	0.438998	0.0759081	0	0	0	---	-1	0	0
6193	RPS5	ribosomal protein S5	0	1	0.00100517	0.205318	0	0	10.3564	5.02412e-25	0.0133765	0.238393	0	0	0	0	0	0	0
2195	FAT1	FAT atypical cadherin 1	1	0	0.000128565	-0.356854	0	0	6.41859	1.42867e-10	0.617968	-0.0486193	0	0	0	0	0	0	0
91746	YTHDC1	YTH N6-methyladenosine RNA binding protein C1	0	0.217391	0.000141628	-0.203381	0	0	9.61289	8.49306e-22	0.0785592	0.174154	0	0	0	0	-1	0	0
25978	CHMP2B	charged multivesicular body protein 2B	0	0	0.949795	0.00792138	0	0	5.8462	5.16366e-09	0.388502	0.0829966	0	0	0	0	0	0	0
64744	SMAP2	small ArfGAP2	0	0	0.00955419	0.231488	0	0	-0.814557	0.415342	0.877676	0.0159028	0	0	---	0	-1	0	0
10450	PPIE	peptidylprolyl isomerase E	0	0.391304	0.13429	0.102628	0	0	5.50286	3.81546e-08	0.0508934	0.191515	0	0	0	0	0	0	0
10269	ZMPSTE24	zinc metallopeptidase STE24	0	0	0.0010949	0.217789	0	0	6.34554	2.29837e-10	0.0019224	0.30733	0	0	0	0	0	0	0
56910	STARD7	StAR related lipid transfer domain containing 7	0	0.152174	0.0392478	0.119021	0	0	-2.36996	0.0178063	0.0271107	0.213203	0	0	0	0	0	0	0
84273	NOA1	nitric oxide associated 1	0	0	0.463894	0.0718742	0	0	5.99493	2.09584e-09	0.0451233	0.214076	0	0	---	0	0	0	0
5978	REST	RE1 silencing transcription factor	0	0	0.0500969	-0.0933737	0	0	6.89649	5.60508e-12	0.0301927	-0.210904	0	0	0	1	-1	0	0
3034	HAL	histidine ammonia-lyase	0	0	6.68127e-10	1.18643	0	1	-5.76999	8.12898e-09	0.000411674	0.347456	0	0	0	0	0	0	0
54434	SSH1	slingshot protein phosphatase 1	0	0	0.147546	-0.0582511	0	0	-0.0101401	0.99191	0.0204781	-0.232893	0	0	0	1	-1	0	0
2950	GSTP1	glutathione S-transferase pi 1	0	0	0.172469	0.123145	0	0	1.90132	0.0572847	0.171092	0.135018	0	0	0	0	1	0	0
334	APLP2	amyloid beta precursor like protein 2	0	0	4.38813e-06	0.336811	0	1	7.28724	3.36748e-13	4.69989e-05	0.392382	0	0	-1	0	0	0	0
57613	FAM234B	family with sequence similarity 234 member B	0	0	0.00384121	0.308919	0	0	6.42992	1.32646e-10	0.564078	-0.0591835	0	0	0	---	-1	0	0
6579	SLCO1A2	solute carrier organic anion transporter family member 1A2	0	0	0.495733	0.0437241	0	0	-4.67035	3.0404e-06	0.434168	0.0757437	0	0	0	0	0	0	0
51729	WBP11	WW domain binding protein 11	0	0.956522	0.302104	-0.0639152	0	0	7.78808	7.37742e-15	0.968029	-0.0039596	0	0	0	0	0	0	0
8668	EIF3I	eukaryotic translation initiation factor 3 subunit I	0	1	4.31191e-06	0.33486	1	0	9.60285	9.35557e-22	0.277734	0.106559	0	0	0	0	0	0	0
79570	NKAIN1	sodium/potassium transporting ATPase interacting 1	0	0	0.000301232	-0.340055	0	0	-8.05148	8.97084e-16	0.00273543	-0.29363	0	0	0	0	-1	0	0
1307	COL16A1	collagen type XVI alpha 1 chain	0	0	1.97513e-08	-0.654865	0	0	6.56782	5.3222e-11	1.07e-05	-0.427934	0	0	0	-1	-1	0	0
200081	TXLNA	taxilin alpha	0	0	0.166936	0.0801123	0	0	1.4445	0.148626	0.579341	0.0542403	0	0	0	0	-1	0	0
338	APOB	apolipoprotein B	0	0	5.70004e-12	2.96509	0	1	2.03618	0.041755	3.9649e-06	0.503248	0	0	0	0	0	0	0
8648	NCOA1	nuclear receptor coactivator 1	1	0	0.000991686	-0.197417	0	0	7.76653	8.73922e-15	0.240634	-0.113912	0	0	-1	-1	-1	0	0
60509	AGBL5	AGBL carboxypeptidase 5	0	0	0.0516157	0.127987	0	0	2.91842	0.00352476	0.082209	0.172569	0	0	0	0	1	0	0
22979	EFR3B	EFR3 homolog B	0	0	0.0382525	0.200231	0	0	-8.64788	5.92885e-18	0.582139	-0.0539825	0	0	0	0	0	0	0
3797	KIF3C	kinesin family member 3C	0	0	0.376226	-0.0582164	0	0	-3.05089	0.00228672	0.942112	0.00711003	0	0	0	0	0	0	0
10890	RAB10	RAB10, member RAS oncogene family	0	0.0869565	0.148884	0.0799496	0	0	-1.35242	0.176268	0.0315793	0.216231	0	0	---	0	0	0	0
2646	GCKR	glucokinase regulator	0	0	1.60537e-09	1.05733	0	1	2.15254	0.031375	0.00389404	0.28068	1	0	0	0	0	0	0
3030	HADHA	hydroxyacyl-CoA dehydrogenase trifunctional multienzyme complex subunit alpha	0	0	0.00030183	0.180441	0	1	8.00145	1.34552e-15	0.00800657	0.256907	0	0	-1	0	0	0	0
22924	MAPRE3	microtubule associated protein RP/EB family member 3	0	0	0.0608441	0.129046	0	0	-0.205745	0.836993	0.886948	0.0138191	0	0	0	0	0	0	0
790	CAD	carbamoyl-phosphate synthetase 2, aspartate transcarbamylase, and dihydroorotase	0	0.304348	0.800895	-0.000642353	0	0	6.50645	8.00887e-11	0.598262	0.0510695	0	0	---	1	0	0	0
966	CD59	CD59 molecule (CD59 blood group)	0	0	0.135098	0.121528	0	0	16.0706	1.69251e-57	0.324766	0.096795	0	0	0	-1	0	0	0
3732	CD82	CD82 molecule	0	0	8.79651e-07	0.422892	0	1	3.15459	0.00161132	0.085979	0.165618	0	0	0	0	1	0	0
63035	BCORL1	BCL6 corepressor like 1	1	0	0.688359	0.0243179	0	0	5.57359	2.55075e-08	0.0135975	-0.241448	0	0	0	0	0	0	0
546	ATRX	ATRX chromatin remodeler	1	0	5.717e-05	-0.215997	0	0	7.86651	3.96715e-15	0.121672	-0.150873	0	0	0	0	-1	0	0
102157402	AK6	adenylate kinase 6	0	0.608696	0.364747	0.0732428	0	0	8.28342	1.32702e-16	0.0565126	0.215178	0	0	---	---	0	0	0
2219	FCN1	ficolin 1	0	0	0.196477	-0.172865	0	0	5.03182	4.93076e-07	0.000791158	-0.341451	0	0	0	0	0	0	0
55892	MYNN	myoneurin	0	0	0.0193972	-0.118443	0	0	11.6898	2.14861e-31	0.00338496	0.283907	0	0	0	0	0	0	0
2122	MECOM	MDS1 and EVI1 complex locus	1	0	0.658882	-0.0689633	0	0	16.3683	1.47768e-59	0.0192294	-0.228777	0	0	0	0	0	0	0
9522	SCAMP1	secretory carrier membrane protein 1	0	---	0.0152912	0.193987	0	--	6.87004	6.74412e-12	0.00198608	0.299362	0	0	0	0	-1	0	0
5550	PREP	prolyl endopeptidase	0	0	0.258174	0.0726417	0	0	4.99168	6.07198e-07	0.059172	0.186011	0	0	0	1	1	0	0
57531	HACE1	HECT domain and ankyrin repeat containing E3 ubiquitin protein ligase 1	0	0	0.272501	-0.0891529	0	0	9.0262	2.05437e-19	0.77742	-0.0290838	0	0	---	0	0	0	1
81929	SEH1L	SEH1 like nucleoporin	0	0.913043	0.271034	-0.0701273	0	0	4.77611	1.80889e-06	0.320959	0.0959162	0	0	0	1	0	0	0
22911	WDR47	WD repeat domain 47	0	0	0.152746	-0.0987296	0	0	-3.94511	8.02292e-05	0.471239	0.0692406	0	0	0	0	-1	0	0
57590	WDFY1	WD repeat and FYVE domain containing 1	0	0	0.398598	0.0570958	0	0	10.3089	8.20784e-25	0.000120003	-0.389917	0	0	---	0	-1	0	0
5016	OVGP1	oviductal glycoprotein 1	0	0	0.756448	-0.0326353	0	0	5.51325	3.59748e-08	0.0334129	0.212908	0	0	0	0	0	0	0
29957	SLC25A24	solute carrier family 25 member 24	0	0.0217391	0.772921	-0.0203668	0	0	15.4109	4.59181e-53	0.33696	0.0929091	0	0	0	0	-1	0	0
4216	MAP3K4	mitogen-activated protein kinase kinase kinase 4	0	0	4.80484e-05	-0.265213	0	0	5.27342	1.36293e-07	0.273381	-0.108191	0	0	0	0	-1	0	0
29992	PILRA	paired immunoglobin like type 2 receptor alpha	0	0	0.503483	-0.0518253	0	0	1.93058	0.0535594	0.151233	-0.141489	0	0	0	1	1	0	0
57549	IGSF9	immunoglobulin superfamily member 9	0	0	0.132908	0.15512	0	0	5.554	2.85305e-08	0.0266813	-0.225334	0	0	---	1	0	0	0
5243	ABCB1	ATP binding cassette subfamily B member 1	0	0	0.20009	0.194811	0	0	11.0211	4.15831e-28	0.595966	0.0513115	0	0	-1	-1	-1	0	0
7760	ZNF213	zinc finger protein 213	0	0	0.177807	0.100003	0	0	-1.55718	0.119454	0.45532	-0.075717	0	0	---	0	0	0	0
231	AKR1B1	aldo-keto reductase family 1 member B	0	0	0.347078	0.0725649	0	0	0.790368	0.429329	0.803331	-0.0241778	0	1	0	0	1	0	0
8895	CPNE3	copine 3	0	0	0.013461	0.189117	0	0	8.22079	2.23478e-16	0.1682	0.13317	0	0	0	0	0	0	0
54700	RRN3	RRN3 homolog, RNA polymerase I transcription factor	0	1	0.00546204	0.160293	0	0	13.3904	1.36972e-40	0.0417987	0.196503	0	0	0	0	-1	0	0
2017	CTTN	cortactin	0	0	0.731062	0.0213575	0	0	6.96619	3.43121e-12	0.632486	0.0471332	1	0	1	1	0	0	0
7481	WNT11	Wnt family member 11	0	0	0.548828	0.0472203	0	0	24.3978	2.82855e-128	0.231574	-0.116661	0	0	0	-1	0	0	0
4528	MTIF2	mitochondrial translational initiation factor 2	0	0	0.650601	-0.0266508	0	0	4.22106	2.44992e-05	0.559785	0.0564264	0	0	0	0	1	0	0
23259	DDHD2	DDHD domain containing 2	0	0	0.00927966	-0.164818	0	0	8.14825	4.0675e-16	0.826781	-0.021454	0	0	0	0	0	0	0
22996	TTC39A	tetratricopeptide repeat domain 39A	0	0	0.438164	0.0880308	0	0	13.105	5.80334e-39	0.00581768	-0.268982	0	0	-1	0	-1	0	0
2060	EPS15	epidermal growth factor receptor pathway substrate 15	1	0	0.00049447	-0.177376	0	0	5.47524	4.4595e-08	0.11494	-0.154919	0	0	-1	-1	-1	0	0
4998	ORC1	origin recognition complex subunit 1	0	1	0.319536	0.143059	0	0	-4.69928	2.64059e-06	0.306229	0.0989077	0	0	0	1	1	1	0
4258	MGST2	microsomal glutathione S-transferase 2	0	0	9.04806e-14	0.677167	0	1	11.6342	4.09775e-31	4.8622e-08	0.527689	0	0	0	-1	0	0	0
10523	CHERP	calcium homeostasis endoplasmic reticulum protein	0	0.913043	0.18013	0.0905181	0	0	7.1116	1.21397e-12	0.904737	0.011549	0	0	0	0	0	0	0
55054	ATG16L1	autophagy related 16 like 1	0	0	0.39334	0.0508855	0	0	5.13985	2.79396e-07	0.655339	0.0433751	0	0	0	0	0	0	0
55230	USP40	ubiquitin specific peptidase 40	0	0	0.76197	0.0152684	0	0	4.30279	1.70033e-05	0.766605	0.0304872	0	0	---	0	-1	0	0
55624	POMGNT1	protein O-linked mannose N-acetylglucosaminyltransferase 1 (beta 1,2-)	0	0	0.000108257	0.186882	0	1	-1.08208	0.279237	0.117803	0.151809	0	0	0	-1	0	0	0
8438	RAD54L	RAD54 like	0	0	0.736092	0.043963	0	0	-9.39458	6.80605e-21	0.0831247	0.171588	0	0	1	1	1	1	1
23139	MAST2	microtubule associated serine/threonine kinase 2	0	0	0.00315607	-0.154126	0	0	0.740025	0.459299	0.231675	-0.117343	0	0	0	0	0	0	0
3301	DNAJA1	DnaJ heat shock protein family (Hsp40) member A1	0	0.173913	0.016601	0.200028	0	0	0.571411	0.567732	0.253465	0.111296	0	0	0	1	0	0	0
2683	B4GALT1	beta-1,4-galactosyltransferase 1	0	0	0.0889417	0.131833	0	0	9.79928	1.3853e-22	0.86873	0.0160108	0	0	0	0	-1	0	0
51510	CHMP5	charged multivesicular body protein 5	0	0.26087	0.0286022	0.170726	0	0	5.78625	7.38212e-09	0.00121837	0.326697	0	0	0	0	0	0	0
4799	NFX1	nuclear transcription factor, X-box binding 1	0	0	0.0260623	-0.0804699	0	0	6.20351	5.70848e-10	0.194097	0.129502	0	0	0	0	-1	0	0
363	AQP6	aquaporin 6	0	0	0.534503	-0.026083	0	0	-1.21087	0.225969	0.788272	-0.0291245	0	0	0	1	1	0	0
27292	DIMT1	DIM1 rRNA methyltransferase and ribosome maturation factor	0	0.934783	0.271366	-0.0864203	0	0	12.0855	1.99238e-33	0.658903	0.0449978	0	0	0	-1	-1	0	0
51194	IPO11	importin 11	0	0.782609	0.0730725	-0.0850464	0	0	15.0681	7.87366e-51	0.0272326	0.222597	0	0	---	0	0	0	0
2346	FOLH1	folate hydrolase 1	0	0	4.39529e-06	0.670346	0	1	NA	NA	NA	NA	0	0	0	1	---	0	0
27102	EIF2AK1	eukaryotic translation initiation factor 2 alpha kinase 1	0	0	0.691773	0.0244613	0	0	6.28704	3.35117e-10	0.00380411	0.280615	0	0	0	0	0	0	0
51314	NME8	NME/NM23 family member 8	0	0	0.000546612	-0.234333	0	0	-5.49933	3.89245e-08	0.00176634	-0.322722	0	0	0	-1	-1	0	0
54749	EPDR1	ependymin related 1	0	0	0.00165225	0.261005	0	0	-1.67254	0.0944447	0.00776983	0.269813	0	0	---	0	0	0	0
29887	SNX10	sorting nexin 10	0	0	0.00240444	0.27973	0	0	8.02539	1.1086e-15	0.343308	-0.0919048	0	0	0	0	0	0	0
22929	SEPHS1	selenophosphate synthetase 1	0	0	0.962305	-0.00124912	0	0	10.9325	1.0972e-27	0.0275742	0.213369	0	0	1	0	0	1	0
10573	MRPL28	mitochondrial ribosomal protein L28	0	0.0434783	2.93993e-05	0.25705	0	0	0.00695545	0.994451	0.119512	0.155182	0	0	0	0	1	0	0
3049	HBQ1	hemoglobin subunit theta 1	0	0	0.629911	0.00587998	0	0	-6.62397	3.6503e-11	0.362458	0.102662	0	0	0	0	1	0	0
80271	ITPKC	inositol-trisphosphate 3-kinase C	0	0	0.427518	-0.0437289	0	0	11.6353	4.04432e-31	0.360814	-0.0885598	0	0	0	0	0	0	0
4680	CEACAM6	CEA cell adhesion molecule 6	0	0	0.000654685	0.634647	0	1	-5.91631	3.38461e-09	0.0217584	0.222419	0	0	0	---	1	0	0
2196	FAT2	FAT atypical cadherin 2	0	0	9.18904e-08	-1.25875	0	0	0.697437	0.485543	0.0100682	-0.254481	-1	0	0	0	-1	0	0
55696	RBM22	RNA binding motif protein 22	0	1	0.0245278	0.149506	0	0	10.682	1.63789e-26	0.0521383	0.187833	0	0	0	0	-1	0	0
10959	TMED2	transmembrane p24 trafficking protein 2	0	0.391304	9.98691e-08	0.260303	1	0	7.86797	3.92166e-15	2.98825e-05	0.407058	0	0	0	0	0	0	0
56605	ERO1B	endoplasmic reticulum oxidoreductase 1 beta	0	0	0.00842655	0.278666	0	0	2.28631	0.0222537	0.786454	-0.0281812	0	0	0	---	-1	0	0
54469	ZFAND6	zinc finger AN1-type containing 6	0	0	0.00782108	0.127654	0	0	8.7086	3.48869e-18	0.9052	-0.0118451	0	0	0	0	-1	0	0
3294	HSD17B2	hydroxysteroid 17-beta dehydrogenase 2	0	0	6.18745e-08	0.759095	0	1	12.213	4.27281e-34	0.569966	0.0548194	0	0	0	1	0	0	0
55787	TXLNG	taxilin gamma	0	0	0.0995134	-0.114554	0	0	13.652	4.13022e-42	0.623699	-0.0479	0	0	0	0	-1	0	1
5475	PPEF1	protein phosphatase with EF-hand domain 1	0	0	0.00113974	-0.275959	0	0	-4.60971	4.07509e-06	0.000616788	-0.330328	-1	0	0	0	1	0	0
7462	LAT2	linker for activation of T cells family member 2	0	0	0.314649	0.0768606	0	0	-4.30638	1.673e-05	0.000537465	-0.340306	0	0	-1	0	0	0	0
10075	HUWE1	HECT, UBA and WWE domain containing E3 ubiquitin protein ligase 1	0	0.717391	0.0160862	0.104253	0	0	1.64169	0.100681	0.000449855	0.346227	0	0	0	0	0	0	0
9183	ZW10	zw10 kinetochore protein	0	0	0.0410238	-0.139163	0	0	7.86659	3.96471e-15	0.0033699	0.28316	0	0	0	0	0	0	1
79796	ALG9	ALG9 alpha-1,2-mannosyltransferase	0	0	0.184496	-0.0831361	0	0	12.909	7.26395e-38	0.0016229	0.303651	0	0	0	0	0	0	0
4606	MYBPC2	myosin binding protein C2	0	0	0.0199249	0.270698	0	0	-4.21354	2.53283e-05	0.44894	-0.0834675	0	0	0	0	0	0	0
50507	NOX4	NADPH oxidase 4	0	0	7.84822e-05	-0.515683	0	0	10.3104	8.0779e-25	1.09941e-07	-0.515485	-1	0	1	0	0	0	0
8310	ACOX3	acyl-CoA oxidase 3, pristanoyl	0	0	0.104851	-0.112187	0	0	9.96529	2.67835e-23	0.170296	-0.132755	0	0	-1	0	-1	0	0
8898	MTMR2	myotubularin related protein 2	0	0	4.90678e-05	-0.290703	0	0	7.15393	8.93687e-13	0.864779	0.0165571	0	0	0	0	0	0	0
23645	PPP1R15A	protein phosphatase 1 regulatory subunit 15A	0	0	3.74615e-06	-0.369394	0	0	6.1971	5.94482e-10	0.965436	0.0042044	0	0	0	0	-1	0	0
51171	HSD17B14	hydroxysteroid 17-beta dehydrogenase 14	0	0	0.63869	0.0370873	0	0	3.98107	6.90198e-05	0.165611	-0.133224	0	0	0	0	1	0	0
7205	TRIP6	thyroid hormone receptor interactor 6	0	0	0.232997	-0.0780376	0	0	NA	NA	NA	NA	0	0	-1	0	---	0	0
43	ACHE	acetylcholinesterase (Cartwright blood group)	0	0	0.00771099	0.149097	0	0	-6.43726	1.26413e-10	0.00479988	0.273089	0	-1	0	0	0	0	0
2512	FTL	ferritin light chain	0	0	0.0142483	0.213414	0	0	8.49432	2.23134e-17	0.468094	0.0710137	0	0	0	1	1	0	0
51593	SRRT	serrate, RNA effector molecule	0	0.76087	0.130291	-0.068195	0	0	6.60032	4.28026e-11	0.143783	0.146299	0	0	0	0	0	0	0
581	BAX	BCL2 associated X, apoptosis regulator	1	0	0.343208	0.0783654	0	0	3.124	0.00178848	0.497365	0.0655099	0	0	0	0	1	0	0
51701	NLK	nemo like kinase	0	0	0.882306	-0.0168426	0	0	1.82946	0.0673565	0.964094	-0.00437449	0	0	0	-1	-1	0	0
94005	PIGS	phosphatidylinositol glycan anchor biosynthesis class S	0	0	9.204e-07	0.348579	0	1	5.49851	3.91053e-08	0.015089	0.246215	0	0	---	0	0	0	0
9509	ADAMTS2	ADAM metallopeptidase with thrombospondin type 1 motif 2	0	0	0.731079	-0.027121	0	0	15.7285	3.54412e-55	7.88147e-07	-0.494368	0	0	0	0	0	0	0
28983	TMPRSS11E	transmembrane serine protease 11E	0	0	0.590415	-0.0330499	0	0	-4.28341	1.85522e-05	0.485646	0.0696614	0	0	---	0	0	0	0
56970	ATXN7L3	ataxin 7 like 3	0	0.0217391	0.00999804	0.159977	0	0	-2.94227	0.00326452	0.690409	0.0412285	0	0	---	0	0	0	0
9489	PGS1	phosphatidylglycerophosphate synthase 1	0	0.326087	0.0126657	-0.172009	0	0	8.40899	4.61444e-17	0.145394	-0.142616	0	0	0	0	0	0	0
5705	PSMC5	proteasome 26S subunit, ATPase 5	0	0.978261	0.0106456	0.15689	0	0	1.97094	0.0487546	0.00107658	0.322791	0	0	0	0	1	0	0
51720	UIMC1	ubiquitin interaction motif containing 1	0	0	0.0162114	-0.20157	0	0	7.99578	1.40855e-15	0.490887	-0.0679376	0	0	0	0	0	0	0
1071	CETP	cholesteryl ester transfer protein	0	0	2.41341e-10	0.914485	0	1	19.221	4.37953e-81	0.00335655	-0.295672	0	0	0	0	0	0	0
4313	MMP2	matrix metallopeptidase 2	0	0	4.54715e-11	-1.21893	0	0	14.559	1.33502e-47	6.84469e-18	-0.857883	-1	0	0	0	-1	0	0
4504	MT3	metallothionein 3	0	0	0.934007	0.00201424	0	0	-9.75496	2.1386e-22	0.0388651	0.204238	0	0	0	0	1	0	0
54947	LPCAT2	lysophosphatidylcholine acyltransferase 2	0	0	0.296492	-0.086081	0	0	11.6703	2.69457e-31	0.286411	-0.108529	0	0	---	0	0	0	0
2775	GNAO1	G protein subunit alpha o1	0	0	5.41871e-06	0.517256	0	1	-13.14	3.67898e-39	0.000426255	0.344104	0	0	0	0	0	0	0
55239	OGFOD1	2-oxoglutarate and iron dependent oxygenase domain containing 1	0	0	0.0060555	0.140219	0	0	2.60511	0.00919606	0.412246	0.0799355	0	0	0	1	1	0	0
6452	SH3BP2	SH3 domain binding protein 2	0	0	0.0509349	-0.11097	0	0	10.5226	8.8598e-26	0.621979	-0.048392	0	0	0	---	0	0	0
8602	NOP14	NOP14 nucleolar protein	0	0.717391	0.389694	-0.0470096	0	0	9.35012	1.03403e-20	0.262194	0.112941	0	0	0	0	0	0	0
118	ADD1	adducin 1	0	0	0.369904	-0.0407524	0	0	4.58634	4.55778e-06	0.0210945	-0.223757	0	-1	-1	-1	-1	0	0
79944	L2HGDH	L-2-hydroxyglutarate dehydrogenase	0	0	0.000223128	0.299185	0	1	-2.37691	0.0174741	0.0407147	0.198289	0	0	0	---	0	0	0
57544	TXNDC16	thioredoxin domain containing 16	0	0	0.31863	-0.0733209	0	0	4.09546	4.24172e-05	0.360723	0.0918017	0	0	---	0	-1	0	0
51637	C14orf166	RNA transcription, translation and transport factor	0	0.0434783	0.805997	0.0131162	0	0	8.45912	3.01356e-17	0.567482	-0.0599633	0	0	0	0	0	0	0
22795	NID2	nidogen 2	0	0	0.000979824	-0.379891	0	0	11.9998	5.56658e-33	1.65914e-06	-0.470094	0	0	0	0	-1	0	0
64395	GMCL1	germ cell-less 1, spermatogenesis associated	0	0	0.151123	0.0986799	0	0	8.14765	4.08761e-16	0.0299986	0.209499	0	0	0	0	0	0	0
10992	SF3B2	splicing factor 3b subunit 2	0	1	0.00613178	0.121899	0	0	7.20545	6.14113e-13	0.00556848	0.273065	0	0	0	1	0	0	0
57542	KLHL42	kelch like family member 42	0	0	0.996348	0.00334626	0	0	0.568664	0.569595	0.0684049	-0.194992	0	0	---	-1	-1	0	1
2778	GNAS	GNAS complex locus	1	0	0.404448	0.0480936	0	0	-1.11544	0.264683	0.134354	0.145134	0	0	0	1	1	0	0
10059	DNM1L	dynamin 1 like	0	0.478261	0.808397	-0.00997239	0	0	1.6404	0.100948	0.803685	0.0242484	0	0	1	0	0	0	0
5744	PTHLH	parathyroid hormone like hormone	0	0	0.00395995	-0.313109	0	0	15.7658	1.99007e-55	7.73463e-05	-0.38186	0	0	0	-1	-1	0	0
116154	PHACTR3	phosphatase and actin regulator 3	0	0	0.015166	0.0977034	0	0	-10.3795	3.95043e-25	4.87794e-05	0.416094	0	0	---	0	0	0	0
51290	ERGIC2	ERGIC and golgi 2	0	0	0.541701	-0.0406675	0	0	3.26653	0.0010919	0.0146629	0.238477	0	0	1	0	1	0	0
7022	TFAP2C	transcription factor AP-2 gamma	0	0.130435	0.0314656	-0.21852	0	0	18.1277	1.88497e-72	0.383207	-0.0851869	0	0	0	0	0	0	0
6790	AURKA	aurora kinase A	0	1	0.795067	0.02733	0	0	-7.49829	6.93287e-14	0.000439604	0.34377	0	0	1	1	1	0	1
57091	CASS4	Cas scaffold protein family member 4	0	0	0.705694	0.0103727	0	0	-2.55836	0.0105291	0.782792	0.0270291	0	0	0	0	0	0	0
8544	PIR	pirin	0	0	0.000481504	0.342885	0	1	7.9468	2.0893e-15	0.0035287	0.284284	0	0	1	1	1	0	0
28971	AAMDC	adipogenesis associated Mth938 domain containing	0	0	0.010711	0.208268	0	0	10.0121	1.6773e-23	0.270619	0.112583	0	0	0	0	0	0	0
5990	RFX2	regulatory factor X2	0	0	0.156064	-0.104667	0	0	NA	NA	NA	NA	0	0	0	0	---	0	0
339175	METTL2A	methyltransferase 2A, methylcytidine	0	---	0.00505824	0.231736	0	--	2.95982	0.00308433	0.0113738	0.262034	0	0	---	0	0	0	0
6820	SULT2B1	sulfotransferase family 2B member 1	0	0	0.0705013	0.171429	0	0	3.19111	0.00142101	0.785454	0.0264236	0	0	0	0	0	0	0
29929	ALG6	ALG6 alpha-1,3-glucosyltransferase	0	0	0.117296	0.117456	0	0	9.18882	4.63949e-20	0.000530176	0.333894	0	0	0	0	0	0	0
4849	CNOT3	CCR4-NOT transcription complex subunit 3	1	0.978261	0.058777	0.108413	0	0	4.35198	1.3606e-05	0.236839	0.11438	0	0	0	1	0	0	0
51206	GP6	glycoprotein VI platelet	0	0	0.199107	-0.132431	0	0	-5.68324	1.3533e-08	0.312867	-0.0982284	0	0	0	0	0	0	0
5775	PTPN4	protein tyrosine phosphatase non-receptor type 4	0	0	0.164685	-0.0995776	0	0	6.89383	5.71058e-12	0.0913025	0.163099	0	0	0	1	-1	0	0
8886	DDX18	DEAD-box helicase 18	0	1	0.754587	0.022911	0	0	10.071	9.28159e-24	0.224744	0.121126	0	0	0	1	0	0	0
8570	KHSRP	KH-type splicing regulatory protein	0	0.0217391	0.0344006	0.14165	0	0	3.21623	0.00130241	0.16528	0.136025	0	0	0	1	1	0	0
2767	GNA11	G protein subunit alpha 11	1	0	5.83709e-05	0.230794	0	1	4.26614	2.00448e-05	0.452779	0.0735015	0	0	0	0	0	0	0
55616	ASAP3	ArfGAP with SH3 domain, ankyrin repeat and PH domain 3	0	0	0.797156	0.0259649	0	0	7.51127	6.28199e-14	0.268076	-0.107776	0	0	0	0	0	0	0
55741	EDEM2	ER degradation enhancing alpha-mannosidase like protein 2	0	0	3.79383e-05	0.345105	0	1	10.3053	8.51336e-25	0.005349	0.271775	0	0	0	1	1	0	0
1789	DNMT3B	DNA methyltransferase 3 beta	0	0	0.0215568	0.22081	0	0	5.68787	1.3172e-08	0.983077	0.00208762	0	0	1	1	1	0	0
28954	REM1	RRAD and GEM like GTPase 1	0	0	0.155977	-0.0722471	0	0	15.0121	1.80452e-50	0.00730502	-0.294287	0	0	0	0	0	0	0
22974	TPX2	TPX2 microtubule nucleation factor	0	0.956522	0.225258	0.139083	0	0	-4.87941	1.07806e-06	0.0707355	0.174586	0	0	1	1	1	1	1
80307	FER1L4	fer-1 like family member 4 (pseudogene)	0	---	0.0147317	-0.259417	0	--	NA	NA	NA	NA	0	0	0	0	---	0	0
81572	PDRG1	p53 and DNA damage regulated 1	0	1	0.000529094	0.270731	1	0	4.16161	3.1827e-05	0.000101279	0.395356	0	0	---	0	0	0	0
2036	EPB41L1	erythrocyte membrane protein band 4.1 like 1	0	0	0.835105	-0.0151067	0	0	4.21435	2.52376e-05	0.663861	-0.0422457	0	0	0	0	-1	0	0
6564	SLC15A1	solute carrier family 15 member 1	0	0	3.86912e-06	0.620557	0	1	-6.0646	1.36372e-09	0.000365476	0.346896	0	0	1	0	1	0	0
23348	DOCK9	dedicator of cytokinesis 9	0	0	0.993271	-0.0135627	0	0	14.2011	2.15023e-45	0.0721051	0.176876	0	0	0	0	-1	0	0
55608	ANKRD10	ankyrin repeat domain 10	0	0	7.95613e-06	-0.27821	0	0	8.83391	1.15461e-18	0.101258	-0.159916	0	0	0	-1	-1	1	0
23483	TGDS	TDP-glucose 4,6-dehydratase	0	0	0.977672	0.000576984	0	0	12.707	9.45754e-37	0.347206	0.091279	0	0	0	0	-1	0	0
1795	DOCK3	dedicator of cytokinesis 3	0	0	0.448018	-0.0694966	0	0	-17.4086	4.96527e-67	0.000206826	0.36011	0	0	0	0	1	0	0
51161	C3orf18	chromosome 3 open reading frame 18	0	0	0.0203123	-0.17985	0	0	-4.43897	9.122e-06	0.00442669	-0.275572	0	0	-1	-1	-1	0	0
57017	COQ9	coenzyme Q9	0	0	0.000236987	0.317088	0	1	-6.87187	6.65846e-12	0.000130408	0.377326	0	0	1	1	1	0	0
55287	TMEM40	transmembrane protein 40	0	0	0.0167741	0.213908	0	0	-4.52324	6.15003e-06	0.127284	0.14699	0	0	1	1	1	0	0
64147	KIF9	kinesin family member 9	0	0	0.70948	0.0440942	0	0	1.76163	0.0781573	0.31335	-0.102093	0	0	---	0	-1	0	0
79822	ARHGAP28	Rho GTPase activating protein 28	0	0	1.03367e-09	-0.812658	0	0	11.5684	8.76278e-31	1.55343e-12	-0.687923	0	0	0	0	-1	0	0
54675	CRLS1	cardiolipin synthase 1	0	0.195652	0.0885434	0.144919	0	0	10.3251	6.9423e-25	0.0465934	0.207059	0	0	---	0	0	0	0
140850	DEFB127	defensin beta 127	0	0	0.208785	0.000203199	0	0	-1.57359	0.11561	0.0653396	-0.231494	0	0	---	0	0	0	0
23368	PPP1R13B	protein phosphatase 1 regulatory subunit 13B	0	0	0.00417068	0.138118	0	0	2.6703	0.00758894	0.0178341	0.240468	0	0	0	0	-1	0	0
8455	ATRN	attractin	0	0.0217391	2.11446e-06	0.221909	0	0	4.511	6.51523e-06	0.00863419	0.254904	0	0	0	0	-1	0	0
54498	SMOX	spermine oxidase	0	0	0.0392796	-0.14241	0	0	-6.41387	1.47345e-10	0.00333818	0.283509	0	0	0	1	1	0	0
6614	SIGLEC1	sialic acid binding Ig like lectin 1	0	0	0.0745467	-0.155104	0	0	10.2419	1.63393e-24	0.00132711	-0.319785	0	0	0	1	1	0	0
2280	FKBP1A	FKBP prolyl isomerase 1A	0	0.0434783	0.586652	-0.0272006	0	0	NA	NA	NA	NA	0	0	0	1	---	1	0
55968	NSFL1C	NSFL1 cofactor	0	0	0.00592186	0.157636	0	0	2.55538	0.0106198	0.000869103	0.325333	0	0	0	0	1	0	0
83959	SLC4A11	solute carrier family 4 member 11	0	0	0.528558	0.109321	0	0	5.15195	2.61988e-07	0.426017	0.0807336	0	0	---	1	1	0	0
25943	C20orf194	dynein axonemal assembly factor 9	0	0	0.0122221	-0.164955	0	0	2.45457	0.0141198	0.145908	-0.154087	0	0	---	0	-1	0	0
79175	ZNF343	zinc finger protein 343	0	0	0.0438885	-0.152341	0	0	10.8678	2.2173e-27	0.337353	-0.0940562	-1	0	0	0	-1	0	0
57593	EBF4	EBF family member 4	0	0	0.155727	-0.138836	0	0	7.83241	5.19941e-15	0.0612969	-0.191813	0	0	---	---	-1	0	0
56265	CPXM1	carboxypeptidase X, M14 family member 1	0	0	8.4618e-13	-1.08478	0	0	27.2392	1.86463e-158	4.43072e-10	-0.636272	-1	0	---	0	-1	0	0
57506	MAVS	mitochondrial antiviral signaling protein	0	0	0.0535919	0.105691	0	0	6.1029	1.07459e-09	0.705081	-0.037943	0	0	---	0	-1	0	0
9762	LZTS3	leucine zipper tumor suppressor family member 3	0	0	0.00444641	0.186594	0	0	-4.86434	1.16337e-06	0.306446	0.111766	0	0	0	---	0	0	0
2160	F11	coagulation factor XI	0	0	3.10751e-12	1.49111	0	1	-5.16289	2.47169e-07	0.0164192	0.234837	1	0	0	0	0	0	0
22803	XRN2	5'-3' exoribonuclease 2	0	0.695652	0.736421	0.0280104	0	0	12.1102	1.48058e-33	0.607502	-0.0528679	0	0	---	0	-1	0	0
55857	KIZ	kizuna centrosomal protein	0	---	0.000553462	-0.244074	0	--	NA	NA	NA	NA	0	0	0	---	-1	0	0
8655	DYNLL1	dynein light chain LC8-type 1	0	0.108696	0.000219259	0.233682	1	0	-3.24256	0.00118793	0.0229835	0.222443	0	0	1	0	1	1	0
54997	TESC	tescalcin	0	0	0.0010319	0.284695	0	0	1.50535	0.132261	0.114132	0.153965	0	0	0	0	-1	0	0
27131	SNX5	sorting nexin 5	0	0	0.246887	0.0786517	0	0	9.41486	5.62053e-21	0.0670703	0.182662	0	0	-1	1	0	0	0
6128	RPL6	ribosomal protein L6	0	1	0.508361	-0.0331111	0	0	10.8102	4.13837e-27	0.128865	0.146757	0	0	-1	1	-1	0	0
55423	SIRPG	signal regulatory protein gamma	0	0	0.110229	-0.189788	0	0	-3.75019	0.000177553	0.00980832	-0.254463	0	0	0	0	-1	0	0
8550	MAPKAPK5	MAPK activated protein kinase 5	0	0	0.063181	-0.0777678	0	0	10.717	1.12607e-26	0.707271	0.0367708	0	0	0	0	0	0	0
5027	P2RX7	purinergic receptor P2X 7	0	0	0.813243	-0.0163227	0	0	-4.67525	2.96887e-06	0.0592044	-0.184295	0	0	-1	0	0	0	0
51575	ESF1	ESF1 nucleolar pre-rRNA processing protein homolog	0	0.847826	0.0344026	-0.148184	0	0	7.61148	2.91787e-14	0.816205	-0.0233413	0	0	0	0	0	0	0
10741	RBBP9	RB binding protein 9, serine hydrolase	0	0	0.0324365	0.152828	0	0	4.39782	1.10309e-05	0.175605	0.131497	0	0	0	0	-1	0	0
51433	ANAPC5	anaphase promoting complex subunit 5	0	1	0.695473	-0.0138496	0	0	8.73132	2.85801e-18	0.744572	0.032258	0	0	0	0	0	0	1
9962	SLC23A2	solute carrier family 23 member 2	0	0	0.00943327	0.178534	0	0	0.324142	0.745836	2.17164e-06	0.457847	0	0	0	0	-1	0	0
80024	SLC8B1	solute carrier family 8 member B1	0	0	0.689059	0.0296279	0	0	8.19149	2.84805e-16	0.111378	-0.163174	0	0	0	0	0	0	0
29058	TMEM230	transmembrane protein 230	0	0.0434783	0.180661	0.0775739	0	0	11.8585	2.97489e-32	0.853216	-0.0189487	0	0	0	-1	-1	0	0
55184	DZANK1	double zinc ribbon and ankyrin repeat domains 1	0	0	0.248282	-0.0984906	0	0	6.74363	1.61755e-11	0.215422	-0.126108	0	0	0	0	-1	0	0
84678	KDM2B	lysine demethylase 2B	0	0	0.0533646	-0.116549	0	0	0.822021	0.411082	0.925186	0.00945368	0	0	---	0	0	0	0
26074	CFAP61	cilia and flagella associated protein 61	0	0	0.28856	0.104763	0	0	-6.58392	4.77827e-11	0.277313	-0.11632	0	0	---	---	-1	0	0
64211	LHX5	LIM homeobox 5	0	0	0.162909	0.00120135	0	0	-4.32807	1.51676e-05	0.32583	-0.106549	0	0	0	0	1	0	0
55617	TASP1	taspase 1	0	0	0.549723	-0.0411178	0	0	9.29651	1.70776e-20	0.0704207	0.176191	0	0	0	0	-1	0	0
4938	OAS1	2'-5'-oligoadenylate synthetase 1	0	0	0.707844	0.0399381	0	0	7.74187	1.06032e-14	0.208012	-0.122702	0	0	0	1	1	0	0
10985	GCN1	GCN1 activator of EIF2AK4	0	0.0217391	0.00495189	0.189966	0	0	5.72014	1.0905e-08	0.0565177	0.196665	0	0	0	---	0	0	0
6175	RPLP0	ribosomal protein lateral stalk subunit P0	0	1	0.00785876	0.17258	0	0	10.8926	1.6938e-27	0.0270369	0.213891	0	0	0	0	0	0	0
5829	PXN	paxillin	0	0	0.0743653	-0.105733	0	0	13.5624	1.37965e-41	0.0139329	-0.238677	0	0	0	---	0	0	0
23409	SIRT4	sirtuin 4	0	0	0.00250732	0.188029	0	0	-6.06804	1.33495e-09	0.063942	0.181071	0	0	0	0	0	0	0
22895	RPH3A	rabphilin 3A	0	0	0.482231	0.029701	0	0	-7.72694	1.19162e-14	0.0204981	0.225698	0	0	0	0	0	0	0
55614	KIF16B	kinesin family member 16B	0	0	0.0374485	-0.115636	0	0	12.0807	2.11129e-33	0.972051	-0.00345774	0	0	0	-1	-1	0	0
51605	TRMT6	tRNA methyltransferase 6 non-catalytic subunit	0	0.0217391	0.27269	-0.0805848	0	0	2.32618	0.0200262	0.024612	0.228143	0	0	---	0	1	0	0
1114	CHGB	chromogranin B	0	0	0.291715	-0.112468	0	0	-11.251	3.23619e-29	0.00276132	0.292313	0	0	---	0	0	0	0
5037	PEBP1	phosphatidylethanolamine binding protein 1	0	0	0.00215439	0.19338	0	0	-2.29242	0.0218993	0.0010129	0.319565	0	0	-1	-1	0	0	0
6910	TBX5	T-box transcription factor 5	0	0	4.58887e-18	-1.45469	0	0	17.0554	1.91503e-64	6.96115e-23	-0.963927	-1	0	0	0	-1	0	0
8315	BRAP	BRCA1 associated protein	0	0.0217391	0.260823	0.063795	0	0	4.83798	1.32837e-06	0.440899	0.075197	0	0	0	---	-1	0	0
10961	ERP29	endoplasmic reticulum protein 29	0	0	5.66912e-10	0.412568	0	1	2.5627	0.0103987	0.000394527	0.344411	0	0	-1	0	0	0	0
4842	NOS1	nitric oxide synthase 1	0	0	0.0227026	0.124359	0	0	-14.0097	3.09933e-44	0.0032458	0.328016	0	0	0	0	0	0	0
2521	FUS	FUS RNA binding protein	1	0	1.32491e-07	-0.211904	0	0	7.25199	4.36624e-13	0.0602765	-0.187563	0	0	0	0	1	0	0
3476	IGBP1	immunoglobulin binding protein 1	0	0.978261	0.768852	0.0272956	0	0	8.44504	3.39767e-17	0.93087	0.00833139	0	0	-1	-1	-1	0	0
53827	FXYD5	FXYD domain containing ion transport regulator 5	0	0	0.0333232	-0.189202	0	0	16.0629	1.91087e-57	2.077e-07	-0.500605	0	0	0	0	0	0	0
55900	ZNF302	zinc finger protein 302	0	0	0.0187903	-0.151818	0	0	3.2562	0.00113237	0.865361	-0.0168654	0	0	0	-1	-1	0	0
57655	GRAMD1A	GRAM domain containing 1A	0	0	0.691536	-0.023038	0	0	8.7264	2.98445e-18	0.0132846	-0.251781	0	0	---	0	1	0	0
5349	FXYD3	FXYD domain containing ion transport regulator 3	0	0	0.000730084	0.369106	0	1	6.91647	4.87185e-12	0.0891061	0.1668	0	0	0	0	0	0	0
9843	HEPH	hephaestin	0	0	0.00210835	-0.322362	0	0	-2.0001	0.0455122	0.00128565	-0.312198	-1	0	0	0	0	0	0
29965	CDIP1	cell death inducing p53 target 1	0	0	0.598274	-0.0278029	0	0	-6.2265	4.93337e-10	0.393719	0.0865085	0	0	0	0	0	0	0
113540	CMTM1	CKLF like MARVEL transmembrane domain containing 1	0	---	0.722177	-0.0196202	0	--	-3.52547	0.00042435	0.367142	-0.0905852	0	0	---	0	0	0	0
23415	KCNH4	potassium voltage-gated channel subfamily H member 4	0	0	0.759323	0.0151924	0	0	5.34942	8.99011e-08	0.172322	-0.15056	0	0	0	0	0	0	0
23193	GANAB	glucosidase II alpha subunit	0	0	7.6951e-08	0.266176	0	1	8.42338	4.08432e-17	5.67614e-09	0.571869	0	0	0	0	1	0	0
51291	GMIP	GEM interacting protein	0	0	0.513897	-0.0451009	0	0	3.10085	0.00193422	0.0636422	-0.184445	0	0	0	0	0	0	0
55285	RBM41	RNA binding motif protein 41	0	0	0.0774826	-0.109824	0	0	3.24896	0.00116156	0.474419	-0.070474	0	0	0	0	0	0	0
332	BIRC5	baculoviral IAP repeat containing 5	0	0.978261	0.0488798	0.18164	0	0	-5.81615	6.17956e-09	0.290781	0.10268	0	1	1	1	1	1	1
3902	LAG3	lymphocyte activating 3	0	0	0.0467978	-0.176636	0	0	-0.691492	0.48927	0.0198465	-0.23602	0	0	0	1	1	0	0
8079	MLF2	myeloid leukemia factor 2	0	0	0.00028427	0.228443	0	1	-2.3865	0.0170256	3.76216e-05	0.404295	0	0	0	0	1	0	0
78990	OTUB2	OTU deubiquitinase, ubiquitin aldehyde binding 2	0	0	0.858832	-0.0122228	0	0	-4.59273	4.42057e-06	0.00158128	0.305477	0	0	0	0	0	0	0
57062	DDX24	DEAD-box helicase 24	0	0.956522	0.589108	-0.030975	0	0	5.26322	1.44065e-07	0.593306	0.0528642	0	0	0	0	0	0	0
7597	ZBTB25	zinc finger and BTB domain containing 25	0	0	0.0366439	-0.123517	0	0	2.31496	0.0206321	0.75631	-0.0301009	0	0	0	0	-1	0	0
25977	NECAP1	NECAP endocytosis associated 1	0	0	0.78296	-0.0183401	0	0	1.48435	0.137744	5.64185e-05	0.388988	0	0	0	0	0	0	0
393	ARHGAP4	Rho GTPase activating protein 4	0	0	0.0349544	-0.205041	0	0	7.95094	2.0211e-15	0.00019568	-0.362933	0	0	-1	0	0	0	0
170961	ANKRD24	ankyrin repeat domain 24	0	0	0.0978938	0.14344	0	0	-5.12731	2.98615e-07	0.593436	0.053967	0	0	---	-1	0	0	0
55760	DHX32	DEAH-box helicase 32 (putative)	0	0	0.0531791	-0.116669	0	0	6.51382	7.62715e-11	0.363633	0.0909567	0	0	0	0	0	0	0
23186	RCOR1	REST corepressor 1	0	0.108696	0.768377	0.0158889	0	0	7.28502	3.42313e-13	0.0987842	0.159878	0	0	0	0	-1	0	0
55668	GPATCH2L	G-patch domain containing 2 like	0	0	0.00980901	-0.132635	0	0	4.20547	2.62483e-05	0.879579	0.0154427	0	0	0	0	-1	0	0
8425	LTBP4	latent transforming growth factor beta binding protein 4	0	---	0.0859219	0.144912	0	--	4.20617	2.61671e-05	0.0293285	0.214535	1	0	0	-1	-1	0	0
645	BLVRB	biliverdin reductase B	0	0	4.24818e-09	0.45458	0	1	8.97658	3.21824e-19	1.69804e-08	0.555949	0	0	0	0	1	0	0
6548	SLC9A1	solute carrier family 9 member A1	0	0	0.0207045	0.17794	0	0	3.73389	0.000189438	0.0928401	0.166237	0	0	0	0	0	0	0
10558	SPTLC1	serine palmitoyltransferase long chain base subunit 1	0	0.521739	0.0163617	0.185389	0	0	9.03175	1.95349e-19	0.0432457	0.199359	0	0	0	0	-1	0	0
10914	PAPOLA	poly(A) polymerase alpha	0	0	0.087075	-0.0779528	0	0	6.20448	5.67345e-10	0.771018	-0.0283107	0	0	0	0	0	0	0
8812	CCNK	cyclin K	0	1	0.321395	-0.0424015	0	0	4.7043	2.57652e-06	0.831343	-0.0206583	0	0	0	1	0	0	1
57060	PCBP4	poly(rC) binding protein 4	0	0	0.838455	-0.0166031	0	0	-1.56077	0.118604	0.607955	-0.0499068	0	0	0	0	1	0	0
5996	RGS1	regulator of G protein signaling 1	0	0	7.79255e-16	-1.37774	0	0	4.56643	5.0118e-06	9.62015e-06	-0.447522	0	0	0	0	0	0	0
83719	YPEL3	yippee like 3	0	0	0.899226	-0.0124524	0	0	4.38506	1.16967e-05	0.450246	0.0763869	0	0	---	-1	0	0	0
51650	MRPS33	mitochondrial ribosomal protein S33	0	0	0.0049786	0.271975	0	0	3.10729	0.00189266	0.00142079	0.311859	0	0	0	0	0	0	0
4708	NDUFB2	NADH:ubiquinone oxidoreductase subunit B2	0	0.0217391	5.00296e-09	0.431478	0	0	-4.57595	4.78949e-06	0.000594537	0.333417	0	0	1	0	1	0	0
10726	NUDC	nuclear distribution C, dynein complex regulator	0	0.913043	0.00927744	0.194607	0	0	1.22711	0.219807	0.065922	0.180581	0	0	0	0	0	0	0
10296	MAEA	macrophage erythroblast attacher, E3 ubiquitin ligase	0	0.0652174	0.155456	0.0831698	0	0	NA	NA	NA	NA	0	0	0	0	---	0	1
3383	ICAM1	intercellular adhesion molecule 1	0	0	0.366734	-0.0920692	0	0	11.8005	5.88824e-32	0.00165692	-0.313054	0	0	-1	0	0	0	0
29888	STRN4	striatin 4	0	0	0.0895619	0.0920455	0	0	4.54326	5.59447e-06	0.537154	-0.0612875	0	0	0	1	0	0	0
11213	IRAK3	interleukin 1 receptor associated kinase 3	0	0	0.31546	-0.0996895	0	0	14.3212	3.96188e-46	0.426858	-0.0779275	0	0	0	0	-1	0	0
4069	LYZ	lysozyme	0	0	0.581372	0.0606761	0	0	2.86507	0.00417664	0.0698155	-0.181813	0	0	---	0	0	0	0
6476	SI	sucrase-isomaltase	0	0	0.822373	0.00757288	0	0	-3.37493	0.000740744	0.718023	-0.039209	0	0	0	0	0	0	0
79594	MUL1	mitochondrial E3 ubiquitin protein ligase 1	0	0	2.97716e-06	0.330844	0	1	6.08254	1.21993e-09	0.00502852	0.269862	0	0	0	0	0	0	0
7023	TFAP4	transcription factor AP-4	0	0.0217391	0.125146	0.0922366	0	0	6.60818	4.05995e-11	0.116841	0.151275	0	0	1	0	0	0	0
10081	PDCD7	programmed cell death 7	0	0.956522	0.852831	-0.00864295	0	0	5.60487	2.13127e-08	0.0653027	-0.185902	0	0	---	0	-1	0	0
51324	SPG21	SPG21 abhydrolase domain containing, maspardin	0	0	0.441801	0.0611391	0	0	7.2068	6.081e-13	0.0525124	0.192492	0	0	0	0	0	0	0
26998	FETUB	fetuin B	0	0	9.78504e-09	0.823763	0	1	-5.50708	3.72546e-08	0.0136614	0.272472	0	0	0	0	0	0	0
51726	DNAJB11	DnaJ heat shock protein family (Hsp40) member B11	0	0	0.0137286	0.163497	0	0	6.09742	1.11195e-09	0.000857612	0.337312	0	0	---	1	1	0	0
55214	P3H2	prolyl 3-hydroxylase 2	0	0	0.000164863	0.402746	0	1	0.868095	0.38536	0.187037	0.134199	0	0	0	---	-1	0	0
7066	THPO	thrombopoietin	0	0	0.0317394	0.237181	0	0	6.09913	1.10019e-09	0.883495	-0.0143683	0	0	0	0	0	0	0
8646	CHRD	chordin	0	0	0.943907	0.0156178	0	0	9.66689	5.03987e-22	0.191765	-0.126416	0	0	0	-1	0	0	0
2323	FLT3LG	fms related receptor tyrosine kinase 3 ligand	0	0	0.464514	0.0567112	0	0	12.131	1.15276e-33	2.46577e-05	-0.417951	0	0	-1	---	-1	0	0
9727	RAB11FIP3	RAB11 family interacting protein 3	0	0	0.649802	0.0363386	0	0	-3.68253	0.000231973	0.0126105	-0.242584	0	0	0	0	-1	0	1
84572	GNPTG	N-acetylglucosamine-1-phosphate transferase subunit gamma	0	0	0.000141704	0.267516	0	1	6.56653	5.36831e-11	0.036249	0.209889	0	0	---	-1	0	0	0
10795	ZNF268	zinc finger protein 268	0	---	0.00709537	-0.187912	0	--	10.1058	6.52772e-24	0.114095	-0.153271	0	0	0	0	-1	0	0
2802	GOLGA3	golgin A3	0	0	0.597171	0.0373437	0	0	1.84552	0.0649875	0.00772966	0.267726	0	0	0	0	0	0	0
8761	PABPC4	poly(A) binding protein cytoplasmic 4	0	0	0.211815	0.0590575	0	0	NA	NA	NA	NA	0	0	-1	1	---	0	0
30835	CD209	CD209 molecule	1	0	0.403678	-0.132069	0	0	15.6543	1.11433e-54	0.0273649	-0.231431	0	0	0	---	0	0	0
79603	CERS4	ceramide synthase 4	0	0	0.0168129	0.230124	0	0	4.61328	4.00573e-06	0.313003	-0.102745	0	0	0	0	-1	0	0
57192	MCOLN1	mucolipin TRP cation channel 1	0	0	0.000166431	0.274395	0	1	6.56769	5.32686e-11	0.0166893	0.233965	0	0	0	0	1	0	0
84196	USP48	ubiquitin specific peptidase 48	0	0	0.0752828	-0.0820889	0	0	5.55604	2.81997e-08	0.547854	-0.0581521	0	0	0	0	-1	0	0
1947	EFNB1	ephrin B1	0	0	0.00855571	0.251852	0	0	16.1475	5.01103e-58	0.585253	0.0540106	0	0	0	0	0	0	0
55066	PDPR	pyruvate dehydrogenase phosphatase regulatory subunit	0	0	0.000197412	-0.196355	0	0	5.81152	6.35235e-09	0.940564	0.00720698	0	0	0	0	-1	0	0
16	AARS	alanyl-tRNA synthetase 1	0	1	0.000300162	0.301989	1	0	3.01892	0.00254221	7.41671e-05	0.407327	0	-1	0	1	1	0	0
2734	GLG1	golgi glycoprotein 1	0	0	0.00945211	0.11286	0	0	0.42647	0.669774	0.00123397	0.320486	0	0	0	0	0	0	0
24137	KIF4A	kinesin family member 4A	0	0.304348	0.0815205	0.212355	0	0	-8.1819	3.08289e-16	0.276538	0.105884	0	0	1	1	1	0	0
27327	TNRC6A	trinucleotide repeat containing adaptor 6A	0	0	0.00680699	-0.11452	0	0	4.76977	1.86661e-06	0.651057	-0.0459742	0	0	---	0	-1	0	0
64857	PLEKHG2	pleckstrin homology and RhoGEF domain containing G2	0	0	5.49792e-09	-0.450971	0	0	9.02961	1.99164e-19	0.00256949	-0.308232	0	0	---	1	0	0	0
10683	DLL3	delta like canonical Notch ligand 3	0	0	0.433268	0.0407873	0	0	-7.92368	2.51458e-15	0.473068	-0.0700485	0	0	0	1	1	0	0
57106	NAT14	N-acetyltransferase 14 (putative)	0	0	0.216543	0.0755186	0	0	-3.55407	0.000380808	0.462662	-0.0740872	0	0	---	0	0	0	0
57605	PITPNM2	phosphatidylinositol transfer protein membrane associated 2	0	0	0.136975	0.113574	0	0	3.0995	0.0019431	0.00757648	0.270604	0	0	---	0	0	0	0
55763	EXOC1	exocyst complex component 1	0	0.0434783	0.862718	-0.0113638	0	0	8.64125	6.28106e-18	0.421514	0.0784438	0	0	0	0	-1	0	0
54439	RBM27	RNA binding motif protein 27	0	0	0.389246	0.0647378	0	0	8.8946	6.72156e-19	0.820126	-0.0227774	0	0	---	---	-1	0	0
5459	POU4F3	POU class 4 homeobox 3	0	0	0.35232	0.0755758	0	0	3.6298	0.000284856	0.554488	-0.0677556	0	0	0	0	0	0	0
114882	OSBPL8	oxysterol binding protein like 8	0	0	2.76473e-05	-0.294225	0	0	10.07	9.3733e-24	0.0177689	-0.232552	0	0	0	0	-1	0	0
113878	DTX2	deltex E3 ubiquitin ligase 2	0	0	0.00788064	-0.146152	0	0	3.66749	0.00024603	0.161269	-0.144869	0	0	0	1	1	0	0
58484	NLRC4	NLR family CARD domain containing 4	0	0	0.440124	0.0582937	0	0	-1.64468	0.100062	0.306006	-0.105637	0	0	---	1	0	0	0
54517	PUS7	pseudouridine synthase 7	0	0	0.274873	-0.0889169	0	0	11.1554	9.41384e-29	0.535379	0.0600605	0	0	1	0	0	0	0
22798	LAMB4	laminin subunit beta 4	0	0	0.231415	0.114676	0	0	-3.75281	0.000175707	0.0629064	0.20429	0	0	0	0	0	0	0
4897	NRCAM	neuronal cell adhesion molecule	0	0	0.136377	-0.190357	0	0	-3.61091	0.000306405	0.0792591	0.173542	0	0	0	0	0	0	0
3912	LAMB1	laminin subunit beta 1	0	0	0.00115239	-0.279285	0	0	13.0175	1.7998e-38	9.95307e-06	-0.434866	0	0	0	0	-1	0	0
5172	SLC26A4	solute carrier family 26 member 4	0	0	0.993247	-0.0069744	0	0	-2.6936	0.00707849	0.412342	0.0788807	0	0	0	0	0	0	0
1811	SLC26A3	solute carrier family 26 member 3	0	0	0.00561672	-0.325383	0	0	12.5728	5.09454e-36	0.773647	0.0278534	0	0	-1	-1	-1	0	0
1738	DLD	dihydrolipoamide dehydrogenase	0	0.108696	0.01955	0.132441	0	0	3.06013	0.00221744	0.00673564	0.263585	0	0	0	0	0	0	0
23335	WDR7	WD repeat domain 7	0	0.391304	0.0430824	-0.0831133	0	0	2.89947	0.00374491	0.332288	-0.0937217	0	0	0	0	-1	0	0
9352	TXNL1	thioredoxin like 1	0	0.0217391	0.00379435	0.160878	0	0	-1.41242	0.157852	0.00965619	0.250189	0	0	0	0	0	0	0
3568	IL5RA	interleukin 5 receptor subunit alpha	0	0	0.94737	0.0038242	0	0	-3.81065	0.000139313	0.10565	-0.17955	0	0	0	-1	-1	0	0
368	ABCC6	ATP binding cassette subfamily C member 6	0	0	1.3496e-06	0.860161	0	1	NA	NA	NA	NA	0	0	0	0	---	0	0
54918	CMTM6	CKLF like MARVEL transmembrane domain containing 6	0	0	3.97477e-09	0.405179	0	1	5.53247	3.22542e-08	0.715305	0.0354069	0	0	0	0	-1	0	0
3655	ITGA6	integrin subunit alpha 6	0	0	0.211234	-0.123375	0	0	18.4414	7.02577e-75	0.190616	-0.126594	0	0	0	0	0	0	0
11069	RAPGEF4	Rap guanine nucleotide exchange factor 4	0	0	0.0433073	0.186121	0	0	0.353617	0.723632	0.0822252	0.172514	0	0	-1	-1	-1	0	0
51776	MAP3K20	mitogen-activated protein kinase kinase kinase 20	0	0	0.252509	0.0732472	0	0	4.90736	9.35569e-07	0.202312	-0.138673	0	0	0	---	-1	0	1
23676	SMPX	small muscle protein X-linked	0	0	0.000844431	0.334502	0	1	-9.22258	3.39545e-20	0.0118958	0.242973	0	0	0	0	1	0	0
2271	FH	fumarate hydratase	1	0	0.000662975	0.280968	0	1	-1.0662	0.286354	6.2468e-06	0.442917	0	0	0	0	1	0	0
23231	SEL1L3	SEL1L family member 3	0	0	0.0803485	0.198353	0	0	-0.0159453	0.987278	0.666809	0.0429691	0	0	0	0	0	0	0
7018	TF	transferrin	0	0	1.91049e-07	1.58109	0	1	9.28151	1.96414e-20	5.34506e-05	0.39333	0	0	0	-1	-1	0	0
55573	CDV3	CDV3 homolog	0	0	0.000446244	-0.210263	0	0	7.6105	2.93995e-14	0.0119724	-0.245997	0	0	0	0	-1	0	0
51168	MYO15A	myosin XVA	0	0	0.904773	0.006884	0	0	-2.57325	0.0100872	0.0262879	-0.21518	0	0	0	0	0	0	0
54890	ALKBH5	alkB homolog 5, RNA demethylase	0	0	0.00997993	0.164088	0	0	-3.65103	0.000262334	0.234906	0.119073	0	0	---	-1	0	0	0
350	APOH	apolipoprotein H	0	0	1.83691e-11	2.04845	0	1	-4.13197	3.62174e-05	0.00506333	0.342974	1	0	0	0	0	0	0
22861	NLRP1	NLR family pyrin domain containing 1	0	0	4.68796e-09	-0.624849	0	0	6.18949	6.23792e-10	0.0160876	-0.244033	0	0	0	0	-1	0	0
83394	PITPNM3	PITPNM family member 3	0	0	0.00107791	0.324736	0	0	-9.80432	1.31848e-22	1.68307e-05	0.421174	0	0	0	0	1	0	0
9552	SPAG7	sperm associated antigen 7	0	0	0.000194169	0.294604	0	1	2.17489	0.0296587	0.285789	0.103485	0	0	-1	-1	-1	0	0
23594	ORC6	origin recognition complex subunit 6	0	0.978261	0.164043	0.151936	0	0	-8.14951	4.02564e-16	0.979777	0.00244607	0	0	1	1	1	0	0
79776	ZFHX4	zinc finger homeobox 4	0	0	2.4876e-17	-1.14983	0	0	13.6255	5.90594e-42	3.36111e-14	-0.739866	0	0	-1	0	-1	0	0
57084	SLC17A6	solute carrier family 17 member 6	0	0	0.39358	-0.0225051	0	0	-4.81248	1.50932e-06	0.889785	-0.0151197	0	0	0	---	0	0	0
1357	CPA1	carboxypeptidase A1	0	0	0.0403478	-0.0552013	0	0	2.59087	0.00958524	0.083205	-0.188893	0	0	0	-1	0	0	0
51530	ZC3HC1	zinc finger C3HC-type containing 1	0	0	0.00217735	0.254969	0	0	6.19131	6.16662e-10	0.00274345	0.302967	0	0	---	0	0	1	1
2099	ESR1	estrogen receptor 1	1	0.130435	0.00375567	-0.486535	0	0	29.9565	4.94744e-190	1.15709e-08	-0.555764	0	0	0	-1	-1	0	0
26575	RGS17	regulator of G protein signaling 17	0	0	5.19902e-06	-0.311628	0	0	-2.72501	0.00643954	0.577411	0.0541361	0	0	0	0	-1	0	0
285	ANGPT2	angiopoietin 2	0	0	0.247198	-0.135494	0	0	19.6188	2.41282e-84	0.00356118	-0.291433	0	1	0	1	0	0	0
84336	TMEM101	transmembrane protein 101	0	0	0.797702	-0.0237458	0	0	17.6523	7.62054e-69	0.0585211	-0.190024	0	0	---	-1	-1	0	0
4345	CD200	CD200 molecule	0	0	0.00191932	-0.353072	0	0	8.18095	3.1071e-16	0.00223911	-0.3006	0	0	0	0	-1	0	0
151887	CCDC80	coiled-coil domain containing 80	0	0	3.40821e-07	-0.83584	0	0	13.9172	1.11121e-43	2.88444e-09	-0.624756	0	0	---	0	-1	0	0
1215	CMA1	chymase 1	0	0	0.0105452	-0.167323	0	0	14.4193	9.84702e-47	2.99335e-05	-0.406195	0	0	0	0	-1	0	0
5720	PSME1	proteasome activator subunit 1	0	0.0869565	0.000804201	0.271049	0	0	8.44853	3.29815e-17	0.284855	0.108766	0	0	0	0	0	0	0
55012	PPP2R3C	protein phosphatase 2 regulatory subunit B''gamma	0	0.282609	0.44444	-0.0599837	0	0	4.25452	2.11132e-05	0.853928	0.0177523	0	0	0	0	0	0	0
54930	HAUS4	HAUS augmin like complex subunit 4	0	0.913043	0.056374	0.14353	0	0	NA	NA	NA	NA	0	0	0	0	---	0	0
84502	JPH4	junctophilin 4	0	0	0.00898854	0.14932	0	0	-6.41287	1.48313e-10	0.0359733	0.217716	1	0	---	0	0	0	0
4625	MYH7	myosin heavy chain 7	0	0	0.0253694	0.498753	0	0	-6.17178	6.97616e-10	0.807435	-0.0264467	0	0	0	0	0	0	0
1053	CEBPE	CCAAT enhancer binding protein epsilon	0	0	0.18068	-0.0440394	0	0	-4.5638	5.07483e-06	0.607269	-0.0560928	0	0	0	0	1	0	0
23428	SLC7A8	solute carrier family 7 member 8	0	0	0.540224	0.0601278	0	0	10.0971	7.13041e-24	0.0733889	-0.18058	0	0	0	-1	-1	0	0
55644	OSGEP	O-sialoglycoprotein endopeptidase	0	0.804348	0.000172287	-0.185684	0	0	3.7973	0.00014702	0.695663	-0.0383902	0	0	0	0	0	0	0
51310	SLC22A17	solute carrier family 22 member 17	0	0	0.953811	-0.0038822	0	0	-0.375812	0.707063	0.0699116	0.181396	0	0	0	0	0	0	0
55072	RNF31	ring finger protein 31	0	0.0217391	0.108899	0.086576	0	0	4.84711	1.26887e-06	0.173905	0.136393	0	0	0	0	0	0	0
23256	SCFD1	sec1 family domain containing 1	0	1	0.576426	-0.0241215	0	0	6.97786	3.15909e-12	0.749237	-0.030957	0	0	0	0	0	0	0
55632	G2E3	G2/M-phase specific E3 ubiquitin protein ligase	0	0	0.0520602	-0.146619	0	0	9.24885	2.66125e-20	0.395443	0.0880722	0	0	---	---	0	1	0
25831	HECTD1	HECT domain E3 ubiquitin protein ligase 1	0	0.130435	0.767851	0.00924529	0	0	4.49908	6.8908e-06	5.30523e-05	0.418794	0	0	---	0	-1	0	0
3183	HNRNPC	heterogeneous nuclear ribonucleoprotein C	0	1	0.627735	-0.0268082	0	0	8.76351	2.153e-18	0.0490274	0.194938	0	0	0	---	0	0	0
57096	RPGRIP1	RPGR interacting protein 1	0	0	0.341216	0.0917312	0	0	5.0695	4.04968e-07	0.690294	-0.0384314	0	0	0	0	0	0	0
11198	SUPT16H	SPT16 homolog, facilitates chromatin remodeling subunit	0	1	0.0457693	0.155396	0	0	5.90531	3.61784e-09	0.0405763	0.19964	0	0	0	1	-1	0	0
9878	TOX4	TOX high mobility group box family member 4	0	0.0217391	0.601187	0.0206933	0	0	4.04532	5.25874e-05	0.760004	0.0298081	0	0	0	-1	-1	0	0
8487	GEMIN2	gem nuclear organelle associated protein 2	0	0	0.104462	0.129058	0	0	8.71165	3.39657e-18	0.135877	0.1526	0	0	1	0	0	0	0
7051	TGM1	transglutaminase 1	0	0	0.00372863	0.284219	0	0	-6.0498	1.49467e-09	0.195518	0.127452	0	0	0	0	1	0	0
26277	TINF2	TERF1 interacting nuclear factor 2	0	0.891304	0.0775962	-0.0779458	0	0	10.3564	5.02333e-25	0.913835	-0.010659	0	0	0	0	-1	0	0
1618	DAZL	deleted in azoospermia like	0	0	0.836173	-0.00917983	0	0	-2.53082	0.0113927	0.129576	-0.165562	0	0	0	0	0	0	0
90665	TBL1Y	transducin beta like 1 Y-linked	0	---	0.770089	0.0022646	0	--	9.81098	1.23484e-22	0.0715887	-0.196694	0	0	0	---	0	0	0
57556	SEMA6A	semaphorin 6A	0	0	0.111351	-0.190404	0	0	14.0807	1.15539e-44	0.11304	-0.153979	0	0	-1	-1	-1	0	0
54822	TRPM7	transient receptor potential cation channel subfamily M member 7	0	0.413043	0.120957	-0.0874525	0	0	7.59214	3.38585e-14	0.397563	0.0848845	0	0	---	0	-1	0	0
7301	TYRO3	TYRO3 protein tyrosine kinase	0	0	0.00228256	0.225559	0	0	0.752206	0.451942	1.50839e-05	0.439948	0	0	0	0	1	0	0
79968	WDR76	WD repeat domain 76	0	0	0.158247	0.132399	0	0	3.43989	0.000583978	0.106615	0.156095	0	0	0	0	1	0	0
825	CAPN3	calpain 3	0	0	0.47374	0.0674625	0	0	-1.33519	0.181839	0.680419	-0.0395552	0	0	0	0	0	0	0
8773	SNAP23	synaptosome associated protein 23	0	0.326087	0.272124	-0.0969637	0	0	9.30938	1.51435e-20	0.0247031	0.217884	0	0	0	-1	-1	0	0
6913	TBX15	T-box transcription factor 15	0	0	2.28142e-08	-0.816092	0	0	21.8072	2.24817e-103	2.79077e-09	-0.613789	0	0	---	0	-1	0	0
26227	PHGDH	phosphoglycerate dehydrogenase	0	0	7.79628e-07	0.598304	0	1	-1.30716	0.191183	1.451e-05	0.428695	0	0	0	1	1	0	0
1299	COL9A3	collagen type IX alpha 3 chain	0	0	0.373257	-0.0733054	0	0	-2.73157	0.00631289	0.493301	-0.0663842	0	0	0	0	0	0	0
7430	EZR	ezrin	1	0	0.0210446	0.1915	0	0	-8.84668	1.03063e-18	4.05538e-05	0.418622	0	0	0	1	1	0	0
4637	MYL6	myosin light chain 6	0	0	0.730738	0.0179412	0	0	9.24304	2.8088e-20	0.532411	-0.0604612	0	0	0	1	1	0	0
26523	AGO1	argonaute RISC component 1	0	0	0.746724	0.0132384	0	0	0.29743	0.766144	0.250041	0.116705	0	0	0	0	-1	0	0
27285	TEKT2	tektin 2	0	0	0.777168	0.0212326	0	0	-0.290137	0.771717	0.0898979	-0.165965	0	0	0	0	-1	0	0
63967	CLSPN	claspin	0	0.695652	0.909841	0.0169671	0	0	-4.49764	6.93742e-06	0.291443	0.103966	0	0	0	0	1	1	0
117584	RFFL	ring finger and FYVE like domain containing E3 ubiquitin protein ligase	0	0	0.00010761	0.249307	0	1	-5.44719	5.22088e-08	0.112518	0.161399	0	0	---	0	-1	0	0
201294	UNC13D	unc-13 homolog D	0	0	0.108911	-0.162397	0	0	0.682887	0.494692	0.25093	-0.116847	0	0	---	0	0	0	0
79157	MFSD11	major facilitator superfamily domain containing 11	0	0	0.222616	0.0815173	0	0	6.65965	2.86789e-11	0.00548074	0.269227	0	0	0	---	0	0	0
1808	DPYSL2	dihydropyrimidinase like 2	0	0	0.0171947	-0.214074	0	0	9.04342	1.75695e-19	0.780929	0.0270162	0	0	0	0	-1	0	0
7042	TGFB2	transforming growth factor beta 2	0	0	0.0244267	-0.249078	0	0	4.89291	1.00682e-06	0.565722	0.0555548	0	0	0	0	-1	0	0
55105	GPATCH2	G-patch domain containing 2	0	0	0.0884628	-0.121674	0	0	10.4416	2.0709e-25	0.933954	0.00812661	0	0	0	0	0	0	0
10762	NUP50	nucleoporin 50	0	0.565217	0.412493	-0.0421727	0	0	3.62586	0.000289221	0.872005	0.0155638	0	0	0	1	-1	0	0
8318	CDC45	cell division cycle 45	0	1	0.00507679	0.284542	0	0	-4.25866	2.07265e-05	0.000820233	0.326792	0	0	1	1	1	1	0
1312	COMT	catechol-O-methyltransferase	0	0	1.43947e-10	0.488185	0	1	5.333	9.84067e-08	6.74816e-06	0.436222	0	0	0	1	1	0	0
51816	ADA2	adenosine deaminase 2	0	0	0.568747	0.0562014	0	0	3.12898	0.00175845	0.478866	-0.0768028	0	0	-1	0	0	0	0
55350	VNN3	vanin 3, pseudogene	0	---	4.66204e-05	0.388514	0	--	NA	NA	NA	NA	0	0	0	1	0	0	0
55862	ECHDC1	ethylmalonyl-CoA decarboxylase 1	0	0	0.134664	-0.114699	0	0	15.0476	1.06785e-50	0.171685	-0.133802	0	0	0	0	-1	0	0
9209	LRRFIP2	LRR binding FLII interacting protein 2	0	0	0.00174635	-0.214922	0	0	-8.12905	4.76211e-16	0.228284	-0.119152	0	0	0	-1	-1	0	0
[truncated: 26,417 more rows]

## Sheet: essential gene sig
		BIG - metastasis centered on primary pair	BIG - metastasis centered on primary pair	BIG - metastasis centered on primary pair	BIG - metastasis centered on primary pair	BIG - metastasis centered on primary pair	BIG - metastasis centered on primary pair	BIG - metastasis centered on primary pair	BIG - metastasis centered on primary pair	BIG - metastasis centered on primary pair	BIG - metastasis centered on primary pair	BIG - metastasis centered on primary pair	BIG - metastasis centered on primary pair	BIG - metastasis centered on primary pair	BIG - metastasis centered on primary pair	BIG - metastasis centered on primary pair	BIG - metastasis centered on primary pair	BIG - metastasis centered on primary pair	BIG - metastasis centered on primary pair	BIG - metastasis centered on primary pair	BIG - metastasis centered on primary pair	BIG - metastasis centered on primary pair	BIG - metastasis centered on primary pair	BIG - metastasis centered on primary pair	BIG - metastasis centered on primary pair	BIG - metastasis centered on primary pair	BIG - metastasis centered on primary pair	BIG - metastasis centered on primary pair	BIG - metastasis centered on primary pair	BIG - metastasis centered on primary pair	BIG - metastasis centered on primary pair	BIG - metastasis centered on primary pair	BIG - metastasis centered on primary pair	BIG - metastasis centered on primary pair	BIG - metastasis centered on primary pair	BIG - metastasis centered on primary pair	BIG - metastasis centered on primary pair	BIG - metastasis centered on primary pair	BIG - metastasis centered on primary pair	BIG - metastasis centered on primary pair	BIG - metastasis centered on primary pair	BIG - metastasis centered on primary pair	BIG - metastasis centered on primary pair	BIG - metastasis centered on primary pair	BIG - metastasis centered on primary pair	BIG - metastasis centered on primary pair	BIG - metastasis centered on primary pair	BIG - metastasis centered on primary pair	BIG - metastasis centered on primary pair
Entrez ID	Symbol	meta 274	meta 553	meta 26	meta 2	meta 518	meta 524	meta 360	meta 547	meta 593	meta 167	meta 233	meta 451	meta 22	meta 517	meta 495	meta 508	meta 750	meta 374	meta 595	meta 665	meta 272	meta 713	meta 47	meta 106	meta 536	meta 762	meta 782	meta 10	meta 29	meta 54	meta 100	meta 104	meta 105	meta 149	meta 164	meta 240	meta 251	meta 276	meta 330	meta 568	meta 577	meta 636	meta 730	meta 739	meta 477	meta 253	meta 535	meta 25
4706	NDUFAB1	3.57574	-0.564154	0.211953	0.488137	-0.47973	0.955634	0.238822	2.46621	0.753752	0.234707	0.776711	1.12395	0.371696	1.96774	1.15002	1.16892	-0.0383463	0.491284	0.434114	-0.450902	-0.428239	-0.384512	0.541263	0.833991	2.13926	1.59793	-0.190576	0.27505	1.70355	0.630849	0.290881	-0.61897	0.132375	-0.758845	0.524783	-0.351733	-0.136735	2.03843	-0.0302153	0.163851	1.49649	0.507552	-0.212872	0.378418	0.73219	3.96611	-0.428783	0.983388
5689	PSMB1	0.534957	-0.149156	0.131536	0.380893	-0.0812167	-0.015747	1.11284	-0.143253	0.993822	0.608564	-1.0929	3.35875	0.628007	1.47072	1.05636	0.477087	-0.175111	0.44242	0.0615614	0.576429	-0.544893	-0.967467	0.617072	-0.362632	3.53411	1.45146	-0.471266	0.894074	0.635027	0.545786	0.236048	0.286449	2.46959	0.175501	-0.218707	-0.250368	-3.12578	1.04627	0.135478	0.701974	0.0228165	-0.155435	-0.192923	0.207347	0.610821	5.29501	-0.710599	0.693043
7384	UQCRC1	3.07445	0.467616	0.157778	2.11861	-0.22368	1.16543	-0.735343	2.82833	0.96668	0.492244	-0.171066	1.38007	-0.731748	0.937773	0.90315	1.85561	-1.12377	1.19083	0.464248	0.346172	0.154056	0.122084	0.566674	0.474149	0.545674	1.77095	-0.207112	-0.0919641	0.385484	0.650883	0.0550744	0.344955	1.46532	0.731642	0.67629	0.12809	0.0943606	-0.0131529	0.717819	0.550659	0.713119	-0.0194485	0.214556	0.251884	1.25037	1.75034	-0.270227	-0.221639
51360	MBTPS2	-3.81222	-0.232026	0.463534	0.32911	0.122562	0.584656	-1.11109	0.173154	1.39798	-0.49463	0.0638203	0.15822	0.321453	0.539774	-0.213462	-0.24721	0.218849	0.389812	0.0302586	0.943299	0.105744	1.17705	-0.168721	0.275211	1.35853	-0.0783949	1.74244	1.54812	0.443765	0.725373	0.0185529	-0.0696871	-0.24678	-1.15685	0.0213728	0.00419253	1.08649	-0.481364	0.73579	-0.436603	0.882844	0.520915	0.533469	0.15458	0.341588	4.83373	-0.253125	1.31515
5704	PSMC4	1.95486	0.0747459	-0.152424	-0.0772843	-0.341149	0.247604	-0.196185	1.13848	0.223578	-0.0477057	-0.305158	1.96606	0.615625	0.320525	0.156825	0.710096	-0.194282	-0.594506	0.0970177	0.525331	0.577388	-0.0550693	-0.195808	0.375155	0.25245	1.00203	-0.400333	0.289369	0.431778	0.544782	0.128475	-0.1647	1.48568	-0.0830288	-0.34729	-0.186677	-0.0865482	1.36863	-0.389961	0.384881	0.290508	0.243824	-0.356632	-0.0183707	0.791366	0.349015	-0.358124	0.387845
56052	ALG1	0	0.18078	-0.0665074	-0.0193779	-0.247981	0.491651	0.127108	1.00158	-0.201379	-0.427422	-0.168224	0.8433	0.00273404	4.05568	-2.51646	1.42378	0.0498386	0.493094	0.833482	0.881557	0.352823	1.22761	0.234388	1.30381	0.56951	-0.498297	-0.481405	0.377044	1.58286	0.827061	0.306883	0.0907485	-0.988162	-0.70656	-0.0632462	0.670919	-1.24305	-0.402261	0.055879	0.0452809	0.555239	0.474696	0.330211	0.546411	1.29498	-0.298855	-1.01352	1.22547
1175	AP2S1	4.73061	-0.618188	-0.43742	0.408872	-0.698237	0.451889	0.924501	1.82254	1.74446	1.07116	0.0866859	1.15422	0.434341	1.45001	-0.697008	0.666291	-0.142473	0.411192	0.0461954	0.0494541	-0.0855507	-0.442325	0.152417	0.230156	0.00991947	1.39371	0.641532	0.239679	1.09223	0.181819	0.146767	0.167928	-0.322528	-0.879724	0.74737	0.148456	-2.14582	1.01909	-1.09245	0.182141	0.527901	0.684868	0.467164	0.142946	0.298603	4.13106	-0.333167	0.640359
3309	HSPA5	0.153903	0.509681	-0.27346	-0.69411	-0.505121	0.445224	0.901629	0.158228	-0.29375	1.43759	0.308323	2.06189	1.18237	0.9003	2.15467	1.2238	-0.346578	0.311692	-0.267395	0.840002	0.102245	-0.0345139	0.444951	1.56509	0.277094	0.92856	-0.0882221	0.221023	0.956985	-0.396782	-0.0205735	0.278837	0.994302	0.374951	0.500557	0.0490672	0.875184	0.565772	1.13925	0.701466	1.0536	0.00293025	0.092706	0.502091	0.970588	1.60451	0.0744604	1.4862
51606	ATP6V1H	0.891894	0.13354	-0.13822	-0.726375	0.262899	-0.106793	0.809757	0.690368	0.151471	0.904251	0.00857324	0.465466	1.03339	1.19788	-0.0975847	0.592926	0.25977	0.593999	1.17017	-0.0914747	-0.622709	0.496253	0.166801	0.163529	1.23427	2.29215	-0.666115	1.83561	0.734458	1.26788	0.0175713	0.355771	0.0997959	-0.012865	-0.363271	-0.254193	1.00249	1.37673	0.199983	0.396317	-0.594745	1.46279	-0.149215	0.454385	0.0573505	-1.02669	0.412273	-0.0712751
84321	THOC3	3.0716	-0.385488	0.391261	0.423157	0.437323	0.731473	-1.03935	1.15382	-3.03077	-0.396178	-0.766395	-0.506411	0.221819	0.976946	-2.10616	0.854714	0.720394	0.925431	0.887603	-0.283274	-0.903761	-0.305066	-1.00517	0.423401	4.76143	5.49981	-0.776006	2.55867	1.60749	1.73681	0.10826	0.607252	2.27877	0.30511	0.231034	-0.105414	2.08768	3.03129	-0.442384	0.323539	0.548357	1.18028	-0.0194048	-0.12793	0.301221	1.59861	-0.394129	0.332881
29927	SEC61A1	-0.0111608	-0.173994	-0.475463	-0.692427	-0.745425	0.0472832	0.552258	1.4494	0.544035	0.0348161	-0.203451	0.900117	0.278078	-0.146278	2.37798	1.09618	-0.292097	-0.0336151	0.329814	0.525174	0.397005	-0.269472	-0.321239	0.771865	1.79121	1.47456	-0.111247	0.968126	0.900665	0.00778454	0.167857	0.339555	0.467488	0.1179	0.26506	0.316664	-1.40379	0.506961	-0.226275	-0.275617	0.728303	0.287647	-0.142999	0.247751	0.30537	2.67017	-0.187955	0.292579
55588	MED29	0.769275	0.248668	-0.213613	0.784598	-0.309693	-0.0383917	-0.707346	2.70448	0.187672	0.192353	-0.0541993	-0.414869	-0.229217	0.276903	1.07928	0.496424	-0.456924	-1.7632	0.421014	0.258075	0.352979	1.73619	-0.367499	0.685342	1.31505	-0.173625	1.24507	0.502747	0.400904	1.26705	0.10094	0.353771	2.53337	-0.992752	-0.489652	0.0583091	1.98111	1.40379	0.129161	0.746615	0.173075	-0.609312	-0.928131	0.498051	0.54568	0.0678085	-0.685013	-0.0113747
2065	ERBB3	-0.793113	-0.365536	-0.067248	0.395616	0.394881	0.548463	-2.77596	0.152176	0.331001	-0.977028	-0.245115	0.842247	0.288814	1.04974	-0.675896	0.239502	0.106323	1.19615	0.578564	1.12544	0.275593	1.38087	-0.089693	0.726969	0.641752	1.37476	-0.677825	1.35543	0.485382	0.838921	0.0369907	0.0965704	0.546997	-0.251761	-0.89166	0.312074	-0.190829	0.0271026	0.493139	0.595883	1.80394	0.169317	-0.361246	0.739355	2.76095	0.736746	-0.409935	0.615214
4710	NDUFB4	-2.19003	-0.205668	-0.0384567	0.349189	-0.165608	-0.0118376	-0.327991	0.396626	1.71458	-0.304495	-0.0670692	0.489335	1.23282	1.10422	2.03188	-0.268197	-0.484294	-0.0524992	-0.0575177	0.316213	-0.463425	-0.0551486	0.18366	0.0861432	-0.285762	1.56998	-2.13871	0.682598	0.327498	0.931151	0.365672	0.114565	1.93527	-0.429749	-0.359946	0.155152	0.695301	-0.22524	-0.714738	0.212505	1.80724	0.18156	-0.149238	-0.299465	0.943769	0.44114	-0.0557936	0.474976
80347	COASY	4.93343	0.140607	-0.743003	1.71231	-0.0345328	0.567961	-0.237229	1.42189	-0.97522	0.0171182	-0.240274	-0.677501	0.392033	0.0910649	0.462108	0.379999	-0.301812	1.08964	-0.258224	-0.410437	0.119495	1.14907	0.0448359	0.862633	-0.712889	0.0299474	0.115319	0.93022	0.772298	0.257376	0.639052	0.316437	1.04006	-0.581909	-0.343436	0.59228	-0.721984	0.314314	-0.00927791	0.361829	0.178647	0.243183	-0.31264	0.510101	1.53773	0.183993	0.00362585	0.134868
27238	GPKOW	3.51854	0.488922	-0.0913285	-1.4922	-0.223109	1.28173	1.07334	-0.0697032	0.197582	1.42743	0.0318557	0.644716	0.289058	1.26223	3.10189	0.386244	-0.735524	0.547466	0.997218	1.02867	0.146787	0.762163	-0.359475	0.111106	0.132332	1.15651	-0.398937	0.289401	0.788965	0.149165	-0.171782	0.259697	0.647341	-0.536024	-0.363043	-0.323294	0.788546	0.0953694	0.120105	0.292166	0.428733	-1.01601	-0.777952	0.313323	-0.163298	3.16808	0.20495	0.77613
114049	BUD23	3.96852	0.0130614	-0.372019	0.312943	-0.221818	0.291757	0.103036	0.35372	0.151502	-0.266148	0.226035	1.02216	-0.2115	0.951562	0.651722	0.853624	0.460144	0.433782	0.154704	-0.0391856	-0.0725274	-0.695162	-0.0304755	0.771809	-0.824255	0.658076	-1.43681	0.470014	0.361858	0.871338	0.554048	0.303331	-0.601742	-0.855841	0.326096	-0.355214	1.65432	0.326857	-0.0393711	-0.106568	0.103932	-0.085381	-0.454313	0.0627062	1.0038	-0.41514	0.746971	0.072248
537	ATP6AP1	-2.21361	0.103449	-0.0810334	-0.842761	-0.221308	-1.34045	-0.0173267	0.625531	1.26426	0.244642	0.374671	0.251618	0.710809	1.16356	2.40017	-0.401811	-0.721817	0.6971	1.27233	0.99699	0.542427	0.583446	-0.373369	1.28433	2.89173	2.71973	-0.349217	0.980236	0.970359	1.07832	-0.00993028	0.776284	1.14856	-0.298165	-0.0186323	0.269712	0.568141	0.864737	1.08466	0.699286	0.961769	0.186257	0.0281753	0.382952	0.475651	4.16355	-0.0968297	1.1683
7037	TFRC	-1.6709	0.336887	-0.0962257	0.60031	-0.32461	-0.439426	-0.550919	-2.13846	0.200532	-0.00343217	-0.489063	0.996192	-0.10913	0.109622	2.54221	2.69738	-0.316075	-0.0144357	-0.402479	-0.506668	-0.318849	0.564668	1.34916	1.1705	0.107851	1.39843	0.808348	1.0732	0.906142	0.313748	0.073587	-0.292259	2.20621	-0.766286	0.631645	-0.756491	0.480826	0.59048	-0.252064	0.17226	-0.274925	-0.699236	-0.444041	0.0255226	-1.6793	0.414531	0.0622988	0.220848
3028	HSD17B10	0	-0.489652	-0.0902862	1.15922	-0.484291	1.74923	0.990053	-0.192344	0.0848709	0.41183	0.589175	0.964524	0.349447	1.56635	4.19869	2.39642	-0.549369	0.0914754	0.683428	0.706512	0.264822	0.30506	0.421872	0.581278	-0.879816	1.95108	-0.330603	1.07093	0.680037	0.598726	0.0189088	0.578761	2.38932	1.01102	-0.452584	0.263285	-0.540522	0.0720097	0.214677	0.425422	1.37606	-0.23541	-0.085646	0.277568	1.35958	0.683213	0.0167261	1.84498
65993	MRPS34	0	-0.117843	0.0238996	0.763433	0.112825	-0.317528	-0.965743	2.51821	0.146995	2.2897	0.0860596	-0.270942	0.603965	0.920002	3.54167	0.545117	-1.13895	1.10787	-0.643322	0.531985	0.402118	1.08174	0.0929087	0.631956	0.373219	-0.264321	-1.0368	1.02842	0.349051	-0.0793569	0.474798	0.489764	1.25415	-1.04603	-0.297667	0.667892	1.43342	0.497476	-0.853871	0.203133	0.468417	-0.593016	-0.219227	-0.186574	1.57459	4.25735	0.255346	1.6823
5250	SLC25A3	0.152106	-0.371399	0.00814568	0.271296	0.217661	0.492463	0.830749	-1.15403	0.654997	0.314583	0.949215	0.401538	-0.162147	1.18904	-0.691441	1.31406	0.0838758	-0.135686	0.138637	-0.0418045	-0.227631	-1.42097	0.00514101	0.0754545	1.17102	0.687603	0.0828282	0.76059	0.59704	0.280159	0.0530387	-0.129716	0.702021	-0.0501699	0.0972678	0.134307	-0.883964	0.336017	-0.626908	0.00925351	0.00524906	0.590371	0.128227	0.129564	0.380636	0.85276	-0.174494	-0.118224
9817	KEAP1	-0.0454448	0.0420077	-0.386249	1.08053	-0.492595	0.552827	0.299092	1.73244	0.496878	0.744681	0.0722777	1.7212	-0.0441714	0.236121	3.96241	0.2004	-1.49314	0.32332	0.781262	0.144083	0.716022	1.65383	-0.228665	0.729236	1.81159	1.84484	-0.82153	1.17819	0.571076	0.589692	0.0694927	0.443752	-0.397307	0.931999	-0.153572	-0.0846135	-0.751357	-0.709382	0.588137	-0.603826	0.547166	-0.908671	0.166261	0.482166	0.326565	0.694452	-0.224835	0.543069
8668	EIF3I	0.250967	-0.157954	-0.069465	0.282952	-0.261107	-0.0176492	0.776697	-0.814342	0.764564	0.702247	0.931242	0.85353	-0.15112	1.39303	0.511113	2.03785	-0.192008	-0.312096	-0.116687	0.897123	-0.0951098	0.0707376	0.0274735	0.238955	1.27814	0.854541	-0.274143	0.940749	-0.103822	0.440455	0.121168	0.446305	4.15196	-0.345505	-0.427654	-0.19009	-0.134796	0.675699	-1.19036	-0.107906	1.14569	0.807859	0.114955	-0.149056	0.317056	4.65082	0.0149772	0.871046
10959	TMED2	1.31921	0.185859	0.0796012	0.163297	-0.251363	-0.165472	0.183436	-0.0281034	0.0900801	0.330236	-0.281107	1.84944	-0.0580493	0.521818	0.898208	0.379284	0.502517	0.107415	-0.108602	0.864139	0.173911	0.264773	0.292188	0.302975	-0.349752	0.799751	-1.53032	1.16218	0.0185476	0.471655	0.21706	-0.54118	0.916229	-0.653569	-0.0605338	0.0719856	-0.579814	0.363225	0.604906	0.334261	0.129532	0.776351	0.0382013	-0.0807386	1.16607	0.195362	0.0817083	0.433907
81572	PDRG1	5.66106	0.53978	-0.333336	-0.215049	-0.231994	-1.46842	0.587162	2.17724	0.25801	0.973297	-0.951604	-0.925571	0.82469	0.0224593	2.09647	0.73174	0.696191	-0.0878156	0.000818101	0.338144	-0.598234	-0.691696	0.240196	0.271302	0.273571	-0.586826	0.953883	1.1617	1.49052	-0.0967748	0.392169	0.395246	2.50333	-0.0709374	0.360448	-0.391508	-1.42979	1.85358	-1.18169	0.80876	0.0170113	0.148928	-0.770537	0.681144	0.565993	-1.46686	0.906591	0.711311
8655	DYNLL1	1.69117	-0.104497	-0.606023	-1.10951	-0.331792	-1.34466	0.468753	-0.474705	-0.209348	1.46183	-0.145848	0.533559	0.497939	1.2542	2.44083	1.65568	0.343788	-0.141638	-0.202193	0.471986	-0.686472	-0.475144	0.241917	-0.175127	-0.342764	0.0968994	0.465756	-0.0265304	0.495301	0.438514	0.285323	-0.12633	1.63825	-1.23688	0.0128904	0.450915	-0.805434	0.122871	-0.215586	0.422523	0.465804	0.732373	-0.232799	-0.367847	0.144182	0.259776	-0.235111	0.809366
16	AARS	1.18178	0.0203937	-0.244608	-0.423134	-0.208611	0.234702	0.0547333	-1.38707	-0.305686	0.827235	-0.459746	0.307903	0.37353	0.728522	-0.273428	0.94579	-0.47539	0.554649	-0.199216	0.0891373	0.183194	0.192926	0.241464	0.331962	0.612873	0.174668	-0.390175	-0.773213	0.540808	0.112875	0.0438071	0.504588	2.72705	0.431947	0.429253	-0.474564	-0.0159875	0.923728	-0.222943	0.639023	0.384534	0.660307	0.0330126	0.0174611	-0.204591	0.103211	0.0491068	0.154669
1725	DHPS	1.88133	0.729496	0.0511052	0.799404	-0.111221	0.248311	0.0209441	2.63576	0.555161	-0.68527	0.46109	0.897139	-0.028694	0.0471422	-0.0401592	0.0169554	-1.26403	0.400877	0.56587	-0.671909	0.410436	0.560211	0.218178	1.21403	1.20489	-0.558851	0.543377	1.04434	0.467167	0.409128	0.107831	1.3937	1.90013	-1.46565	-0.300201	-0.176894	0.101696	-0.0342605	-0.128796	-0.603661	0.47265	-0.557794	0.341895	0.511344	0.440607	1.36972	0.573805	0.831878
55168	MRPS18A	-2.91234	0.700698	-0.160911	0.740577	0.448625	0.391569	-1.14491	2.83974	0.991149	-0.935349	0.0907937	0.810756	0.262014	2.11193	-0.566155	1.64959	-0.599467	0.317998	-0.0368483	0.0107233	-0.228223	0.10218	0.346236	0.471024	-0.317117	3.25292	1.89176	-0.395805	1.28334	0.075227	0.307965	0.15535	0.152268	0.553796	0.152446	-0.262323	0.958548	1.26601	0.281897	-0.606953	0.90367	0.427333	0.0429084	0.450903	0.437265	-1.08784	-0.0754335	0.638619
6319	SCD	0.293141	0.371764	0.779738	2.1053	-2.43486	2.61219	-0.510374	-3.47858	1.7135	-1.27322	-0.113738	2.43041	-0.195408	2.38622	1.15792	1.91743	-0.0331502	0.790395	-0.184955	3.19058	0.137626	0.944416	0.155226	1.55038	0.499093	0.0446227	-0.34917	-2.78819	-1.90403	-0.465092	0.557891	-0.12665	1.25944	-0.123389	0.398293	0.62468	0.574458	-0.0587358	1.9302	-0.812254	-0.825075	-0.594548	-0.292445	0.945586	-0.196383	0.258716	-1.80423	-0.387374
5714	PSMD8	-5.38598	0.0244125	0.472456	0.161175	-0.401094	-0.859845	-0.0125341	1.06829	0.83602	0.646284	-0.219004	1.32243	-0.318488	1.26916	-1.1893	0.263047	-0.349103	-0.65364	0.145611	0.822763	0.156058	-0.383718	-0.247206	0.619968	-0.122506	1.08333	-1.1834	0.202389	0.963923	0.661373	0.112111	-0.0298166	2.73204	-0.0813853	-0.249357	-0.0128593	-0.00378901	1.11942	-0.203933	0.105099	0.797797	-0.272726	-0.471714	-0.0422723	0.998583	0.626341	-0.0444964	0.821711
513	ATP5D	4.48743	0.990538	-0.0741394	2.48122	-0.186082	0.456648	0.327313	4.12073	0.331193	-0.104389	0.137856	-0.672515	-0.00177778	0.887626	2.74222	1.79251	-2.55224	1.76925	1.20247	0.179287	1.1826	-0.00471575	0.0366649	0.968588	-0.733509	0.787357	-0.956395	0.172575	0.674307	0.486439	0.330742	-0.00112946	0.537358	2.22618	-0.184407	-0.246955	-0.652585	-0.00289728	-0.0463262	0.359502	0.655606	-1.23602	-0.00814123	0.193795	0.202204	2.22215	-0.780654	0.268584
5434	POLR2E	1.40996	0.14478	-0.000602619	1.79565	-1.14102	1.28947	-0.875881	0.911775	1.20867	2.06923	0.271353	1.47163	0.296965	0.958937	1.955	2.00127	-1.47108	2.16898	0.885017	-0.688389	-0.0371618	0.394657	-0.0525384	0.913458	0.943805	2.36896	0.693603	0.0813243	0.55802	0.1368	-0.0383664	0.189194	1.24527	2.19158	0.146239	0.0754113	-1.00445	0.0638135	0.0866767	0.00105847	0.63653	-1.14171	0.0712267	0.320023	0.230727	-0.253959	0.317056	0.92553
23481	PES1	0.55389	-0.0162488	-0.151868	0.0906642	-0.614892	-0.730696	0.809958	1.27946	-0.513627	0.106509	-0.0336178	2.6098	0.942968	2.21348	1.55138	0.77141	-0.654501	0.625802	-0.468374	0.214619	-0.587039	1.89292	-0.0724998	0.0930977	0.391538	0.234212	0.367205	0.376838	0.647506	-0.312873	0.149959	-0.0125011	0.372999	-0.200798	-0.174003	-0.0393607	-1.6638	0.292875	-0.47947	0.203917	-0.40226	0.310388	-0.280542	0.0313239	0.18287	0.17058	0.311768	0.414341
2678	GGT1	-3.49138	0.11506	0.450451	1.99193	-0.240191	1.33408	-3.82354	5.71748	2.44645	-0.775769	-1.2796	-1.61148	2.02769	-1.11794	2.59455	1.48206	-1.9773	4.66212	1.51902	-2.0291	0.989704	3.67388	2.66969	0.765883	-1.87748	3.75178	0.53015	-0.0850061	-0.389998	0.296318	0.0765287	3.29454	2.73404	1.5109	1.70215	0.248771	-0.54035	1.20734	1.86636	0.21883	1.6228	-0.94123	0.0713502	0.572291	1.9172	4.12335	-0.564133	0.932022
4809	SNU13	2.8679	0.11364	0.305701	0.437309	-0.263452	0.108601	0.622807	-0.798086	1.26447	1.52071	-0.173309	1.49601	1.1758	-0.306381	0.651722	0.622392	-0.0405817	0.456137	0.688607	0.951895	-0.0488021	-0.509568	-0.0598005	0.187149	0.558087	0.531072	0.919766	0.43339	1.31199	0.376877	0.191511	0.644244	1.19153	0.0547168	-0.0856707	-0.288814	-0.0628484	0.0120859	-0.414922	-0.113088	-0.23982	0.373797	-0.207573	0.037866	-0.213674	0.412483	-0.921046	1.06709
51493	RTCB	2.90065	0.185705	0.509284	0.126641	-0.196742	-0.0195424	0.305437	-2.07365	0.00815946	0.596107	-0.00757174	0.538013	1.28344	0.772472	5.33224	1.22356	-0.0506745	-0.421531	0.0509974	0.0115944	-0.168922	-0.597824	0.02303	-0.216149	0.41565	0.285114	-0.147427	0.0159549	0.843592	-0.292654	-0.0421248	0.206063	3.50333	-0.320234	-0.0247314	-0.123007	0.536543	0.358851	-0.00412234	0.0541682	-0.322879	-0.00682776	-0.369542	0.184994	-0.421333	1.0118	0.514072	0.931505
25813	SAMM50	0.866175	0.314301	0.328661	0.904381	0.0543738	-0.0353862	1.83234	-4.7521	0.57374	0.765987	-0.0526896	1.66465	0.651473	1.86607	-0.606938	0.771437	0.278778	-0.130378	-0.0217556	-0.134954	-0.470885	-0.685734	-0.127151	0.0967625	2.22343	0.627247	0.164664	1.16957	0.803122	-0.117387	0.0530587	-0.0156761	0.135533	-2.49627	0.0379112	-0.0903779	0.569334	1.37617	0.0468671	-0.173501	0.301294	-0.300681	-0.240011	0.518003	-0.0246758	3.74131	-0.028098	1.27603
5905	RANGAP1	5.59709	-0.0863693	-0.0940777	-0.201058	0.0552632	-0.819005	-0.617165	1.68696	-0.0124654	0.0694894	0.155442	-1.0425	0.772213	2.28996	2.43501	1.06721	-0.412173	0.661367	0.116864	-0.949563	0.0741829	0.44255	0.670959	0.0743146	-1.65934	1.10082	1.55723	0.504842	0.668945	-0.212199	-0.0149346	0.279106	1.88904	-0.293401	0.258094	-0.243725	0.37057	0.362299	-0.392792	0.263188	0.336389	-0.120999	-0.34011	-0.375616	0.52538	0.572953	1.41017	0.149073
50	ACO2	-1.13775	0.23352	0.322339	1.45964	-0.356397	0.539035	0.899965	1.77651	0.74152	0.676599	-0.188511	0.135012	0.975862	3.54693	1.93344	1.09712	-0.985908	0.12795	0.587453	-0.129927	0.350458	0.186124	0.0649102	0.344435	0.782855	1.13791	-0.588351	1.12735	0.470493	0.271277	0.0661451	0.0558808	3.01358	0.289979	-0.0368879	0.121664	0.728516	0.341883	0.264971	0.892203	0.564522	0.149064	0.102933	0.248292	0.0903324	1.67966	0.229983	1.46762
5684	PSMA3	-2.40697	0.275477	-0.0115117	0.564549	0.0476223	1.3833	0.939561	-2.59681	0.104241	0.333114	0.303402	1.71883	0.0608176	1.03564	0.367779	1.4404	0.535576	-1.003	-0.189295	0.663482	-0.485457	0.52409	0.14593	0.0430919	-0.158666	0.139134	0.513891	0.47547	0.540406	0.266887	0.269238	-0.174057	1.16277	-0.0374235	0.127452	0.279684	1.05648	-0.326934	-0.301564	-0.161405	0.205751	0.301801	-0.609438	0.371959	0.577685	-0.596313	-0.59594	0.832121
1983	EIF5	-0.0406446	0.0669954	-0.188621	0.781307	0.171061	1.60158	1.16076	-2.22436	-0.927587	0.495536	-0.174062	1.72527	0.477531	1.46996	2.11414	1.0385	1.04692	0.24192	-1.01156	0.289774	-1.04823	-0.591395	-0.295658	-0.0857824	0.399645	-1.01364	-0.791791	0.180627	0.639077	0.658564	0.127928	0.428791	0.434857	-1.46395	0.739029	-0.139293	-0.00665061	-0.0278105	0.393361	0.571612	-0.2259	1.04522	-0.488435	-0.0123899	-0.10354	0.534635	0.200989	1.01846
4522	MTHFD1	-2.85912	-0.838869	1.55023	2.78471	-0.0398227	2.84637	0.271763	-2.35342	0.416312	-0.0795283	-0.554474	0.478784	-0.311741	0.0432591	-0.460992	1.55755	-0.154631	-0.0879874	0.0355294	-0.530856	-0.264863	0.0689003	1.58587	0.462995	1.65436	0.25509	-0.104576	-0.0413824	0.668283	0.351871	0.529552	0.235655	0.265797	0.811997	0.196657	-0.0367154	-1.00741	0.263676	1.5111	-0.0978117	1.48152	1.32028	1.42721	-0.130017	1.84885	-0.261478	0.0493225	0.828457
5693	PSMB5	4.02004	-0.0364939	-0.30838	0.30225	-1.07825	0.839099	-1.54314	-0.942405	0.23186	0.0352316	-0.0503005	0.382061	1.07008	0.694743	4.4089	2.02287	-0.607969	1.25576	0.483932	-0.256096	0.110039	1.22539	0.199526	0.926309	1.56798	0.678589	0.280249	0.163505	0.199993	0.558148	0.0125573	0.44959	2.65003	0.0332564	0.269699	0.245871	-2.64953	0.405537	-1.02057	0.292344	-0.0296067	0.129039	0.0338311	0.324412	0.906208	0.105108	0.110645	1.56139
5687	PSMA6	-1.33036	0.185358	-0.325062	-0.0643109	0.0736418	-0.205043	0.810666	-2.64732	0.618217	0.678129	-0.03358	0.952142	0.335776	0.666521	-0.447919	1.66519	0.560835	-0.576718	0.0379749	0.089024	-0.316381	0.825493	-0.0914928	0.147778	-0.0455975	1.88084	0.157918	0.307095	0.411234	0.905995	0.525131	-0.192085	1.23856	-1.01818	0.142791	-0.115513	0.418961	2.16502	-0.40028	0.458874	-0.164634	0.416227	-0.680798	0.165778	0.41757	0.120133	-0.245011	0.883461
8480	RAE1	-1.008	0.358146	-0.891285	-0.450996	0.24151	-0.379447	0.00974692	0.192674	-0.994301	-0.011859	-1.10904	-0.331617	0.0856866	1.47438	-1.18207	1.44234	0.0844307	-0.280287	-0.567853	0.556208	0.222934	-0.0446752	-0.0109513	0.204656	2.82095	1.78888	-0.373781	0.312873	0.623935	0.287503	-0.0731993	-0.67561	2.45647	-1.32476	-0.127797	0.344878	0.325264	0.762683	-0.837353	0.456723	-0.0234616	0.682048	-0.441089	0.542915	1.99273	-1.05217	0.204846	0.997845
24148	PRPF6	0.150516	0.591543	-0.512688	-0.501309	-0.0824758	-0.480847	-0.770663	-0.413673	-0.892522	-0.0240851	-0.251195	1.76617	0.0721515	0.299862	0.695378	0.163188	-0.141481	-0.119257	0.134965	1.398	-0.103916	1.13292	-0.320153	0.34991	1.02491	0.580411	-0.596204	0.418215	0.329909	-0.30755	0.0337782	0.443419	1.44188	-0.594132	-0.299287	0.116691	0.512891	0.87374	-0.218268	0.414542	-0.100041	0.205775	-0.337105	0.120775	0.745502	2.21956	0.199322	0.632564
191	AHCY	3.25594	-0.323355	0.267396	1.17206	-0.581199	1.29627	-0.0385499	2.68621	0.590832	1.00894	0.556355	0.266663	0.173304	2.29698	0.860736	1.45813	-1.72812	0.539057	0.61214	0.617664	0.322217	1.07584	0.724096	0.989847	1.38653	0.999447	-0.114334	0.904213	1.4982	0.126644	0.0423727	0.870583	1.02027	1.22027	-0.122881	-0.249442	0.0100726	0.16268	0.131301	0	0.56298	-0.224088	0.609803	0.494254	2.05724	0.428017	0.491154	1.58545
5230	PGK1	-0.078473	0.048685	-0.0760878	-0.530401	-0.522538	-0.88139	1.08681	-3.81949	1.03212	0.87001	-0.509298	1.01523	1.60487	1.08676	3.96821	1.85656	-0.0232519	0.353375	-0.15423	1.42319	-0.0265945	0.302031	0.0160153	0.473776	1.23838	1.44282	-0.539809	0.126347	0.55916	-0.0359212	0.140881	-0.273627	1.54986	-0.539833	-0.0112234	0.150924	-0.121359	0.655318	-0.901618	0.289506	1.0149	0.490968	-1.00626	0.12363	0.279524	3.37837	-0.448143	0.789078
5713	PSMD7	-0.726324	0.685823	-0.121959	-0.046495	-0.125875	0.0787406	0.487841	0.293797	-0.222218	0.684124	0.217281	0.642228	0.754967	-0.47692	0.150251	1.71177	0.43115	0.111751	-1.0343	0.33805	-0.164549	-0.0013394	0.149158	0.0651487	0.203455	0.0998881	1.28711	1.09755	0.568243	0.0255499	0.245908	0.299764	0.647952	-0.33471	0.0859043	-0.315696	-1.14135	0.648212	-1.43408	0.680566	0.353166	0.283212	-0.617147	-0.0650035	0.192876	0.953246	0.177505	0.633757
8140	SLC7A5	-1.86816	-0.0509126	-0.528988	-1.88111	-1.2257	-1.77846	-1.71224	4.41231	-1.14317	-0.712207	-0.18044	1.68957	1.46577	1.4052	1.24993	4.63632	-1.05566	0.0592461	0.536437	1.10766	0.420751	1.30809	0.174517	-0.684515	2.93832	4.42065	0.635833	3.15211	3.11974	1.09469	-0.338147	0.589435	2.40545	1.09468	0.0947026	-0.939927	-2.09204	0.114431	-0.661019	0.156141	-0.898765	-0.727283	-0.539823	-1.3846	2.29675	1.72326	-0.111041	0.688905
6923	ELOB	-4.03192	0.255272	-0.0118692	0.465168	-0.248745	0.031294	0.264973	3.8445	1.28322	0.832272	-0.504047	1.91628	0.320905	1.92816	-0.296373	1.44515	-1.70206	1.85367	0.751454	0.648244	0.232484	1.82484	0.0405442	1.17308	0.543064	1.93837	1.42079	1.03357	0.712677	0.674736	0.000188755	1.01227	0.728915	-0.457842	-0.228495	0.0570703	0.852817	0.538236	-0.250072	1.00866	1.37026	-1.31002	0.182973	0.506242	0.968472	0.207072	-0.436508	1.64843
9093	DNAJA3	-1.86436	0.314548	-0.00215468	0.68905	-0.257076	0.0975373	-0.708623	1.91071	-0.15573	0.22374	-0.335815	1.73764	0.296149	0.0745192	-1.01354	2.32002	-0.541049	-0.0501807	-0.27377	0.456307	-0.0845215	1.58127	0.288867	1.01129	0.0218151	-0.706074	0.230659	0.884804	0.777251	0.441238	0.441196	0.399484	2.04776	0.177059	0.025164	-0.381444	1.36558	0.541559	0.311165	0.527342	0.839774	0.565515	-0.114814	0.245839	1.67235	2.27622	0.452233	0.703972
10423	CDIPT	0.268101	0.256457	0.0675193	0.0957925	-0.521982	0.523125	-0.633056	2.31895	0.473635	0.139441	-0.334897	-0.199819	-0.15146	0.915218	2.33036	0.712851	-0.575913	0.781437	0.925974	0.59085	0.55316	0.811843	0.138717	0.752298	1.28668	2.02167	-1.14342	0.378107	0.435726	0.551046	0.0742272	-0.0777115	1.9578	1.07044	0.210718	-0.00211656	0.0179395	0.410736	0.621043	-0.203957	1.20876	0.248373	0.342071	0.415379	0.221405	4.29542	-0.813875	0.994024
1155	TBCB	2.21217	-0.284317	0.506231	-1.17992	0.0970367	-1.37189	0.895582	1.89284	0.472786	0.125582	-1.1822	2.0539	1.44684	1.41561	3.28638	0.278216	-0.854459	3.11	0.990412	0.754857	0.528093	0.291361	-0.90348	0.54825	-0.660326	0.800932	-1.6936	0.892871	0.509214	0.319838	0.507354	-0.121258	0.939323	-0.374277	-0.171317	0.586864	0.527275	0.617557	-0.893431	0.00471768	-0.550713	-0.345687	-0.712911	0.449207	0.52138	1.88624	-0.579905	0.284085
5438	POLR2I	1.88157	0.303505	0.341414	1.27489	-0.385327	-0.797078	-1.62053	-0.528878	1.0148	1.80704	-0.35841	0.393488	1.4193	-0.405369	2.75217	1.05279	-1.0281	1.14754	0.861683	-0.565474	-0.0483497	0.482606	-0.0310393	0.389877	2.81618	-0.26919	2.63238	0.160288	0.791309	0.587662	-0.162661	0.507988	-0.455206	-0.262027	-0.523465	0.0218503	-2.641	0.766004	0.154194	0.204527	0.510515	-0.824811	-0.205232	-0.173329	0.988228	-0.456965	0.426037	1.02632
8775	NAPA	-0.268514	-0.195612	-0.279678	1.03066	-0.0999924	0.711591	-0.595344	1.07273	0.26106	0.48071	-0.140716	0.0165936	0.0440212	1.16351	1.21345	-0.263326	-0.882981	1.02032	1.07565	0.0150659	-0.157338	-0.283193	0.0406396	0.429396	0.571688	0.67911	-1.15046	0.257307	-0.0228717	0.462272	0.17302	0.581696	1.33695	0.369794	-1.30799	-0.229406	0.768375	1.26941	0.355084	0.211881	0.956199	0.324659	-0.0729418	0.244787	0.724994	1.7313	-0.30649	0.670044
5518	PPP2R1A	-0.0238297	-0.205344	-0.156275	-0.898315	-0.298986	-0.737767	-0.106748	1.28617	1.15635	0.660931	-0.562902	-0.19859	0.0963847	1.05277	0.177346	-0.0601356	-0.604782	0.758569	0.842255	0.436705	0.385081	-0.331257	-0.55302	0.487214	0.830066	1.6212	-1.27876	0.472994	0.399297	0.0742246	-0.124332	0.223157	1.6859	-0.188419	-0.456344	-0.0143265	-0.578672	0.188118	-0.604221	0.110899	0.528966	0.0556492	-0.527791	0.217118	0.316908	0.25407	-0.348301	0.1946
26121	PRPF31	7.38135	0.407712	-0.535864	0.17745	-0.404028	0.0496518	0.140874	2.10341	-0.34182	0.608616	-1.02596	0.652287	0.463749	3.36955	4.79732	0.353705	-0.588412	0.422896	0.0959811	1.36874	0.405188	-0.953911	-0.374738	0.845281	1.46588	-0.292548	-0.26581	0.777495	0.0279631	0.226984	-0.046098	-0.0119422	2.75332	0.274974	-0.437863	0.0746121	-1.05323	1.09572	-0.673598	0.565099	-0.358181	-0.269148	-0.832408	0.190811	0.834276	1.52735	0.560579	-0.185086
11316	COPE	1.57744	0.00505777	-0.481495	0.594983	-0.399489	-0.127429	-0.115991	3.12779	-0.472718	1.21968	0.168363	-0.337185	-0.146988	0.646651	4.25362	1.15226	-2.13079	0.277963	0.963679	0.341765	0.70195	0.522041	0.107708	0.907804	1.66813	2.41949	-0.224007	0.126393	0.987391	0.251569	0.200257	0.270891	0.7007	0.896655	0.19105	0.151698	1.061	0.244413	-0.419425	-0.0506669	0.168932	-1.23408	0.469735	0.451895	0.0863471	0.0178726	-0.362577	0.582635
57817	HAMP	-7.24405	-0.604145	5.40654	4.60086	0.124153	9.38404	0.650133	8.85712	-0.453894	1.1318	-1.11717	0.0367738	-0.580278	0.38032	0.735802	2.1561	-0.999744	0.0748402	0.425511	0	0.657724	-2.8401	4.9694	0.831111	5.30103	1.44531	6.106	2.36349	3.64108	4.18988	0.904766	1.13714	-0.819807	4.45736	1.37203	0.621686	3.89616	2.32666	6.37031	-0.220429	5.22257	4.27302	5.79139	-0.376302	7.22711	0	2.94915	-0.758542
4967	OGDH	2.60286	0.405545	-0.552223	0.213341	-0.217674	0.22269	-0.502904	0.101545	0.562212	0.356436	-0.352344	0.113528	0.011719	1.37928	-0.89129	0.19791	-0.416348	0.386854	0.642609	-0.0304765	0.309168	-0.354545	-0.00917711	0.72352	0.312108	1.207	-0.331416	0.113972	-0.103292	0.225863	-0.140627	0.122069	0.392425	0.0838272	0.241627	-0.149642	0.195365	0.196833	-0.567206	0.750506	0.295992	-0.806742	0.250655	0.0777001	-0.188663	0.415576	0.0330265	0.401855
51142	CHCHD2	-0.60915	-0.121465	-0.198934	0.496022	-0.178323	-0.668663	-0.431513	1.50369	0.890035	-0.157472	-0.631303	2.1055	-0.0852424	1.47084	-0.00194516	1.46489	-0.552454	0.685743	0.707747	-0.424857	0.283088	0.43178	0.491325	0.568001	0.344736	1.01923	-2.53715	1.2839	0.187966	0.569255	0.117925	-0.144369	1.91965	-0.652541	-0.203245	0.101046	-0.273416	-0.0118621	-1.16491	0.0804542	0.923441	-0.203062	0.223712	0.154409	0.645721	0.562273	-0.154436	0.720458
6119	RPA3	0	-0.0128043	0.0876137	0.475009	0.407557	-0.699176	-0.535041	-2.90067	-0.61609	0.18454	0.0465685	2.19077	0.401975	-0.615684	4.43734	2.0372	0.464733	-0.42087	0.0700604	-0.173849	-0.528509	0.229619	1.23665	0.737809	0.490769	-0.0864029	-0.199078	0.239011	1.14657	1.11097	0.365739	0.503712	3.92146	-0.301341	0.168261	-0.52589	1.84699	0.988596	-0.901707	0.287202	1.95369	0.362415	0.0312395	1.20657	1.14227	2.85776	0.480853	2.54953
5683	PSMA2	-2.40697	-0.482878	0.329035	0.927944	-0.288463	0.500829	0.700225	-2.10089	0.0987395	0.222072	0.489374	1.69912	0.711842	1.98315	1.42414	0.0967967	0.305461	-0.585998	0.256014	-0.430677	-0.768444	-0.569204	0.588949	-0.227869	-0.274109	0.223542	-1.86008	0.0551947	1.62879	0.53215	0.185353	0.0975008	0.694973	0.453675	0.4303	0.116378	1.39132	0.352131	-0.898906	0.355059	0.700805	0.288945	0.269852	0.505202	0.565981	1.85719	0.334878	1.26753
5709	PSMD3	0.63404	0.00792529	-0.212131	0.742387	-0.532946	0.0404566	-0.124767	0.621457	0.711439	-0.138148	-0.301412	0.598905	0.0196021	1.2475	-0.0907205	2.23659	-0.656099	0.922906	0.280112	-0.2158	0.150794	-0.12191	0.121168	0.780193	2.34227	0.959509	-0.701018	0.666955	0.368569	0.406673	0.051492	0.0124083	2.05643	0.380532	-0.375839	-0.275125	-1.00987	0.39682	-0.330473	0.542102	0.34665	-0.466612	0.288393	-0.252269	1.14544	0.256581	-0.059119	0.952186
708	C1QBP	5.42787	-0.329463	0.353917	0.681555	-0.0910034	0.717969	0.0486149	-0.587214	1.6165	0.615538	0.748087	3.16142	0.259283	0.991884	0.287493	2.23267	-0.613106	0.287558	0.6628	-0.189578	-0.219453	-0.431143	0.140683	-0.668439	-0.29615	-0.506155	0.0274774	-0.335389	1.91302	0.157589	0.272515	-0.91346	1.1838	0.340928	0.553406	-0.416368	0.19356	1.64704	0.571686	0.042049	0.1235	-0.240463	0.256296	-0.664346	0.450899	4.09568	-0.158563	1.15624
80273	GRPEL1	0	0.509404	0.114418	1.55752	0.398585	0.624477	0.289575	0.337556	0.0606551	1.0608	-0.860855	3.48874	0.690685	3.99278	4.62248	1.24613	0.195971	0.311189	-0.848139	-0.484169	-0.828062	-0.0502057	0.354388	-0.243504	0.872223	-0.343748	0.54942	0.0212089	1.87445	-0.0218692	-0.0233488	0.0590307	1.2071	-0.116015	0.620008	-0.0921285	-1.38654	0.0137559	0.206326	0.621949	0.548271	0.607339	-0.405986	0.0214502	0.881062	1.66948	0.107412	1.36424
79080	CCDC86	0	-0.225841	-0.355468	-1.34071	-0.488817	-0.647381	-0.775919	3.31761	1.23094	-0.00408261	0.120878	0.423648	1.46741	1.19342	2.96241	0.265644	-0.706224	0.790595	-0.399405	0.334819	0.517138	0.312369	-0.420195	0.654365	-0.00685079	2.02007	1.11367	-0.445433	0.849782	0.148831	0.134843	0.0858072	3.20955	-0.0416264	-0.656063	-0.283361	1.7657	0.251254	-0.473338	0.49539	-0.269304	0.722207	-0.208527	-0.248878	-0.135009	-0.151525	0.0774155	1.034
4728	NDUFS8	-0.922898	0.87728	-0.722924	0.798486	-0.247631	1.0315	-0.782992	3.18194	1.41845	0.491332	0.209391	1.69586	0.247463	2.3482	1.7968	1.00775	-0.970395	0.312096	0.573414	0.456361	0.217212	-0.258179	-0.544346	1.53937	-0.294498	1.19598	-0.922988	0.301776	0.507564	1.01547	0.127219	0.122203	0.072386	-0.0277882	0.0493311	-0.00554453	-1.60827	1.07845	0.419669	0.253157	1.06558	-0.356009	-0.285567	0.0817604	1.86245	-1.05459	0.619433	0.612759
4598	MVK	2.93068	-0.048154	0.0267214	1.96577	-1.0169	2.55171	-2.53763	0.695286	1.54406	-0.104976	0.729464	3.91977	1.25181	0.871938	3.71025	-0.785435	-0.0522515	2.50915	0.0973089	0.532627	0.134119	0.472182	0.0575828	1.37417	0.829753	0.694808	-2.807	0.387739	0.678793	0.387381	0.0878041	0.325196	5.44213	-2.84797	0.826958	0.208544	0.315698	0.304491	1.18288	0.824345	0.75779	1.18537	0.566663	0.502006	1.72706	3.81446	-0.90442	0.407669
506	ATP5B	-0.62584	-0.0641706	0.109338	0.484883	-0.451949	0.598707	-0.320482	-0.351229	0.953817	0.679019	0.305492	0.494584	0.250076	1.25198	0.733508	1.80772	-0.48188	0.559137	0.658871	-0.0883784	-0.129298	-0.364552	0.227994	0.479053	0.39494	1.93266	-0.384599	-0.251246	0.936197	0.369118	0.110509	0.124866	2.32126	0.415885	0.444152	-0.0226383	-0.526075	0.607093	-0.0903924	0.0611707	0.841106	0.250731	0.268632	0.198454	0.842649	2.95709	-0.161868	1.34923
3875	KRT18	-0.597359	0.403609	-0.127895	-1.78824	-0.159486	-0.18439	-0.692545	0.903017	0.113627	0.677737	-0.555172	1.86592	0.421142	1.32544	0.876247	1.20925	-0.910865	0.25628	0.375957	1.29433	0.034203	0.567571	0.0249759	0.485815	1.45347	0.960245	-0.857414	0.874403	1.35174	1.64045	0.235314	-0.152223	2.26629	-0.808644	-0.238325	0.0366002	-0.284701	1.72176	-1.21179	-0.0332654	0.53492	0.48365	-0.305054	0.229123	3.59791	1.14092	0.16584	-0.915099
22818	COPZ1	1.80007	0.0191024	-0.221486	0.187031	-0.240376	-0.134824	-0.938794	-0.893453	0.805161	-0.298283	0.417047	1.54056	0.374127	0.427321	3.25236	1.12534	-0.175404	-0.49174	0.341571	0.941938	-0.576949	-0.804045	-0.313351	0.607825	1.23528	0.181908	-0.438237	1.10969	0.759718	1.01214	0.251349	-0.286683	1.5528	-1.21696	-0.0656878	-0.190041	1.11354	1.05405	-0.923993	0.750968	0.79776	1.29563	0.106093	0.596139	1.38759	1.19947	-0.223045	1.55383
2597	GAPDH	0.935214	0.785469	-0.246506	-0.381026	-0.666791	-0.807412	0.148856	1.13445	1.21276	0.821027	-1.14197	0.652773	1.15463	0.730405	0.0647811	2.25729	-1.31345	-0.212959	-0.171757	0.540874	0.191509	0	0.185799	0.331465	1.02871	2.16944	-0.453015	1.21004	0.936162	0.22146	0.218759	-0.340327	1.8999	0.41568	0.312772	-0.251083	-1.07645	0.478543	-0.571504	0.00602192	0.181515	-0.746267	-0.803167	-0.28924	1.1074	1.03259	-0.0963526	0.237433
8078	USP5	5.05056	0.0850045	-0.876938	-0.287257	-0.162215	-0.132466	-1.28424	1.83929	-0.192384	0.330499	-0.432392	0.221143	0.223985	-0.210349	2.33984	1.47052	-0.225145	0.366105	0.0258911	0.451614	-0.109664	0.65077	0.155707	0.722217	1.21312	1.27486	-2.73611	0.378282	0.754986	0.435464	0.215319	0.206794	0.668813	-0.663568	-0.020175	-0.0479329	-1.29759	1.12413	0.102731	0.389215	0.815186	0.0734752	-0.409741	0.23812	1.43458	1.44922	0.324446	0.445075
1337	COX6A1	-2.12552	-0.348815	-0.159418	1.15471	-0.516639	0.60165	0.378775	1.31285	1.30557	0.698542	-0.83755	1.69924	0.56576	2.63747	2.75638	1.03476	-1.26706	0.22185	0.940546	0.772195	0.259625	1.37797	0.0713164	0.788844	0.503977	1.37387	-0.649802	0.824235	0.123595	1.24954	0.0795762	-0.338581	1.53087	0.0744582	-0.0879971	-0.115315	0.312386	1.20783	0.221639	0.269808	0.918992	-0.0218085	0.162263	-0.152237	2.28321	-0.472586	-0.26891	1.07468
7922	SLC39A7	5.83042	0.418227	-0.241997	-0.557478	-0.0964676	0.109448	-0.308705	-0.802793	0.368048	0.220404	-0.274218	1.07443	0.70254	-0.376232	0.174142	2.13038	0.168628	0.903923	0.278962	1.13982	0.340488	0.955278	0.220538	1.14132	0.251287	0.993235	-0.376408	0.0279327	0.919697	0.545358	0.012439	-0.0540379	-0.16928	0.844912	0.367206	0.432115	-0.302747	0.417886	-0.304619	-0.29744	0.490297	0.661687	0.116383	0.341672	0.0910718	-0.481136	-0.238901	0.488538
3313	HSPA9	2.09509	-0.0823884	0.0797665	0.101857	0.0210404	-0.504799	-0.444419	-2.53447	-0.0501186	0.207892	-0.874695	1.60877	0.702326	1.27591	1.52876	0.602787	-0.319515	0.209668	0.449194	0.0192552	-0.294819	-0.0681205	0.446887	0.248423	0.353891	0.69451	-1.10444	0.275227	0.526817	0.378572	0.125426	-0.0811873	1.7674	0.131975	0.249305	-0.144627	1.62787	1.04137	0.627551	0.545447	1.02726	0.438406	-0.14455	-0.371705	1.30795	2.30983	0	0.920976
3156	HMGCR	-1.65584	-0.449694	0.408955	0.972682	-0.233307	0.660614	-1.04148	-2.34562	0.800121	-0.225	1.20547	0.416754	0.14968	0.467325	0.159986	0.540667	0.669409	0.431869	-0.245088	0.898109	-0.163581	-0.483258	0.276407	0.337341	0.517376	0.381792	-1.22961	1.26915	0.536882	0.285414	0.0868913	-0.196423	1.3412	-0.650899	0.518246	0.537817	-0.138965	0.426814	0.986792	0.208287	0.970452	0.353638	-0.0113064	0.315591	0.464803	-0.233952	0.101832	0.462593
22916	NCBP2	4.30113	0.446496	0.0400501	-0.383983	0.244966	-0.640297	0.247404	0.205608	-1.08049	-0.0653426	0.009191	0.44106	0.888416	0.471229	1.34802	0.331968	0.0856479	0.290815	0.376119	0.302168	-0.087983	0.412091	-0.30171	0.350173	0.0893158	1.82995	-0.224836	-0.110727	0.394953	0.311936	-0.0522834	0.577849	0.991254	-0.164793	-0.249413	0.317706	2.89989	0.757975	-0.442838	0.418036	-0.0254635	-0.166029	-0.800154	0.150376	0.547467	1.50764	-0.375921	1.11975
22937	SCAP	-0.307943	0.165699	-0.233048	1.65854	0.161377	1.17588	-0.447094	2.38825	0.626525	-0.280527	-0.426908	0.785798	-0.36457	-0.193011	-0.670126	0.464624	-1.40454	0.52154	0.895582	0.337265	0.683275	0.474197	0.478135	0.100084	0.953516	0.607901	-0.349384	0.576629	0.100164	0.0762391	0.0636284	0.3642	0.888117	2.05481	0.463776	-0.0197046	-0.667625	-0.480339	1.12415	0.175123	0.582187	0.125944	0.662583	0.408279	1.18808	-0.210494	0.21056	-0.81309
1981	EIF4G1	2.88289	-0.0224803	-0.388823	-0.215595	-0.232774	-0.139477	0.233447	1.48125	-0.522113	-0.207364	-0.244262	0.85114	0.441683	0.320717	0.365536	0.748528	-0.38748	0.690564	-0.0160431	0.0115448	0.269156	0.183245	-0.206215	0.60745	-0.187982	0.94689	-0.216457	-0.101078	-0.130474	-0.11634	0.163035	-0.165877	0.804041	-0.182641	0.1431	-0.0419672	0.245796	0.197591	-0.269459	0.403972	0.423429	0.142266	-0.238562	-0.14327	0.476719	1.16813	-0.146473	0.0476482
3336	HSPE1	5.84557	-0.230439	0.711938	1.1382	0.0317473	0.678048	0.335107	-4.14929	0.647327	0.940246	-0.396224	3.25417	1.17856	1.72424	3.53684	1.68924	1.20724	0.137981	0.377943	1.06617	-0.814442	-0.148767	0.552424	-0.597316	2.0501	0.523541	-0.845199	0.672974	0.868583	0.972124	0.33212	0.639596	0.466722	-1.69728	0.360968	0.35765	1.98415	1.72039	1.00521	0.163849	1.45142	1.51083	-0.268547	0.369329	2.1122	1.6316	0.122686	1.00661
79084	WDR77	0	0.716165	-0.0833982	0.376973	-0.740717	1.25364	-0.44894	1.25498	0.316975	2.336	0.785551	0.34891	-0.126875	-0.526636	3.04783	1.13488	-0.00878293	-0.646136	0.519344	-0.961097	0.253453	-0.458681	-0.210584	0.165677	2.40352	1.95687	-0.390139	0.570455	0.100523	0.499607	0.933062	-0.0712367	3.09877	1.7859	-0.412543	-0.102895	-0.759361	1.36819	-0.821871	0.0958716	0.797274	-0.130089	0.560111	0.298275	1.16842	1.29248	-0.873898	0.142697
515	ATP5F1	1.56695	0.288401	0.150652	0.972088	0.0917692	0.986047	1.52358	-1.97784	-0.171841	1.12469	-0.471909	0.881798	0.487724	0.907097	2.95855	0.492726	0.495283	-1.18624	-0.449153	-0.148587	-0.226759	-0.535611	0.105156	0.11633	0.335951	0.476517	-0.0668869	0.834711	0.515083	0.558149	0.0664109	-0.172772	0.597189	0.797179	-0.119448	-0.144831	-0.303285	0.789685	-0.319296	0.599067	0.520979	0.379612	0.0863387	-0.203162	0.530709	1.23856	-0.579114	0.889709
28956	LAMTOR2	-1.83832	-0.0302673	-0.128921	0.464515	-0.280291	0.429658	0.528677	-0.730755	0.923542	0.0484375	-0.272287	0.118699	0.536304	1.44641	4.36558	0.93279	-0.977793	-0.236466	0.356775	0.602904	-0.31087	0.3801	-0.178572	0.607814	1.42599	2.49122	-0.890742	0.038045	0.525593	0.498062	0.00466419	0.404123	3.01583	-0.430564	0.29688	-0.16127	-0.631061	-0.0229796	-0.611493	0.390934	1.67809	-0.0519663	-0.106387	0.0465318	1.61861	5.69504	-0.246869	0.701862
9927	MFN2	-2.4827	0.499879	-0.304089	0.80949	-0.257446	0.755799	-0.919767	0.000304939	0.624834	0.360136	0.369053	1.0641	-0.176063	0.301711	-1.2394	-0.18177	-0.353941	-0.172013	0.637943	-0.0250069	0.327249	-0.0353597	-0.044699	0.264664	0.344508	0.353954	-0.347196	0.411957	-0.0292547	0.320766	0.0364313	-0.00661803	0.892097	0.127858	-0.0431424	0.428721	1.59859	-0.409973	0.323114	0.38181	0.634498	0.119761	-0.0566256	0.0287527	0.106057	0.851681	-0.102675	-0.186206
6390	SDHB	-2.00943	0.259037	0.361551	1.90498	-0.294428	1.62396	-1.35023	-0.247995	1.12515	-0.0451614	0.38095	1.07847	0.267009	1.48165	6.22273	1.41127	-0.0617603	-0.837813	0.068084	-0.311626	-0.519938	-1.64038	0.807423	0.452409	1.2062	0.334889	2.00455	0.128551	0.577705	0.184357	0.265959	-0.0584481	3.30123	1.27485	0.0781001	-0.242082	-3.15776	-0.133275	0.591633	-0.0772321	1.36699	0.138745	0.692414	-0.103351	0.738704	1.34054	0.162647	0.521608
9670	IPO13	0.416281	0.672971	-0.505571	-0.321838	-0.00051597	0.482521	-0.981935	0.950726	0.214353	0.614251	-0.0181054	1.72379	-0.313418	0.314062	-0.696505	2.2871	-0.722584	-0.0892787	0.74479	-0.667436	0.59411	-0.262134	-0.170078	0.211224	2.41164	-0.42041	0.33635	0.161861	0.590216	0.363944	0.1123	-0.440858	0.929227	1.2028	-0.323481	0.283473	0.437041	-0.216432	-0.558576	0.0846916	0.186787	0.390191	-0.179134	0.303164	0.281679	-0.995323	0.405979	-0.527841
533	ATP6V0B	5.0135	-0.299294	0.0964781	-0.79386	-0.125982	0.536077	-0.334611	2.07427	1.00115	0.581809	-0.0760668	1.38644	-0.0928214	1.43881	2.50974	2.2026	-0.318695	0.55661	1.25089	0.925641	0.264985	0.696276	0.252848	0.881673	2.15918	2.71423	-0.154176	1.34402	1.11475	1.16116	0.236177	0.999753	1.25338	0.162869	0.68409	0.274318	0.262934	0.877557	0.00199157	0.535927	0.343131	0.726392	0.016262	0.923115	0.161515	0.383949	-0.0141021	1.1691
9789	SPCS2	3.65189	0.534046	0.372194	0.19674	-0.276037	-0.204882	-0.435662	-0.640141	-0.491956	0.445092	0.876159	1.48386	0.900965	0.649609	2.43829	0.764661	0.599535	-0.518474	0.140456	0.442794	-0.520168	-0.149183	0.60558	0.62282	0.38804	1.32968	-0.252558	2.58471	1.09387	0.730996	0.464394	0.312029	1.29755	-1.45319	0.716109	-0.175009	-0.482421	1.59256	0.381667	0.2946	1.28439	1.28586	-0.494153	0.469849	-0.0334842	-0.451566	0.540918	1.47998
6185	RPN2	0.899078	0.0267107	-0.450393	-0.547005	-0.336282	-0.365934	-0.380571	-4.774	1.05254	0.404257	-0.318699	0.941583	0.423779	0.857799	1.00066	1.11035	-0.348937	0.365555	0.156575	1.31104	0.298637	0.962513	0.223343	0.704416	0.701914	0.915484	0.45095	0.371989	1.73711	0.390406	0.0448078	0.193488	1.68374	0.344088	0.262261	-0.119073	-0.086815	1.12152	0.272782	-0.0961304	1.03286	0.659716	0.166762	0.383233	0.803147	1.99396	-0.331417	1.37779
4709	NDUFB3	0	0.177907	0.0619265	1.07453	0.0100465	0.245208	-0.318897	-3.18807	1.33672	0.530106	-0.954293	1.5015	1.08218	2.10106	0.257083	0.0437226	1.1019	-0.290403	-0.596173	0.764621	-1.07492	-1.46058	0.215744	0.321458	0.080641	-0.262072	-4.47252	1.47845	0.781143	0.658089	0.482685	0.386215	2.9149	-1.55592	0.397145	0.106628	1.42176	1.18218	0.18027	0.00337901	1.07883	0.905249	0.00875845	0.132537	0.365746	0.173419	-0.865561	0.956646
5524	PTPA	2.63108	-0.0615107	-0.459549	-0.135589	-0.0500933	0.151016	-0.482815	0.402429	-0.511469	0.30602	0.879482	0.0925697	-0.0507434	1.08592	0.473166	1.78579	-0.349656	0.850692	0.48764	0.42501	-0.0489726	0.734503	-0.237422	0.764984	1.15126	1.97104	-1.95039	0.765036	0.058265	0.348692	0.0958722	-0.0740041	0.460434	-0.447127	-0.0674604	0.239986	0.182447	0.304551	0.0165138	0.502994	0.585332	0.125693	-0.0105209	0.233662	1.01214	0.237302	-0.211621	0.472491
2733	GLE1	1.23297	-0.00723679	-0.401944	-0.90361	0.119035	0.232723	-1.28417	0.963366	-0.578476	-0.669983	0.779302	-0.239887	-0.511653	0.0874942	-0.571672	1.65014	-0.0645363	0.167721	0.13393	-0.189053	0.0438682	-0.131143	0.118639	0.672394	0.6191	0.57915	-0.451728	0.579545	-0.0550927	0.421025	-0.00389418	-0.196992	1.97035	-0.0478798	-0.282313	0.412762	0.440918	0.316206	0.136818	0.239972	-0.159211	0.0993694	-0.314635	0.145875	0.780493	-0.986306	0.211979	0.723858
4702	NDUFA8	-4.17239	0.284922	0.429914	0.806972	0.422117	0.354163	-0.546406	1.94872	-0.154498	1.14103	0.744869	0.362542	0.888232	1.07912	-0.4169	2.17117	-0.168075	-0.356274	0.0676916	1.99693	0.0180224	0.141651	0.240834	0.811055	0.396684	1.71345	0.649733	-0.066288	0.797344	1.33514	0.153507	-0.0401627	1.37587	0.20732	0.045574	0.21639	1.20448	0.264427	0.105203	0.909389	0.39585	0.272581	-0.329981	0.23375	1.22133	3.67144	-0.609794	1.48532
10237	SLC35B1	5.24981	-0.0377856	-0.961442	0.20072	0.0268241	1.1075	0.729903	1.75313	1.12098	-0.0576214	-0.297374	1.00894	0.385668	-0.106253	1.5338	0.481478	-0.0760832	0.499868	0.205315	0.09278	0.257765	1.46266	0.374472	0.469794	0.117094	-0.43078	-2.19453	1.08844	1.40973	-0.0604536	-0.0609365	-0.121343	0.611794	0.920568	0.078825	0.288369	0.630237	1.28427	0.558791	-0.538041	0.035177	0.30669	0.433945	0.174665	0.738884	0.44143	-0.781202	0.882419
84292	WDR83	0	0.338021	-0.0557926	-0.192497	0.412425	-0.0955109	-0.543247	3.22733	1.28146	0.433495	0.316508	0.754293	0.304432	1.39826	1.41287	2.19362	0.46739	0.111495	0.367936	0.727649	0.466226	1.33778	-0.558358	0.973775	0.750213	1.49153	0.484458	1.12901	0.580761	0.715416	-0.181846	0.173714	0.6222	0.184452	-0.0586123	0.282958	-1.7881	0.0893551	-1.0525	-0.209409	-0.306235	-1.07056	-0.403253	0.516867	-0.224762	1.11352	0.00298267	-0.0942212
27304	MOCS3	3.51854	-0.27448	-0.427849	-0.0672275	0.657196	0.0125992	0.841149	3.51298	1.02912	-0.693494	-0.815597	-0.539768	0.574889	0.474605	-1.16951	2.1268	-0.296661	0.326108	-0.459303	1.19704	0.831886	1.08999	-0.288442	0.454407	-1.3311	1.62041	-1.47038	1.58564	0.342434	-0.230782	0.18242	-0.358676	1.57164	1.25806	-0.0745523	-0.016119	1.05009	0.286045	-0.221913	0.320258	-0.178303	-0.40341	-0.181624	0.656245	1.98117	-1.99347	0.663344	0.0405534
6631	SNRPC	0	-0.123617	-0.2606	0.185908	-0.0469147	0.879178	-1.49525	1.95944	1.22326	0.504515	-0.473414	1.45467	-0.172035	2.02627	-0.639478	1.13592	0.435511	-0.311371	-0.701739	-0.0593071	0.0124254	-0.0855015	0.382474	0.261015	0.675838	0.504173	0.210396	1.00031	1.1704	0.524501	-0.318989	-0.313416	2.30352	-1.74597	-0.626364	-0.129264	-0.179479	1.14997	-0.570327	-0.222361	0.154869	0.312883	-0.266806	0.447656	1.34378	-0.722293	0.208522	0.932597
8970	HIST1H2BJ	-2.40697	-0.751352	-0.551696	-1.3465	-1.23265	-0.846776	-1.59141	4.47683	1.0588	-0.0566071	-1.56536	-0.829083	-1.12105	3.27145	1.03379	3.23632	-1.24849	-0.868419	1.15168	0.0569854	-0.691568	-0.420903	0.291921	1.20968	3.37804	0.591598	0.445189	1.46682	1.14744	0.825131	0.125644	0.140061	6.11397	0.541423	-0.258925	-0.226805	-0.0254243	0.203451	-1.42099	-1.22656	-0.587021	-2.38527	0.383016	0.00869556	-0.257524	2.81514	0.635292	2.33567
6903	TBCC	3.51854	-0.370528	-0.153853	0.00167073	0.77896	0.290135	-1.60678	2.55902	-0.559809	-0.541586	-0.456755	-0.30806	0.192657	0.69586	-1.06939	0.451944	-0.129662	0.710112	0.039662	0.378065	-0.242268	0.802429	0.319177	0.660782	1.46731	0.971475	-0.553532	-0.644598	0.508154	-0.0774627	0.280146	0.412229	3.04344	1.81421	0.076683	-0.118655	-3.0306	0.247833	0.00889839	-0.827129	-0.71925	-0.312844	0.0200157	0.79919	0.189353	3.10419	0.349971	-0.0704554
55831	EMC3	5.03929	0.242235	0.0581386	1.4263	-0.396546	0.469338	1.97784	-2.2125	-0.102716	-0.524074	-0.0645329	1.64426	0.544702	0.600814	0.786614	0.408624	0.04513	0.943237	0.280828	0.977726	-0.266595	-0.263845	0.493956	0.135599	0.442867	1.99901	-1.26103	-0.200611	1.20964	1.22961	0.412986	0.78753	2.70679	1.65675	1.13942	0.161049	2.01554	0.173941	0.174626	0.165362	1.23194	0.345704	0.0756069	0.396964	0.463261	-0.4687	0.776554	1.58292
140823	ROMO1	-3.56698	0.473598	-0.396308	1.01637	-0.0638489	0.775943	-1.06493	2.57169	0.322094	-0.789369	-0.0799057	-1.08813	0.803356	0.276033	3.41575	1.08249	-0.528356	0.967974	0.544815	0.263943	0.439858	0.517548	-0.298234	0.624519	-1.21666	1.29186	-0.456763	0.0964911	0.735729	0.45344	0.179829	-0.547868	3.90265	-0.733746	0.236888	0.703089	1.94466	2.63387	-0.152682	0.646988	1.72746	-0.0466772	0.0485068	0.606358	1.56737	4.32221	-0.47235	1.11047
1340	COX6B1	-1.395	0.0155541	0.622872	0.442379	-0.474948	0.717695	-1.55748	-2.77873	1.64231	1.12428	-0.16593	0.26762	1.36717	1.4061	2.7756	1.76624	-0.404727	-0.196141	0.429084	1.05389	0.069641	0.593311	-0.0541175	0.521326	1.31655	1.79105	-0.665725	0.40462	0.402288	0.640084	0.247423	-0.279024	1.00407	0.302501	-0.105466	-0.146495	0.0309164	-0.153308	-0.025419	0.348817	0.824593	-0.0556486	-0.409275	0.0790926	0.734096	1.36396	-0.6524	0.317976
1678	TIMM8A	3.0716	0.520666	-0.411089	2.0836	-0.307402	2.01909	3.51427	4.11255	-1.45576	0.802082	0.220659	-1.6327	0.147307	1.6196	-5.37069	1.2827	0.0247655	1.39219	0.174947	-0.96194	-0.348368	0.669714	0.61858	0.786374	1.72748	-0.615613	-1.91723	1.6508	1.53284	0.119899	0.180279	0.69732	2.67485	1.69926	0.0106569	0.191931	-1.61097	1.61689	-0.389231	-0.743318	1.29806	1.33541	0.33206	1.57998	0.707726	2.65409	0.589254	0.0827261
1350	COX7C	2.25849	-0.143704	0.591613	1.32497	0.134828	1.13714	-0.472688	-5.38142	1.51872	-0.317166	1.06455	0.558948	0.00583872	1.23982	1.28378	1.31953	0.834243	-0.498938	0.413981	-0.0197332	-0.29823	-0.604093	-0.0884116	-0.0321106	0.585639	-0.0968952	-1.15887	0.953898	0.103661	0.809419	0.194345	-0.577284	0.539267	-1.04783	0.326227	0.482954	-1.49479	0.765699	-0.0653612	-0.00362479	0.998158	0.178731	0.375197	0.360542	0.765566	0.442686	-0.4913	0.148707
2671	GFER	0	0.328576	-0.587291	0.370067	-0.276503	-0.214154	-1.10119	2.29832	-0.323475	1.59202	0.0810815	2.99343	0.521356	1.99704	-0.925454	2.32517	-0.467361	0.87156	0.104744	1.16481	0.0942426	1.18042	-0.34547	0.759086	0.919383	1.70249	-0.997856	0.591788	0.0503138	-0.338677	0.108014	-0.286925	1.49759	-1.48602	0.0822438	0.977872	-0.533453	-0.290181	-0.271058	-0.203443	0.730491	0.242897	-0.161268	0.338228	0.78037	-1.16496	-0.305318	0.0266661
14	AAMP	-4.87485	0.118485	-0.143274	0.749194	-0.502945	-0.264006	0.475126	0.134199	0.0850908	-0.449886	-0.45817	1.53091	0.591037	0.479574	2.49427	1.10804	-0.281114	2.06678	1.49851	0.897703	-0.0501828	0.446392	0.155181	0.411468	0.179653	1.26757	-0.145562	0.0375466	0.745571	0.646628	0.089123	0.528996	3.12372	0.103625	-0.104897	-0.0475614	-1.18619	0.838077	0.269931	0.127548	0.554031	0.0277908	-0.0607338	0.274325	0.894495	2.79117	0.207565	0.632283
9296	ATP6V1F	-0.775279	-0.135185	0.161449	-0.990178	-0.304121	-0.122321	0.803808	1.81481	1.64434	0.626805	-0.111983	-0.488255	0.045787	0.325621	2.68948	2.23499	-0.45434	0.787505	0.591457	0.0471635	0.141496	0.144455	-0.685063	0.303178	-0.144598	2.22633	-1.13867	-0.186947	0.487853	0.321912	-0.246213	-0.240771	1.2776	0.272008	0.236854	0.159446	-2.68163	0.395209	-0.205014	-0.0418905	0.0194017	-0.27494	0.0486414	-0.345654	0.0645578	-0.314627	-0.0944535	0.769799
1603	DAD1	-2.74927	0.217913	0.170756	0.102229	-0.492874	0.337434	-0.0719038	-1.94753	0.736736	1.40106	-0.404478	0.829588	0.587255	0.974431	5.64055	1.57034	0.1027	0.157046	0.887101	0.301589	-0.0993852	0.0751803	0.543416	0.69894	0.711461	1.21008	0.647021	0.052307	1.28782	0.763346	0.276402	0.415265	1.61476	-0.412656	0.771472	-0.182112	-0.84861	0.374163	0.291922	-0.0187086	0.443523	0.207154	0.0602117	0.763516	0.0257184	2.12809	0.320942	1.14255
64981	MRPL34	-0.265906	0.284956	0.301435	1.857	0.411002	1.76989	0.271531	5.21082	-0.432647	-0.246478	-0.243263	-0.40965	0.4963	0.314653	0.878284	0.861521	-0.926499	0.807792	0.647776	0.8058	0.0157383	0.675028	-0.624528	0.795834	-1.07711	2.46204	1.31936	-0.164169	0.107549	1.05901	0.451161	0.6427	0.325706	2.1771	-0.00786147	-0.169591	2.22154	0.133544	-0.00830735	0.151412	0.640787	-0.863548	-0.0687739	1.072	0.940722	0.609246	0.767756	1.13239
25804	LSM4	-0.644013	0.353331	-0.546509	0.375649	-0.509191	-0.53879	-0.833048	2.29474	1.462	0.971226	-0.537034	1.65208	-0.0863223	0.478995	-0.364996	0.190924	-0.599557	0.508707	0.025698	0.164838	-0.0203491	2.08792	0.398974	1.34701	0.380269	0.579307	2.17161	1.14701	0.887869	0.676118	0.631978	0.274631	2.35602	0.240831	0.466648	-0.00575576	0.737881	2.49641	-0.818891	-0.370643	0.143635	0.833063	0.414233	0.20822	0.85748	1.05277	-0.467671	0.679381
27243	CHMP2A	0.00516686	0.0342926	-0.0148355	0.443757	0.05953	0.668024	-0.372732	-0.255745	0.712248	0.833387	-0.141972	0.915865	0.769552	0.867174	5.68227	0.123293	-0.37552	-0.153392	0.586073	1.39033	-0.0681661	0.5217	-0.0826756	0.550983	1.46905	1.55752	-1.11995	-0.460095	1.16284	0.160488	0.315106	-0.0969646	2.27106	-0.622122	0.0664506	-0.351332	0.403529	1.3861	-0.833941	0.710491	0.194828	0.0868958	-0.584803	-0.0841323	0.472859	1.1634	-0.310053	0.494834
9040	UBE2M	-3.44512	-0.473704	-0.407294	-0.0169651	-0.657971	-0.394666	-1.2432	0.629063	0.629765	-0.877206	-0.711704	2.30996	0.176215	1.702	1.14322	0.442746	-1.11281	-0.0976177	0.651793	0.123163	0.504145	1.09198	-0.106243	1.22485	-0.112595	1.50821	-0.373056	0.350068	0.71454	0.256213	0.36484	-0.102918	1.60536	0.918926	0.117542	-0.0899491	-0.0284822	1.32779	-0.639075	0.282441	0.513329	0.275307	0.36312	0.100849	0.913733	2.74832	-0.746605	0.906737
51659	GINS2	-2.40697	-0.475766	-1.34898	-1.31608	-0.0521415	-0.454885	-1.51556	3.23527	1.3006	0.429028	-1.55991	2.13868	-0.00588891	2.8118	-1.04314	2.44646	0.036012	0.0182154	-0.161477	1.79548	0.422369	-0.119795	0.558169	1.12442	2.96941	-1.11385	-0.48739	0.372644	1.56207	-0.533077	0.388561	-0.6851	1.16674	0.705205	-0.0873583	-1.11469	-0.208254	1.00806	-1.39939	-0.627002	0.803054	1.38696	-0.396118	0.0629637	1.75169	2.60346	0.845934	1.17374
1349	COX7B	1.14708	0.863259	0.756136	1.85827	0.157072	0.566603	0.245776	-4.89704	2.09205	1.60754	-0.244608	0.160438	0.652384	1.79799	5.35504	1.03043	0.615656	-0.340251	-0.449366	1.93067	-0.641834	-0.293702	0.304789	0.131471	0.0203237	2.09254	-0.160109	-0.269567	1.22308	1.03164	0.508406	0.278085	-0.161215	-1.36532	0.1684	-0.0618576	0.448446	1.40797	-0.0879038	0.0463018	1.38171	0.469759	0.00605807	0.416638	0.123794	0.736591	-0.384866	0.267909
84313	VPS25	4.37857	0.107325	-0.257529	0.567805	-0.264685	0.948218	1.36203	-0.303165	0.304012	0.21105	-0.896565	1.99936	0.170305	4.0497	3.34567	1.55375	0.141611	1.15847	-0.728706	0.781551	-0.0870732	1.14464	-0.088021	1.49097	0.0058229	1.97433	0.370451	1.21062	1.30597	0.0744417	0.207555	0.757425	0.531212	-0.532676	-0.631366	0.182378	0.118665	-0.0815089	0.151879	0.569916	0.238772	0.320352	-0.365455	0.447993	1.77722	0.735271	-0.402109	1.47634
1984	EIF5A	1.01172	-0.268026	0.07618	0.416263	-0.505629	0.434488	0.10321	-0.407401	0.663673	0.393408	0.21585	1.65556	-0.346474	0.172951	1.75171	2.31856	-0.352394	0.738763	0.0768493	0.1471	-0.194059	-0.631253	0.156151	0.0557494	0.556698	1.15054	-0.799256	-0.00492202	0.972225	0.142978	0.0770654	-0.577281	1.32258	-0.663742	0.0126911	0.228401	-0.400373	1.06708	-0.665113	0.40983	0.466814	-0.578604	-0.0503415	-0.350672	0.579336	1.25298	-0.0699219	0.792869
54663	WDR74	5.49438	0.344968	-0.504002	0.7928	-0.124387	0.48666	-0.860453	2.23019	-0.941944	0.865179	0.076545	1.39335	-0.521151	1.53382	3.50196	1.6951	-0.439117	1.10312	-0.538758	0.82415	-0.058145	0.124673	-0.112222	0.0772025	0.21126	-0.677743	1.463	0.075847	0.43059	-0.306327	0.0746916	-0.0224917	2.52687	-0.946758	0.0101595	-0.56122	-0.556064	-0.0629425	-0.0996665	-0.49989	-0.176325	-1.47658	-0.277574	-0.167092	0.438733	1.08227	0.533271	0.410365
56851	EMC7	0	0.615257	0.62944	0.696291	0.112305	0.817365	1.25617	0.147109	0.413744	2.36587	0.36117	2.92642	0.400697	1.83782	2.53524	-0.000391445	0.235186	0.422967	0.423356	0.476861	-0.0489046	0.888234	0.279594	0.000934049	-0.857084	0.0210481	-2.34413	-0.0400827	1.83441	0.793173	-0.0181486	0.112675	1.63313	-0.0394649	0.581338	-0.33813	1.00932	0.347371	1.15258	-0.175871	1.82734	0.231043	0.47917	0.235553	0.261794	3.33515	-0.232941	1.00599
26519	TIMM10	-2.40697	0.451128	-0.83184	0.672427	-0.42985	0.873953	0.269297	-2.91531	-1.31245	0.0270402	-0.667441	1.69226	0.943272	3.04176	3.45625	-0.0835381	-0.691791	0.0139578	-0.39047	0.0315984	0.0131842	0.121722	0.293681	0.837805	2.96526	3.74109	1.03241	0.374779	1.48044	0.305849	-0.0717543	-0.00872977	0.780738	1.03534	-0.668158	0.215823	1.39091	0.895853	0.0370439	0.670322	0.672429	-1.00644	-0.402162	-0.284571	0.685023	3.57652	0.596661	-0.162993
746	TMEM258	0.322327	-0.297197	0.10719	0.196602	-0.0480316	0.0935756	-1.2848	-3.73037	0.955158	0.923718	0.454293	1.24286	-0.0141001	-0.50523	0.335204	-0.0349359	-0.0140014	0.0311825	-0.387323	1.003	-0.717345	0.493172	0.297118	0.800829	1.10261	-0.140582	0.236459	0.233565	1.13365	0.556049	0.429554	0.576806	1.19547	-0.203138	0.322293	-0.217582	-1.08528	-0.967882	-0.569536	-0.11764	0.871064	0.816892	0.997086	1.52828	0.845382	4.19023	0.00478083	1.29713
55312	RFK	4.33752	0.730281	0.254845	0.49201	0.420668	0.428737	2.29319	1.42368	0.973127	-0.962112	1.48247	2.52302	-0.232661	0.912435	3.21143	1.52139	0.697504	-0.152017	0.456883	0.756473	-0.210823	-0.484214	0.527869	-0.36134	1.50828	1.18977	-3.40774	0.496469	1.1943	-0.173571	-0.443444	0.59921	1.18202	0.182588	0.0324259	0.900176	1.12397	0.356225	0.459423	0.436083	1.20546	0.498015	0.177908	-0.375236	-0.203875	-0.952099	-0.625249	0.653632
10574	CCT7	2.75457	-0.123649	-0.266625	0.108831	-0.0876422	0.0812946	1.30367	-2.44363	0.31973	0.579534	0.143116	0.843164	0.0184768	1.52241	0.834456	1.92108	-0.0123734	0.717742	0.552824	0.356245	0.0852577	-0.408736	-0.00283034	0.395954	0.627523	1.89897	-1.39162	0.590091	0.504871	0.614005	0.171484	0.233652	1.49185	-0.800285	0.0248309	0.22631	0.204661	0.682793	-0.405614	0.923016	0.533981	0.0908308	0.0573549	0.483072	0.926729	0.770144	-0.0781305	0.813876
1329	COX5B	-3.35739	0.478003	-0.160857	1.9867	0.0369435	0.268277	-0.213621	3.21163	-0.11059	1.84471	-0.227381	1.47923	0.512813	2.42887	1.49974	0.936842	0.00114209	1.66838	1.03056	-0.00762046	-0.211179	0.148874	0.269427	0.350496	1.48133	3.78049	-2.08273	0.780104	0.768833	1.25816	-0.073336	-0.43345	1.76449	0.451765	0.102668	0.119408	1.7178	0.474294	-0.532507	0.690696	1.17038	0.179547	0.113222	0.470042	1.39444	-0.787527	-0.00527597	0.634398
92856	IMP4	0.664627	-0.166879	-0.0439185	0.693107	-0.170559	0.388067	0.0840953	3.71726	0.52821	0.178446	0.107913	-0.392664	0.379547	0.252825	-1.07798	1.42183	-0.484849	-0.235049	0.188011	0.529915	0.243044	0.132741	-0.344997	0.771396	0.348255	1.05885	-0.691863	0.879061	0.924277	0.13568	0.208099	0.115571	2.96544	-0.404363	0.233202	-0.22047	0.230352	-0.157556	-0.255539	-0.161503	0.405268	-0.534045	0.441599	-0.291343	0.92957	-0.329929	0.642754	0.132301
7295	TXN	1.545	-0.636326	0.197459	0.652349	-0.00201251	0.169387	0.537919	-1.83567	1.56738	0.107251	0.453707	1.60922	0.705353	1.63043	-0.283222	2.14369	-0.260355	0.395717	0.455061	0.0884879	-0.540359	-0.965935	1.22432	0.314495	1.49758	0.943014	-0.302878	0.824698	0.792618	0.834307	0.0835559	0.531418	2.30207	-0.289372	-0.10322	-0.143303	-0.89095	1.25442	0.0813973	0.782156	0.832356	0.143244	0.0414769	0.28337	0.528004	3.3084	-0.512466	1.7989
9128	PRPF4	-3.13776	-0.244269	-0.397666	-0.338703	0.494056	-1.10342	1.55414	1.01736	-0.653127	0.262969	0.105048	1.46149	-0.191898	1.62582	-0.11404	1.44417	0.145984	0.923504	0.377513	-0.871887	-0.160107	-0.408173	-0.114308	0.218489	1.75308	1.70938	-1.05347	1.30141	1.03007	0.622399	0.047747	-0.0546783	0.99019	-0.984403	0.143173	0.0803916	0.972203	0.0396973	-0.141229	0.490461	-0.187827	-0.258472	-0.437058	-0.255068	0.820962	-1.8034	-0.386655	1.28948
5695	PSMB7	0	-0.468766	0.0515814	0.814968	-0.254169	0.875624	-0.127515	-1.25095	0.698536	1.03747	0.749393	0.656752	0.404316	0.612902	-0.648512	1.45109	0.00341003	1.11838	0.816113	-0.375513	-0.300618	-0.640733	0.310377	0.656307	2.19197	0.984977	-0.0682254	0.431069	0.284533	0.16915	0.219638	0.250752	2.98132	-0.541701	-0.337291	0.250572	0.416907	0.535425	0.432672	0.41234	0.678599	0.27971	-0.0831288	-0.172924	1.14118	-1.24411	-0.493241	1.51056
11258	DCTN3	0	0.177542	-0.16502	0.54937	-0.142891	0.16576	0.316798	1.32277	0.190092	0.66383	-0.229973	1.40439	0.240671	1.95111	-2.53302	-0.131128	-0.693515	0.157417	0.928273	0.51513	0.565431	-0.388352	-0.368748	0.521912	-0.203749	-0.631221	0.430962	0.313425	-0.243775	0.586102	0.179101	-0.00444773	1.20476	0.873979	-0.183431	0.518572	-0.0236938	0.299778	-0.685233	0.690119	0.141673	-0.218505	-0.470901	0.511432	0.382211	-0.760784	0.118878	0.317147
10113	PREB	2.28947	0.253555	-0.0652861	0.276069	-0.785337	0.856851	-0.0817596	1.37817	-0.367718	0.640293	-0.681202	1.08814	0.00791209	-0.154377	-1.78594	2.43152	-1.12216	0.883152	1.06689	-0.0193257	0.487977	0.619602	0.23723	0.0987536	3.65114	1.50185	-0.596786	0.74434	0.963518	-0.516404	-0.0303348	-0.0929782	3.95809	0.230436	0.0716102	-0.149139	0.765839	0.131007	-0.079708	0.383315	0.00439872	-0.614297	0.0518451	0.262913	0.0773633	0.85761	0.103052	-0.536141
10063	COX17	2.59549	0.487116	0.18657	1.55401	-0.445405	0.319288	0.177457	-2.81657	0.0913418	0.497197	-0.679917	-0.563428	1.57358	1.5051	-0.550808	-0.95063	-0.293405	0.255087	-0.102533	0.300725	-0.0098495	1.28319	0.0679283	0.233447	-0.482819	-0.39796	0.64227	-0.258653	0.996174	0.643288	0.420092	-0.0563359	1.01395	0.914654	-0.153505	-0.442622	0.0485007	0.723168	-0.312939	0.71574	0.861419	0.235284	-0.0243321	0.161462	1.26148	3.10419	-0.755085	1.22617
83729	INHBE	0	0.411863	0.429956	4.72052	0.0783164	5.91624	0	4.58804	-0.0802584	0.032741	0	0	0.0457096	0	0	0	0	0	0.135124	0	0.10419	0	4.07879	0.426705	1.37411	0	2.43328	0.583545	1.30306	0.201173	1.89558	1.86288	0.359562	3.2068	0.150415	-0.390087	3.40815	0.719207	5.87841	0.345715	3.1563	3.25388	2.88018	0	3.29445	0	0	0.0321941
65082	VPS33A	4.87008	-0.510769	-0.101379	-0.35224	0.199177	0.899344	-0.594286	1.04069	0.608832	-0.0159527	-0.46473	0.0569487	0.193093	0.929504	2.73245	0.602582	0.252891	-0.021738	-0.0851588	-0.0763611	-0.152287	0.385141	0.0837299	0.0467204	0.378312	0.65315	0.275348	1.49498	-0.0737649	-0.263276	0.0908756	-0.351551	1.38777	0.298376	-0.344314	-0.152578	1.11589	0.0509175	-0.583152	-0.207187	-0.0311219	0.765533	-0.105837	0.128913	0.415221	0.400245	-0.622764	0.34926
6727	SRP14	1.7898	0.570247	0.192775	-0.00592731	0.212722	-1.02116	0.386499	-1.40335	-0.0267309	1.16644	-0.13934	0.72557	0.575483	2.04563	2.81711	0.460753	0.548596	-0.713862	-0.101251	1.00232	-1.04347	0.143955	0.216103	0.2849	-1.21188	0.323582	-0.401915	0.116656	0.530314	0.589936	0.291338	0.226366	1.41436	-1.27014	-0.522315	-0.829419	1.48849	0.663219	-0.0604588	0.342695	1.34942	0.384561	-0.59618	-0.418965	0.262106	-0.834503	-0.162723	0.938959
6187	RPS2	-0.347747	0.132759	-0.338735	-0.590293	-0.586872	-0.639786	-0.995958	2.64022	1.23393	0.196533	0.734305	0.453121	-1.2041	1.2894	-0.142371	2.43998	-1.93831	0.668465	0.963543	-0.332383	0.364028	0.136389	-0.0335323	0.696917	1.35841	1.00499	-1.15488	0.838447	0.893865	-0.239011	0.0274516	0.778482	1.08047	0.972233	-0.346578	-0.465614	-2.11502	-0.857833	-0.62353	-1.06185	-0.491068	-1.73796	-0.0488011	0.287489	0.649409	0.11726	-0.112272	0.902508
4716	NDUFB10	1.50308	0.480697	-0.0618214	1.01982	-0.330575	0.752725	-0.854887	1.71036	0.433191	0.719264	-0.764081	3.48351	0.0540178	3.11581	0.720962	1.5829	-0.0883336	1.07492	0.241051	0.791633	0.071171	0.890447	-0.184205	0.774194	1.37534	2.90426	-0.76688	0.576238	0.847766	0.49389	0.232251	0.288013	1.88245	-1.25788	-0.571915	-0.252415	0.375486	0.675234	-0.192758	0.525927	1.0677	-0.087492	-0.339162	-0.200576	1.2016	0.783636	-0.78344	0.771293
8533	COPS3	2.39922	0.220479	-0.0100762	-0.77845	-0.217219	0.406212	0.398306	-0.939063	0.108066	0.669048	-0.683422	0.76453	0.155017	0.541614	0.877599	1.57108	-0.140297	0.560295	0.103311	-0.112581	-0.443333	-0.083712	0.411583	-0.143442	-0.3508	0.55722	0.0180345	-0.476611	1.45854	-0.128199	-0.0454487	-0.672272	1.94724	0.488623	-0.0516089	-0.0216864	0.451398	0.691985	-0.292851	-0.0286332	0.0610417	0.396415	0.20349	-0.719979	-0.119015	1.677	0.278197	0.778634
2064	ERBB2	0.13384	0.3732	-0.395897	-2.78976	0.311971	-3.11593	-1.51278	1.77176	1.14107	-0.58677	-0.236541	1.47528	-0.00257839	0.712139	1.53864	3.6458	-0.534462	1.3267	0.20037	0.234311	0.704759	1.66342	-0.102501	0.694055	0.120621	2.45859	-0.771678	0.543583	0.20529	0.810265	0.0707676	0.663983	0.832908	0.344466	-0.725764	-0.0279122	-2.02475	-0.28078	0.281783	0.897038	0.947613	0.38659	-0.162822	0.639442	1.48872	-0.200173	-0.852739	0.905699
6647	SOD1	1.2504	0.232192	0.466875	2.20783	-0.0756426	1.79197	0.806043	0.52316	0.356145	0.49536	0.405277	1.51373	0.252164	1.15936	3.26263	1.37623	0.424852	0.0992293	0.108455	0.427187	-0.457344	-0.251048	0.685396	0.163445	0.693837	0.780239	0.0209973	0.49482	0.727011	0.939502	0.225967	0.783379	2.0448	0.126841	-0.390385	0.101791	1.45357	0.581102	0.906769	0.146923	1.41521	1.56716	0.514252	-0.00247227	1.79986	2.07099	-0.337251	0.239387
5694	PSMB6	3.51854	0.236278	-0.124474	0.575993	-0.0783426	1.60433	-0.267897	1.00799	-0.0712114	0.35371	0.264167	2.61549	0.508704	0.869296	4.61835	1.70378	0.620576	-0.3923	0.433398	0.534449	0.0536555	-0.24286	-0.0609541	0.44924	-0.342911	1.05884	-1.09711	0.615982	1.15299	0.620663	0.140675	-0.476654	0.46686	-1.68264	0.0803477	0.178554	0.873107	1.3851	-0.42214	0.569819	0.34936	0.112276	-0.17708	-0.118786	0.252234	2.6172	0.239393	0.743858
5226	PGD	-1.47008	0.210298	-0.821522	0.194925	-0.54174	-0.396103	0.00282549	-1.69758	0.605502	-0.355315	0.226688	1.2266	0.263978	2.18799	4.08616	1.50747	-0.0761125	0.843364	-0.355579	0.207092	0.078503	-2.96097	0.0236382	0.58468	0.794396	1.16029	-1.7282	1.29673	0.572022	0.622106	0.124829	-0.4393	1.34357	-0.623852	0.512604	-0.00383276	0.237175	0.0617994	-0.639982	0.64485	0.831727	-0.438363	-0.142482	0.0145103	-0.827293	2.35106	0.167526	-0.303751
5686	PSMA5	-1.07784	-0.277333	0.0265118	0.693439	-0.0354214	0.934559	0.810706	-1.16174	0.948879	-0.413182	0.042129	1.29693	0.45943	1.11165	2.62315	1.28813	0.187217	-0.639715	0.158102	0.212414	-0.191401	-0.578152	0.487466	0.525567	0.380139	0.889579	0.368105	1.62567	1.34674	0.469659	0.242699	0.203906	3.5451	-0.491002	0.0453958	-0.108893	-0.0866033	0.803194	-0.210472	0.0957432	0.19647	-0.0034503	0.378057	0.659711	1.24344	-0.0402501	-0.318704	0.530411
29097	CNIH4	-0.965135	0.282816	0.0173418	-1.11215	-0.0222608	-0.49934	-1.41512	-0.0476729	1.79328	-0.632165	0.477934	2.22445	0.306524	2.94745	-0.0759786	2.13744	0.211605	0.718648	0.237314	1.74078	-0.20795	0.0427118	0.135728	-0.0872864	1.02594	0.915536	1.11999	1.26586	0.752513	0.787324	0.536964	0.263084	0.14981	-1.06494	0.469898	-0.0999928	0.935792	1.2083	-0.313844	-0.597978	0.989842	0.309065	-0.24839	0.379841	1.4815	0.0332487	-0.197576	1.05175
2987	GUK1	2.14355	0.37407	-0.0268297	0.43312	-0.0372496	-0.225497	-0.357962	2.51762	0.240774	0.745975	0.300275	-0.0433741	-0.0625384	0.139649	-0.643045	1.71459	-2.01529	0.177686	0.48827	0.559883	0.666995	0.536971	-0.59708	0.685278	1.47706	1.69907	0.175708	0.48488	-0.0417309	0.403518	0.203783	-0.246512	0.700044	0.0307137	-0.350682	-0.00229747	-1.09993	-0.506156	-1.32791	-0.216944	-0.064523	-1.00192	0.0213418	-0.266965	0.996068	0.149339	0.0285401	-0.0791062
9391	CIAO1	-1.87029	0.122761	-0.324872	0.410147	0.0905794	0.970245	-0.181766	0.246515	-0.011182	-0.168927	0.11546	1.00731	0.0646861	0.946732	1.50845	0.230256	0.190345	1.7812	0.677943	0.440583	0.311101	0.0190931	-0.205046	0.361845	1.94438	0.679766	-0.439237	0.452766	0.00947907	0.352696	-0.0160074	-0.155147	0.451963	0.721088	-0.530129	0.136367	0.584607	0.0397686	-0.393251	0.424743	0.349086	-0.4819	-0.274927	0.469649	0.752827	0.641968	-0.238613	0.544604
3329	HSPD1	-0.649899	-0.391812	0.313139	0.127917	-0.250033	-0.345648	-0.405877	-3.05054	0.0741009	1.07827	-0.921344	0.632347	0.886924	1.24363	0.611782	1.38796	0.0266389	0.507794	0.544648	0.181446	-0.641438	-0.849525	1.1606	-0.710163	0.955561	0.178727	0.141151	0.359117	1.0621	0.128015	0.168455	0.0477357	-0.656338	-0.276721	0.269158	-0.388289	0.700231	0.72383	0.695987	0.0456909	1.06707	1.06301	0.104787	0.0764844	1.33993	1.15538	0.636404	1.17537
85403	EAF1	4.53268	-0.349185	-0.265456	-1.22834	-0.357677	0.138779	0.415219	-0.17131	0.0217265	0.369944	0.543301	1.41935	-0.020468	-0.232337	-1.88904	0.7922	0.0447964	0.306718	-0.239735	0.119976	-0.151582	-0.0115749	0.205528	0.134164	1.50333	0.157598	-2.11434	0.562848	0.223763	0.107737	0.125115	0.0694962	2.99167	0.358782	0.0903219	0.460112	0.295915	1.15456	-0.841305	-0.875581	0.443279	1.02719	-0.150452	-0.072508	0.402227	1.19111	-0.188236	1.3445
58477	SRPRB	3.0716	-0.0597299	-0.644176	0.227249	-0.318357	0.76636	0.126469	-0.488356	0.430642	-0.95842	-0.63943	3.35273	1.28206	1.10846	1.96472	2.37242	0.812269	-0.0512918	0.454699	-0.0495809	-0.171964	0.905705	0.0387357	0.963653	2.46854	-0.26717	-5.1953	0.494906	1.1014	0.0277039	0.105027	-0.170098	2.01924	-1.36835	0.651468	0.263893	1.45348	0.643783	-0.0286828	0.549928	0.630421	0.986667	-0.177109	0.595845	0.720401	-1.63059	0.129568	1.1944
4715	NDUFB9	3.1304	0.29941	-0.188038	0.976259	-0.145348	0.127417	0.757021	-2.05328	1.17222	0.813696	-0.774471	2.57262	0.722249	1.41782	1.10542	0.238915	-0.152741	-0.130767	0.51302	-0.131669	-0.142025	0.540479	0.25692	0.374975	0.51567	1.83018	-0.708944	0.779872	0.476003	1.0943	0.16077	0.504853	1.34465	-0.7991	0.274874	0.0630107	-1.04502	1.50737	0.000552404	0.160521	-0.120735	0.692688	0.352272	0.101413	1.94466	0.517516	-0.668937	0.498776
6838	SURF6	5.24006	0.596618	-0.526519	0.240166	0.132477	-0.181874	-0.0271957	3.88904	-2.04369	2.15693	0.725986	0.421447	0.827206	0.686845	2.10589	1.28557	-1.71271	0.98597	1.65878	1.22927	0.359807	-0.00693207	-0.0294521	0.528805	-0.791989	2.35394	-0.338694	-0.327026	-0.736343	0.420053	0.0362778	-0.421118	0.406808	1.0719	0.477086	-0.116726	2.29934	1.37996	-0.339663	0.638535	-0.497238	-1.24454	-0.476808	0.247474	0.154432	-1.57637	-0.0620783	1.39658
10525	HYOU1	1.25127	0.951487	-0.334005	-0.698971	-0.510255	-0.045805	0.146992	-0.927706	-1.13089	1.06749	0.151618	0.802099	0.396076	0.199852	2.33172	0.735302	-0.790448	-0.51637	-0.141424	-0.174962	0.347203	0.253156	0.624729	0.500287	0.329449	0.379707	-0.14319	0.0520711	1.02875	-0.193531	0.166477	0.171578	0.460768	0.445091	0.577227	0.205036	-0.19949	0.632373	0.192145	0.497517	0.950318	0.0211348	0.464331	0.374757	0.767519	0.595317	0.233058	-0.0195309
79980	DSN1	0	-0.710001	-0.976691	-0.891861	0.313492	-0.0349441	0.390293	-0.541303	-0.147395	1.91815	-0.983457	-0.279012	0.00757742	0.767147	3.30216	0.890698	0.243371	0.471906	-0.329349	0.122295	-0.49797	0.880738	0.73486	0.377084	0.891014	2.24169	1.01744	-0.464367	0.373891	-0.525063	0.183815	-0.924637	0.383053	-0.178428	0.0438005	-0.33028	2.41786	0.515296	-0.267624	-0.497886	0.201619	0.338179	0.231151	-0.143047	0.647855	0.575708	1.04812	0.600206
5531	PPP4C	1.51315	-0.0036279	-0.784614	-0.319702	-0.626833	-0.704229	-0.145759	2.51728	0.693565	0.30831	0.249963	0.265578	-0.3786	1.01687	1.56476	1.72336	-1.02554	-0.0349882	0.0811687	0.621644	0.35187	0.859991	-0.417335	0.907993	0.838967	1.82133	-0.055673	1.10153	0.431064	0.106478	0.19586	-0.387091	0.288653	-0.495731	-0.0638469	0.178123	-0.468957	0.422417	-0.507535	0.0894288	0.973968	-0.660044	-0.336199	0.403137	1.10781	0.517757	-0.107873	-0.0891629
226	ALDOA	-0.303061	0.439179	-0.589608	-1.11535	-0.587632	-4.11815	-0.454871	1.24658	0.348175	0.619586	-1.00531	0.430717	1.92686	0.378448	0.458163	2.24008	-1.80088	0.337105	-0.14276	0.523067	0.393395	1.59604	-0.297578	0.498036	0.771221	2.15344	-1.36793	0.936162	0.369166	-0.141219	0.162313	-1.54117	2.20284	0.0690268	-0.39567	-0.0700124	-1.22761	0.753865	-0.825036	1.14229	0.870867	-1.00297	-1.47722	0.40551	1.06875	1.77187	-0.305597	0.423421
22948	CCT5	1.64146	-0.405818	-0.594132	-1.13929	-0.36732	-0.92519	0.121376	-3.09234	-0.136617	0.586442	-0.208967	0.91399	-0.262233	1.19246	2.24393	1.97684	-0.209988	-0.0240782	0.160897	0.296292	-0.0929566	-0.0983791	0.00411368	0.0900742	1.93311	0.691986	-0.24008	0.703271	0.895043	0.27174	0.0783306	0.572576	2.05697	-0.526567	0.154045	0.273723	0.0943054	0.694378	-0.873191	0.334071	0.389999	0.149104	-0.601271	-0.230905	1.19123	3.13591	0.668946	1.48827
4718	NDUFC2	0.190666	0.422287	0.711231	1.05306	0.108267	1.00325	0.652239	2.02542	-0.975612	1.79732	1.80792	1.5924	0.854196	1.20482	0.0222974	0.665636	-0.232941	-0.515527	-0.846702	0.495726	-0.0625975	1.02942	1.196	0.184179	0.442788	0.747819	-1.14002	2.24516	1.30201	0.576086	0.288978	0.42271	1.43959	0.0772362	-0.249803	-0.0382591	0.436319	0.933406	0.563056	0.506756	0.504326	0.852497	0.357304	0.535692	-0.0783775	0.519169	0.35713	1.88602
8872	CDC123	1.99046	-0.774889	-0.183845	-0.0890433	-0.446302	-0.0375338	0.599622	-0.465875	0.40877	-0.823605	0.643835	0.541388	-0.0678875	0.130413	2.36769	0.481989	-0.178789	-0.00646904	-0.405539	0.700568	-0.0565791	-1.23609	-0.267653	0.332926	1.20578	1.28928	-0.631934	0.0662734	-0.0541796	0.539049	0.302391	-0.220707	2.19899	-0.248798	-0.0618707	-0.0894638	0.0719053	-0.0835661	-0.311529	-0.284215	-0.15559	0.473989	-0.184628	0.00800495	0.0156605	-0.536977	-0.0199963	0.812815
498	ATP5A1	0.281016	-0.121728	0.0171338	0.760497	0.0749916	1.34916	0.877865	-0.536733	0.751609	0.551419	-0.58135	1.24142	0.613042	1.61921	1.31045	0.316275	-0.337603	-0.0382415	0.752149	-0.442574	-0.0683294	-0.813578	0.372126	0.603674	1.06842	0.861244	-1.00469	0.23842	0.42211	0.32378	-0.0135644	0.24658	1.13563	0.295137	0.272161	0.229269	-2.96358	0.0667701	0.321946	0.0652421	1.29225	-0.439991	0.448163	0.336279	0.195609	1.26208	-0.00247075	0.759459
53918	PELO	-0.400217	-0.033793	0.869746	-0.0310189	1.11451	0.715266	2.81176	0.799973	1.15714	-0.58143	-0.73016	0.730949	0.332061	-0.295425	-1.93026	-0.325621	1.04326	0.830773	-0.457497	1.1605	0.283589	-0.561982	0.0249496	0.325471	0.795018	1.41812	-0.744512	-0.377377	-0.186144	0.27727	-0.341895	0.52913	3.50385	0.189548	0.700308	0.351549	0.408586	0.732161	-0.101396	0.607058	0.0553543	0.49772	-0.188828	0.467077	0.162986	2.49027	0.119992	0.895291
116150	NUS1	3.85996	-0.393596	0.441041	0.0717172	0.204486	0.351811	-0.956392	-0.280472	2.12343	0.260495	-1.22163	0.528602	-0.461325	-0.406225	4.24503	0.580938	0.386223	0.494208	-0.21495	0.310548	-0.0996298	-1.07937	0.495321	-0.496852	1.35384	-0.219858	-1.10994	0.30405	-0.0586158	0.355193	0.231211	-0.0533701	-0.0476097	-1.82178	0.343896	-0.161001	1.52787	-0.236413	0.672356	-0.10859	0.526616	0.351033	0.384843	0.0727169	-0.428464	-0.311467	-0.0697432	-0.557381
6921	ELOC	0	-0.185185	0.12534	0.239856	-0.108703	-0.47276	-0.273375	-0.043519	0.888654	0.340958	0.0997464	0.801992	0.519305	1.15071	3.61068	0.565761	0.663443	-0.856651	0.319077	-0.874371	-0.0447609	0.843907	0.0331199	0.137561	0.0509398	-0.012887	-0.382416	1.10985	0.736849	0.777916	0.158781	0.108707	1.44238	-0.13992	0.0309892	-0.151124	0.517952	0.8187	0.187364	-0.133894	0.0203612	1.06253	-0.3184	-0.0877904	1.69974	-0.898802	-0.43731	0.318456
54148	MRPL39	0	0.373169	0.34018	0.860562	0.594639	0.98518	1.53499	-0.233311	-0.985486	-0.558622	-0.151531	0.94826	0.113583	-0.415273	3.76891	-0.637203	0.40735	0.406021	-0.63486	0.237195	-0.846025	-0.347318	0.300883	-1.02988	0.721942	-1.44338	1.34684	0.82527	2.18326	0.367181	0.273474	0.357951	0.937069	0.864386	0.200014	-0.189427	0.790163	0.914068	0.667333	-0.988228	-0.113503	0.858964	0.192524	0.559656	0.276645	3.51873	0.0787528	-0.0457134
63875	MRPL17	0	0.13233	-0.490759	-0.531629	-0.0393334	-0.337684	-0.123009	2.7152	0.442165	0.0471436	-0.331096	0.329589	0.0990726	0.437205	-1.10278	1.30731	-0.192339	0.813023	-0.591326	0.475073	-0.337847	-0.240465	0.0418044	-0.0384859	0.751514	0.322038	-0.0416789	1.34198	1.31563	0.299389	0.50057	0.133787	0.791313	-0.455567	0.265464	0.0479115	1.61251	0.673425	-0.599276	-0.997984	0.138494	0.0905158	-0.0355911	-0.0751215	0.988887	2.66049	0.70593	1.44255
124995	MRPL10	2.13362	-0.182767	0.160702	0.177852	0.348857	1.03154	0.186667	2.16115	0.766444	0.607909	-0.939489	0.22841	0.168918	0.522479	-0.253298	0.949829	-0.512981	0.262343	0.0104079	0.0597872	-0.0849095	0.21189	-0.250507	0.861801	-0.4974	1.80191	1.85029	0.626079	1.42812	0.0975952	-0.299341	-0.369764	2.31612	0.67266	0.0201025	0.0479014	1.94226	1.21043	-0.249387	-0.156515	-0.167158	-0.0332119	0.158951	0.765808	1.17839	2.50469	0.202189	0.698169
11267	SNF8	1.01393	-0.489046	-0.349922	-0.00139146	-0.402618	0.4355	-2.51221	0.5839	1.00163	2.24876	-0.197252	0.513821	0.691805	2.47471	4.65853	1.36478	-0.161359	0.344856	0.235959	0.638755	0.0996222	-0.239874	0.109939	0.293365	2.06152	1.97906	-1.93011	0.310564	1.57921	0.0131602	0.107366	-0.39749	1.51741	0.00589015	-0.559654	-0.174804	0.895328	-0.0481572	-0.39474	0.3266	-0.214365	0.0867827	-0.0338121	-0.16026	0.582255	1.196	-0.18075	0.517865
5710	PSMD4	0.37608	0.181619	-0.459901	-0.355992	-0.308398	-0.163169	0.100845	-3.01121	-0.300072	0.700635	0.330431	1.63267	0.585295	1.7151	4.35814	-0.0266115	-0.371516	0.550618	0.266005	1.17437	-0.0489783	0.603212	0.00538809	0.798061	0.229619	0.784522	-0.796402	1.13986	0.737434	0.572583	0.190096	0.274575	5.50911	-0.519327	-0.12518	-0.0433039	1.19587	0.268577	-0.645689	0.0201995	1.01262	-0.0125628	-0.325872	0.0407341	1.02508	0.146473	-0.53819	0.425521
5692	PSMB4	-2.8424	-0.0293224	-0.135376	-0.326008	-0.375055	0.0276938	-0.46627	0.054616	0.838193	0.842189	0.488199	-0.0559548	0.111538	0.865246	1.54608	0.55548	-0.444292	-0.36089	0.491474	0.353385	0.0899734	-0.0264278	-0.213139	0.302067	0.519622	0.585063	-0.629951	0.42296	0.148197	0.589049	0.251466	-0.00239418	0.884396	-0.460902	0.190641	0.0531332	0.451212	0.838108	-0.929509	0.22829	0.824778	-0.376331	-0.192331	0.0719706	1.14453	1.2027	-0.376714	0.513903
112950	MED8	0	0.224523	-0.21377	-0.925772	-0.170452	0.296623	-0.127951	1.57439	-1.24017	0.275457	0.153655	1.664	-0.349164	-0.0202853	-1.47394	0.991699	-0.300785	0.244582	0.494195	-0.128857	-0.0948715	-0.555146	-0.277792	0.744352	1.00229	2.70906	0.878442	1.14963	0.211093	-0.252052	-0.0600371	0.437086	0.449567	0.137131	-0.581049	-0.600569	-0.0814309	0.389679	-0.194491	0.272066	0.218791	0.0800621	-0.364739	0.420125	-0.0449751	3.19311	-0.404277	0.360415
9114	ATP6V0D1	1.81011	0.205907	-0.329562	-0.0715676	-0.635181	0.754	1.60509	1.85481	1.26859	1.11617	-0.513836	1.64539	0.245529	-0.1202	-1.26344	-0.0514101	-0.245389	0.513907	0.569329	-0.0727214	0.194049	-0.673633	-0.140373	0.185753	-1.0568	1.18521	0.596217	0.574595	1.45415	-0.354282	0.0538328	-0.354415	0.703343	-1.07009	0.360841	-0.0276637	-0.34784	0.447157	-0.513063	-0.0156991	0.0372521	0.0716601	-0.0428314	0.104225	-0.579827	0.754474	-0.483694	-0.326049
27433	TOR2A	0	-0.372105	-0.728721	-0.214239	-0.0125856	0.883915	0.457722	1.91945	1.63858	-0.659692	0.192385	-1.07226	-0.241162	-0.0123964	1.11276	2.56768	-0.544388	0.817139	1.22219	-0.7073	0.366385	0.781906	-0.34092	1.40062	2.30589	0.826665	0.798723	0.620422	0.581232	-0.591428	0.606609	0.15889	1.90674	1.43384	-0.548978	-0.456089	-1.98606	-0.313754	0.0382809	0.616412	0.810793	-0.077062	0.0298535	0.385954	0.525934	1.92546	-0.349208	0.440093
2224	FDPS	-2.22044	-0.519948	-0.143285	2.44294	-0.418905	1.73599	-0.301068	-1.64715	-0.464626	-0.241109	-0.217674	1.00094	-0.407351	1.28282	2.28955	0.610637	-0.216553	0.310149	-0.399205	0.714406	-0.127106	0.0653577	-0.0108616	1.00911	0.499945	1.60885	0.141851	-0.100319	0.0726359	0.188984	0.0643213	0.0818871	1.90808	-0.988071	-0.00952539	0.349666	0.0142595	-0.493318	-0.0689331	-0.168432	0.940356	0.20055	-0.227754	0.0953581	1.33548	2.84518	0.313698	-0.213165
51728	POLR3K	0	0.655216	-0.720972	-0.514869	-0.214272	1.27788	-2.36704	-0.666442	1.33481	-0.0874624	0.843369	-0.0567976	0.77728	-0.307754	-1.45762	2.00854	-0.00374053	-0.553849	0.124849	0.967342	0.676787	1.30185	-0.0505773	1.51354	-0.417658	2.93875	-0.224037	0.999756	1.66742	0.929578	0.0911731	0.316039	1.64427	0.339361	-0.465381	-0.408711	0.259883	0.249023	-0.0307824	-0.118918	0.782874	1.80609	-0.189366	0.299463	1.76995	-0.831257	0.721933	1.29536
79622	SNRNP25	0	0.0535938	-0.498173	0.388574	-0.197657	0.787146	-0.233182	2.70077	0.495848	1.60529	-0.6884	1.61782	0.615402	0.101038	4.41431	2.22983	-0.222093	-0.0825119	0.102308	0.097789	-0.294569	2.55196	0.27144	1.15405	-1.43286	2.16135	-3.69382	1.35234	1.26422	0.288234	-0.054785	0.410566	4.52031	-1.97091	-0.0601121	-0.697251	-1.72196	-0.0423557	-0.433167	0.3949	0.446448	0.633939	-0.516767	0.202205	1.56632	-1.63425	0.991322	1.93558
84447	SYVN1	0.610561	0.175755	-0.218358	1.08293	-0.520301	1.19124	-1.66878	1.67265	-0.0161948	0.427142	0.362651	0.796412	0.169165	-0.185335	2.76434	0.244274	-0.305733	0.415363	0.510723	0.199583	0.250939	1.16287	0.107575	1.07767	2.74853	0.624681	-0.680012	-0.0727953	0.534325	0.118368	0.147243	0.706039	1.83153	1.57868	0.404727	-0.119652	0.363858	-0.0940754	0.810867	-0.174226	0.688712	-0.0610348	0.217463	0.595202	0.048808	-0.423351	-0.201786	0.774929
476	ATP1A1	0.797196	0.195645	0.424308	-0.539913	-0.440209	-0.435044	0.186194	-2.19603	0.288962	0.832217	0.624187	2.24734	0.745038	0.887979	2.3522	0.427881	0.0294516	0.282084	0.746604	0.202064	-0.0530717	-0.256847	0.031341	0.180362	0.155561	0.725536	-0.0820576	0.729938	-0.0453329	2.26704	0.00468911	1.08235	0.790898	-0.127416	0.420116	0.104602	0.706742	0.367399	0.0363417	0.38232	0.481404	1.17433	0.219609	-0.102838	0.30996	0.658924	-0.245256	1.23233
6184	RPN1	-2.30894	-0.224614	-0.294632	0.180638	-0.445308	0.311858	0.154818	-0.160843	0.951284	1.10624	0.0381258	1.76117	0.528883	1.36903	1.78819	1.01252	-0.272307	-0.155937	0.546042	0.562266	0.130445	0.0533933	0.446124	1.22172	1.45207	0.890104	0.618321	0.554103	1.13615	0.545854	-0.0464249	0.339444	2.8573	0.373966	0.486555	-0.159308	-0.356196	0.272807	0.174373	0.0338085	0.492768	0.307113	0.158651	0.0888673	0.549351	-0.335944	-0.112832	0.684174
7086	TKT	2.90153	0.655101	-0.021896	-0.191881	-0.713009	-0.8751	1.13304	0.895638	1.1431	0.649588	0.0703002	0.105165	0.0932042	0.691754	2.17687	2.38777	-1.32489	0.536725	0.136569	-0.105498	0.371974	-0.811677	-0.120923	0.327844	1.27178	1.40102	-0.0840272	-0.150619	0.374228	0.0106004	-0.0225579	0.236595	0.754454	0.530796	0.734661	-0.304916	1.10219	0.281601	0.0337857	0.172918	0.443757	-0.875024	0.179085	0.0218456	0.809891	1.22142	0.236145	-0.129118
7415	VCP	2.48048	-0.119675	-0.298884	-0.562536	-0.359305	0.212506	0.705703	-0.202388	0.686366	0.665673	-0.0480827	0.845878	0.43081	1.26125	-0.95262	1.01392	-0.384752	0.357795	0.455847	-0.157539	0.265298	0.296602	0.175026	0.0233608	0.0879653	0.900249	-0.425182	-0.145265	0.186388	0.289799	-0.0977143	0.124524	1.47073	0.375998	-0.0468963	-0.0935596	0.362751	0.737343	-0.10854	0.367162	0.494828	-0.249116	-0.0687663	0.235281	0.256568	1.17625	-0.0486875	0.71664
509	ATP5C1	-0.376298	-0.205219	0.432586	0.825281	0.129339	0.777469	-0.268713	0.0437156	0.77715	0.0516164	-0.055571	1.10587	0.106473	1.44365	3.17107	0.735978	0.549866	-0.161653	0.246084	0.0895211	-0.380873	-0.510996	0.161626	0.25705	0.519446	0.184795	-0.251908	0.596159	0.600208	0.399171	0.396498	0.216121	2.10483	-0.525733	0.343871	0.053528	0.567032	0.221256	-0.363163	0.276055	0.194363	0.487754	0.0123598	0.223333	0.447314	1.89249	0.13199	0.917232
23203	PMPCA	-0.00271852	0.370091	0.308777	0.831701	-0.366215	1.42615	-0.266376	1.19927	-0.130018	-0.737967	0.406568	2.87605	-0.672942	1.58352	1.11923	1.56039	-0.476798	0.55456	-0.760418	0.696968	-0.0117975	-0.170775	0.258067	0.632587	0.288619	-0.885759	-0.326303	0.120739	-0.361207	0.186883	0.2829	0.03808	-0.330399	0.0127853	-0.248865	0.369924	-1.53447	0.737751	0.3216	0.17572	0.248177	0.5116	0.369359	0.384989	1.04823	-0.157362	0.325784	0.744358
5702	PSMC3	-2.91234	0.661415	-0.27064	0.160894	-0.798352	0.524174	0.273898	0.577985	0.140367	0.60294	-0.339343	0.505158	0.100328	2.06398	1.87594	-0.25405	-0.289755	0.420323	0.0274247	0.513716	-0.0637998	-0.278668	0.0642697	-0.169976	2.32987	1.07618	-1.50027	0.493329	1.34099	0.0270541	0.0880863	0.51354	2.11001	-0.939261	-0.0576011	-0.335089	-1.75639	0.517454	-0.00683472	-0.62932	0.242842	-0.292015	-0.392824	-0.2644	0.754595	-0.0576994	-0.544875	0.615586
51647	FAM96B	4.46974	0.540655	0.103156	0.758833	-0.319439	1.08156	-0.54624	2.39534	1.22753	1.6952	0.130519	0.00191433	0.293353	-1.50304	2.12889	1.66527	-0.60998	-0.475351	0.522276	0.173425	0.433867	-0.0559214	0.456726	0.380894	-0.239075	-0.0435481	-0.208367	1.03585	1.12283	-0.61303	0.341198	0.168954	-0.787336	0.1691	0.0708976	-0.197114	0.288073	-0.17794	-0.550791	0.0214293	0.413131	-0.100797	0.219607	-0.0569646	0.0910895	-0.953859	-0.184335	0.241365
7184	HSP90B1	0.111867	-0.196345	-0.0500372	-0.180084	-0.587345	0	0.554511	-3.44945	-1.41579	0.905699	0.438825	1.99126	0.665886	0.343888	1.52975	0.504389	0.986334	-0.399388	-1.51799	0.61055	-0.645933	0.217572	0.603502	0.32903	1.21071	0.137336	0.111662	0.327217	1.19146	0.55441	0.247042	0.102095	1.38006	-0.609014	0.769237	0.0514358	0.982674	1.15354	0.20391	0.432494	0.53929	1.73807	-0.398183	0.134936	0.609233	1.70408	0.0971011	0.527116
5245	PHB	-2.40697	-0.060372	-0.398199	0.554678	-0.219504	0.905618	0.90836	1.10538	0.0237583	0.735805	-0.431274	1.85818	-0.0302273	0.660979	-0.926007	2.02454	-0.810424	1.13929	0.481009	0.56672	-0.0607913	-0.201483	0.564091	1.16166	-0.817354	0.808911	-2.28028	0.126603	1.5962	0.310956	0.0660366	0.173697	4.73754	0.625807	0.0668939	0.39626	0.432343	0.215187	-0.114582	0.661488	0.48001	-0.0709776	-0.0604128	0.196099	1.27849	1.8955	0.163818	1.15531
81605	URM1	2.457	0.0477571	0.164977	-0.0804906	0.197286	0.352011	-0.663579	-2.10158	1.57081	-0.242282	-0.0912874	0.641062	-0.0741405	-0.279644	2.33168	2.56828	-0.250317	-0.144399	-0.861443	1.92413	-0.198033	0.266062	-0.559118	1.20357	1.65026	0.600948	0.296126	0.342514	-0.136986	0.540302	0.361677	0.0549724	1.29968	-0.0721778	0.242116	0.79925	-0.616502	0.35679	-0.429532	0.718948	-0.442345	0.131583	-0.105961	0.23934	0.734773	0.495559	0.0608832	0.969716
10632	ATP5L	-0.229613	0.55139	0.144906	0.92676	-0.16863	0.54189	1.36629	-3.12476	1.3562	1.06635	-0.137473	0.854055	0.176485	0.906458	3.01827	0.947134	0.335924	-0.73107	0.293705	-0.241108	-0.335158	-0.914252	0.221448	-0.0713357	0.599221	1.97203	0.121463	-0.0528301	0.627538	0.819888	0.439934	-0.10993	2.13139	-0.408271	0.0917211	0.253874	0.692053	0.0742222	-1.15192	-0.0184288	0.535324	0.116736	0.359999	-0.00569874	-0.0831551	1.09721	-0.612108	0.625967
4597	MVD	0	-0.173561	-0.182246	1.69381	-1.00528	1.07835	-0.101256	2.61702	-0.340943	1.22461	-0.142005	0.0804642	0.200866	1.08914	1.4272	1.58992	-1.51646	0.0967234	-0.835568	1.67385	0.0983499	-0.526011	-0.362362	1.58341	-1.55154	3.43125	0.698261	0.893118	0.771115	0.549287	-0.212084	0.958755	0.967877	1.54007	0.685109	-0.559304	-1.91322	0.517864	-1.32436	-0.0497622	0.503212	-0.842589	-0.226797	0.293323	-0.426432	-0.128569	-0.128199	0.430478
1642	DDB1	-1.18006	0.145231	-0.580852	-0.47581	-0.262336	-0.425862	0.102536	-1.93592	0.261128	0.679559	0.112056	1.20886	0.091322	1.04213	2.05448	1.09246	-0.367265	0.391567	0.495107	0.413996	0.134093	0.292897	0.0185838	0.483228	0.577664	0.575646	-0.247095	0.37182	0.390289	-0.0598714	-0.0280958	0.0421118	1.73087	0.274039	-0.0847475	-0.0726565	-0.712651	-0.215169	-0.231523	0.340247	0.176839	0.397239	0.101602	0.106962	0.27727	1.32883	-0.321651	0.467782
6520	SLC3A2	-2.18981	0.346555	-0.420157	-0.528006	-0.634022	-1.17737	-1.0176	0.877616	0.436121	0.343758	0.965418	1.40227	0.819449	3.00368	2.7375	1.77411	-0.446454	0.937816	0.666221	1.03552	0.607499	0.540812	-0.357965	0.959772	-1.13914	0.329765	-0.267319	0.12922	0.333735	0.712335	0.0575165	-0.16181	0.493316	-0.330709	0.17721	0.112398	-0.520659	0.102342	-0.141465	-0.222096	0.744182	0.710448	-0.451201	0.139003	0.194004	1.04462	-0.465436	-0.0226075
10980	COPS6	2.44329	0.143005	0.154605	0.554906	-0.000535177	-0.149162	-0.186357	-2.15611	0.0525147	0.313392	0.0987405	0.798778	0.388963	1.27587	1.52979	1.77573	0.317185	-0.23665	-0.126817	0.361366	-0.256335	-0.0853447	-0.148025	0.588022	0.777489	0.68238	0.48746	0.153391	0.891552	0.259803	0.291313	0.155398	0.853087	-1.97452	0.577329	0.13618	0.122519	0.425318	-0.803151	0.593743	0.616647	-0.213929	-0.392276	0.0358656	1.09003	-0.307014	0.0256514	0.64847
57215	THAP11	3.0716	0.793882	-0.699956	0.700106	0.339959	0.387185	2.19153	3.93957	1.60836	-0.815134	-0.362697	0.34789	-0.704522	-0.46174	1.57326	0.149557	-1.77529	0.72836	0.432787	2.54231	1.496	0.962948	-0.668168	0.338018	-1.14482	3.51816	-1.00096	1.60043	0.570276	0.439798	0.489038	0.383494	0.656325	0.804653	0.126723	-0.246696	0.319496	1.27971	-1.09987	-0.84279	0.758144	0.402525	-0.198938	-0.080823	-0.00431749	1.09816	0.715759	0.178048
1841	DTYMK	0	0.309989	-1.28163	-0.461544	-0.497781	0.675698	-1.28008	3.63569	-0.799159	-0.769124	-0.817656	1.03185	-0.0888883	1.52132	2.67591	2.00877	0.28132	0.38965	0.699353	-0.182632	-0.0544461	1.1512	0.488274	1.09506	1.57796	0.559191	1.40244	0.568161	1.16737	0.0578682	0.386732	0.439258	1.8822	-0.179407	0.52011	-0.355287	-0.824207	-0.534282	-0.6646	0.156032	0.729763	0.498245	0.414016	0.289729	0.889917	0.993365	0.854456	0.587987
4725	NDUFS5	-0.796703	0.291613	0.274867	0.69215	-0.156354	0.0166537	0.849803	-3.11259	0.305258	-0.164843	-0.357757	0.929334	0.518245	1.66925	1.81069	1.90609	0.586516	-0.748806	-0.707724	0.426832	-1.05304	-0.919616	0.135623	0.151764	1.57668	1.11117	-0.546792	1.18755	0.692223	0.575891	0.37766	-0.0778896	1.0963	-0.888989	-0.0372316	-0.110743	-0.662314	0.425026	-0.340322	0.803428	0.99663	0.555494	-0.162623	0.0857087	-0.316847	4.54234	0.601118	1.03746
85476	GFM1	-0.0248157	0.256728	-0.0625674	0.199487	0.300686	0.381278	0.398938	-1.35609	-0.163347	-0.324521	0.120404	0.509993	0.54388	0.91498	0.728595	0.185618	0.114604	-0.238783	-0.505039	0.310665	-0.236236	0.323572	-0.000667161	0.0295353	-0.275628	0.49475	0.164511	0.0733878	0.104712	0.85885	0.143383	0.198036	0.496036	-0.171699	0.172403	-0.0918321	-0.700981	0.464914	-0.141181	0.766655	0.351783	0.5725	-0.179838	0.194868	0.375404	1.55502	-0.216773	0.270874
521	ATP5I	0	0.507736	0.182993	1.24652	-0.546875	0.69098	0.85534	2.00943	0.882877	1.31584	-1.23302	-0.445584	1.14752	3.88383	5.4662	0.388981	-0.768021	1.13026	0.514344	1.33915	-0.192486	0.105508	0.599082	0.486754	-0.433851	0.678081	-2.94565	0.900653	1.30537	0.44015	0.50078	0.121928	1.63142	1.06569	0.247009	-0.168422	0.285798	1.86675	-0.673639	0.619029	1.21604	0.423419	0.332239	0.159195	1.12872	1.5354	-0.193644	0.668777
7386	UQCRFS1	3.51854	0.359979	-0.386676	1.41658	-0.150134	0.630148	-0.624705	-0.39526	0.469605	1.18171	-0.0642774	1.20899	0.993852	2.5057	-0.157024	1.24466	0.0504684	-0.477628	-0.0691839	-0.821304	-0.0533959	-0.928135	0.3182	0.347459	0.830711	1.39639	-0.704587	-0.242605	0.836383	-0.275968	0.262973	-0.259551	-0.261863	-0.720559	0.181094	-0.353233	-1.50904	0.499716	0.173012	0.0611476	0.328167	0.381895	0.203416	0.206893	0.526968	2.39047	-0.173767	0.428121
197370	NSMCE1	0	-0.242792	-0.00839	-0.0451293	-0.0792985	0.243236	-0.377502	-4.00615	0.832485	0.0628384	-0.404139	0.84261	0.435887	1.10342	0.601778	1.26167	-0.104737	-0.0549831	0.445855	0.734	-0.419696	0.521793	-0.119823	0.458456	2.33197	0.197056	1.13721	0.885402	1.32993	0.266404	0.150035	0.711644	4.55278	-1.71326	0.0581752	-0.20693	1.36698	0.332877	0.147847	0.243128	0.485759	1.11852	-0.469352	0.575385	1.28999	1.3433	0.208952	1.19012
27166	PRELID1	2.09125	0.186056	-0.169153	0.285251	-0.5269	0.0175058	-0.862692	-1.34356	-0.169023	0.442352	-0.146467	0.836531	-0.769426	0.889365	2.33842	1.79715	-1.00281	0.187189	0.31244	0.130484	0.475565	-0.00738528	0.0577008	0.00441402	0.926284	1.50364	-1.01354	0.17663	0.689239	0.161886	0.438251	-0.279246	1.20658	-0.550628	-0.0808228	-0.513697	-0.359005	-0.220613	-0.188597	0.22005	0.540998	-0.629351	0.161703	-0.516666	1.5422	6.0393	-0.45616	0.117329
5093	PCBP1	0.296672	0.0736517	-0.0231612	0.522454	-0.204664	0.0510184	0.32032	1.84665	0.366526	1.12998	0.0723647	-0.080778	-0.0287362	0.822251	0.750725	0.829046	-0.769846	0.0902549	0.0868495	0.179837	0.274096	-0.459007	-0.225927	0.138854	0.388635	0.926049	-1.19959	0.556366	0.290456	0.405432	0.13272	0.180356	1.91233	0.12618	-0.191051	0.035709	0.45754	0.251123	-0.305962	0.275103	0.385834	-1.1724	0.0702574	0.263396	0.0679743	0.859877	0.177397	0.245016
4493	MT1E	-6.74006	-0.35407	3.08907	3.74776	0.919237	4.82516	3.43542	5.40391	2.07938	-1.40818	0.442578	-1.10718	1.49336	3.89709	1.46076	-0.843783	-1.93854	0.07515	0.916045	-0.83839	-0.0588176	-1.95117	1.13926	0.481034	5.66751	2.28025	0.00181942	-0.130921	-0.537207	1.65974	1.00413	2.2694	3.31837	3.8997	-1.64504	0.154485	-0.47516	-1.56829	3.49724	-1.53219	3.8045	0.303508	1.88435	0.931945	1.61339	1.59064	-0.776485	2.18324
83443	SF3B5	0	-0.935155	0.292831	0.559061	-0.5691	0.113551	-1.30993	3.1101	2.03802	-0.17138	0.460609	1.45728	0.212339	1.66288	2.26808	1.84019	-0.0920261	0.259821	-0.187446	1.85551	-0.428304	-0.453119	0.498656	0.596263	1.11002	1.1744	-3.01913	-0.0170349	0.835839	0.430799	0.0659924	0.684229	4.23958	0.589873	0.13721	-0.0251141	2.85061	1.82545	-0.799823	-0.00870072	0.0168447	0.534281	-0.117664	0.414822	0.29959	-0.48153	0.329311	1.33762
10972	TMED10	0.0282812	0.231103	0.124308	0.0641483	-0.179711	0.0986889	0.284235	0.333389	0.65973	1.31431	0.196084	1.52984	0.95844	1.06604	0.822842	0.778551	-0.195007	-0.292116	0.238808	0.108384	0.0125205	-0.226541	0.363505	0.741635	1.06654	0.744233	-0.711255	0.800911	0.908971	-0.1538	0.231719	-0.281709	1.30724	0.412974	0.579111	0.0155767	-0.285322	-0.218908	0.156953	0.371011	0.0546761	0.300417	-0.0909211	0.691754	-0.289792	0.557684	-0.598766	1.34269
5223	PGAM1	-0.220275	-0.371124	-0.323001	-0.32438	-0.937355	-0.184458	0.313764	1.7013	0.630744	1.15341	-0.162127	0.614837	0.851978	0.655867	1.28998	0.802012	-0.618571	0.852799	0.392415	0.743354	-0.0703922	-0.818394	-0.411317	0.897532	2.01915	2.43388	-0.880995	-0.0511421	0.0513676	0.344618	0.485186	-0.249615	2.24906	0.125138	-0.110286	-0.13774	-0.668529	-0.0895738	-0.770402	-0.0216575	0.331068	-0.24371	-0.813131	0.539392	0.180893	-0.56448	-0.160152	1.73428
54205	CYCS	0.854959	0.085104	0.0776959	0.123002	-0.481186	-1.25475	0.957675	-2.11256	1.21884	-0.23106	-0.38629	1.49159	0.378066	1.64227	3.45618	1.78356	0.218704	0.867947	-0.547157	0.164539	-0.776767	-1.29707	0.329128	-0.307451	1.46476	0.828262	0.0740094	-0.0104017	1.15402	0.502309	0.12809	-0.118703	3.60752	-0.262777	0.694471	-0.321156	0.639969	0.862963	-0.583949	0.241949	0.406937	0.0561357	-0.0241959	-0.0785359	0.278416	2.76686	-0.144056	1.18271
10248	POP7	0	0.390582	-0.830396	0.857915	0.361613	-0.60636	1.18013	3.7569	0.520255	0.0372282	0.465757	-0.512722	0.339102	1.26304	-2.56707	1.28735	-0.813065	0.436334	0.0550739	0.208929	0.247078	1.07719	0.0390366	0.906105	-2.18494	2.25531	0.831286	0.150792	1.50267	0.50523	-0.440938	-0.18402	2.99466	-0.249025	0.292025	-0.194229	-2.30036	0.624751	-0.650055	-0.147042	0.0612134	0.389342	-0.238405	-0.248816	1.19016	2.25308	0.207414	0.867942
5499	PPP1CA	0.53204	0.199833	-0.503966	0.246644	-0.479978	0.168917	0.78526	2.33167	1.00112	0.642989	0.939072	1.92335	-0.432888	1.2351	1.13343	1.13063	-0.589127	-0.0228793	1.10402	0.391908	0.30357	0.810248	-0.131287	0.758231	-0.139593	0.874686	-0.217396	1.12657	1.10474	0.842051	-0.0349883	0.35731	1.53051	0.460998	-0.00694886	0.149377	-0.399892	0.410135	-0.386832	-0.305433	0.414271	-0.574648	-0.10033	0.457505	0.588152	1.67775	-0.359987	0.739467
118487	CHCHD1	4.85339	-0.26501	0.254656	0.713519	0.546312	0.327657	0.984692	1.14974	1.5259	-0.211775	0.301954	2.56648	0.152343	2.0004	3.58094	1.4014	0.356836	-0.253263	-0.698699	0.23257	-0.673606	0.326568	0.373072	-0.0321425	-1.71504	0.41786	0.83267	0.319551	0.157408	0.348037	0.44229	0.677229	-0.548604	0.743899	0.0213769	0.441206	0.696085	0.498218	-0.609223	0.652057	0.967688	0.957218	0.105416	0.457063	0.696533	2.65409	0.458444	0.73715
78988	MRPL57	1.73295	-0.0644439	0.19936	1.67327	-0.200889	1.437	1.10121	3.62738	2.39538	1.96426	0.0183768	0.0170022	-0.0578999	0.181636	3.40689	0.323284	-1.03173	-0.0305267	1.38103	0.265764	0.0308722	0.885038	0.206272	0.557727	-2.50796	0.425819	-0.183177	0.128533	0.781285	1.29378	0.0248796	0.0907072	4.01398	1.75125	-0.595187	0.489012	-2.96982	-0.507941	-0.909618	-0.516174	0.852197	0.067755	0.299004	0.0561655	2.17978	3.11381	-0.0183692	0.706897
4485	MST1	-6.88418	-0.0966538	2.3054	5.98969	0.526057	5.72786	-0.56602	7.27727	-0.509012	-1.3367	0.4566	-0.65506	-0.737636	-1.47079	-2.19936	-1.92499	-2.51398	2.84737	1.69329	-1.51731	0.916374	-0.657444	3.31002	0.878579	1.79062	1.4229	2.95793	0.0199433	0.0457114	0.611402	1.264	2.22901	0.802255	6.0625	-0.31791	0.302919	2.38149	-0.683506	4.74489	1.13488	3.62479	1.75354	3.72799	1.19794	3.99081	-0.617453	0.0967648	-0.803016
10209	EIF1	-0.664724	-0.149238	0.401066	0.742556	-0.377784	0.0294671	0.494204	0.890407	0.748396	0.571422	0.217852	0.73407	-0.0520172	0.57733	-0.255254	0.117687	-0.12386	0.104342	-0.13979	0.0987451	-0.391483	-0.0918356	-0.0629846	0.257992	0.702471	0.269093	-0.702463	0.380522	0.73643	0.00428103	0.098817	-0.0548307	0.371305	-0.481277	-0.0487713	0.231908	0.0435488	0.418823	-0.541134	0.462435	0.470069	0.115734	-0.244383	0.5225	0.560036	0.247996	0.225278	0.803601
488	ATP2A2	-1.8841	1.08807	-0.39749	0.273011	-0.260959	-0.0555971	0.463402	-1.99441	-0.0152833	0.293326	0.089603	0.871236	0.506746	-0.375664	-0.212474	0.559651	-0.344993	0.252033	0.433372	0.289292	0.430496	0.0859506	-0.0378086	0.183413	0.202066	0.456643	0.569091	0.58938	0.870873	0.590202	0.0119197	-0.248715	-0.0916317	-0.138727	0.278503	-0.0639265	0	0.625018	0.122545	-0.127491	-0.0377895	0.106355	0.0591335	0.0235444	0.527779	2.43751	-0.207606	0.541229
126328	NDUFA11	4.15171	0.0531662	0.15735	1.36083	-0.944188	0.829535	1.20423	2.14375	1.40099	1.20985	-0.169246	-0.97358	-0.0209854	2.21875	-1.01564	1.09763	-2.0563	-0.0521718	0.349132	0.760275	0.389942	0.231032	0.281765	0.862669	0.163727	0.192381	-1.82758	0.0283042	0.832009	0.504044	0.264768	0.934403	3.98721	0.714024	-0.305052	-0.0419334	-0.198696	0.6041	-0.0655737	0.156964	0.914707	-1.84181	0.307168	0.535191	0.374718	-1.59188	-0.550006	0.491207
81876	RAB1B	0.111007	0.916979	-0.426404	0.0722489	-0.172026	-0.263413	1.35029	1.76434	0.155722	2.63799	0.612347	1.15554	-0.0792722	0.380921	1.28145	1.21249	-0.548168	-0.0671376	1.36737	1.02647	0.0632588	0.801274	-0.35723	1.00258	-0.412145	0.923654	-0.23178	0.323604	0.441872	0.746248	0.241913	0.503157	3.78741	-0.54966	-0.367891	0.1872	-0.133105	0.582697	-0.585086	0.641738	0.658606	0.159515	-0.715606	0.186476	0.90582	0.446761	-0.688114	0.826702
5708	PSMD2	-0.90033	-0.0731512	-0.610187	-0.374851	-0.426111	0.0805429	0.0987868	-1.97693	0.125788	0.101483	0.321883	1.67808	0.440639	1.87892	1.2429	1.68828	0.0864986	0.705457	0.340425	0.564236	0.0199109	0.0411199	-0.19113	0.789462	0.0463951	1.60366	-1.066	0.391569	0.298185	0.286356	0.169683	-0.0355119	1.46594	-0.830012	-0.12373	-0.028871	-0.519412	0.96423	-0.797841	0.470175	0.87055	0.108255	-0.228585	0.168762	0.749425	0.465692	-0.19883	0.293499
8815	BANF1	0.913741	-0.384185	-0.167473	0.202216	-0.301764	-0.996529	0.202303	-2.49736	-0.748481	0.461584	-0.298115	1.81334	0.0908793	2.02737	0.189955	0.433582	-0.302371	0.60448	1.17262	0.922179	-0.632468	-0.019862	-0.126423	1.11103	0.78572	0.178256	-0.984252	0.212702	0.827219	0.348397	0.562058	0.63915	1.21844	-0.990652	0.0899139	0.332596	0.570885	0.0670966	-0.961643	0.32046	0.48227	-0.0130431	-0.742632	0.483282	0.465547	0.241588	-0.157282	0.565741
5441	POLR2L	0	0.0782525	-0.179354	1.16009	-0.874149	0.948882	-0.299184	3.51799	0.187895	0.268261	-0.592518	-0.40965	0.385845	1.68479	2.77802	1.5382	-2.22907	1.51438	-0.0520203	-0.239761	0.637612	0.47312	0.134548	0.504984	-1.38916	2.55068	0.0919242	0.0634388	0.677894	0.807516	0.334738	0.352972	1.15616	1.76749	-0.24012	0.581987	0.71986	0.463489	-0.275708	-0.605263	0.978536	-1.40112	0.100409	-0.238309	0.898767	2.67853	-0.0961464	-0.029189
9377	COX5A	0	0.193327	-0.04611	1.33498	0.28062	1.21498	-0.319704	0.610648	0.61415	0.645262	0.293784	0.256011	0.263454	1.83821	2.0309	2.59964	0.104219	-0.292788	0.449735	0.00456978	0.170684	-0.208198	0.672822	0.0731993	0.899048	0.860297	-0.345602	-0.87942	1.74534	0.344025	0.0349186	-0.0577579	0.1095	-0.157502	0.30035	0.163814	0.608793	0.347187	0.211545	-0.104032	0.666584	0.513809	0.0159154	-0.0305122	0.65046	-1.73595	-0.457875	1.52362
54512	EXOSC4	0	-0.132268	-1.01466	0.0871223	0.12092	0.441535	-1.73267	3.93978	0.112955	0.484516	0.641776	-0.311758	0.103431	0.963257	0.246375	2.17817	-1.52176	-0.0638851	1.61956	-0.364767	1.11601	1.48918	-0.572667	1.08256	-1.81491	1.03161	0.500384	-0.0343432	0.69964	0.514445	0.37451	0.242571	1.39908	0.742619	0.0376479	0.115874	1.73722	0.195983	0.113883	0.337488	-0.143431	-0.0531384	-0.179858	0.725946	2.78249	0.171708	0.50034	-0.17812
1537	CYC1	0.364246	0.0672491	-0.59279	1.21987	-0.465044	0.961116	0.128266	2.61757	0.935751	0.436685	0.150576	2.06589	-0.0514838	0.912583	0.0696344	1.85109	-0.909971	-0.37246	1.11861	-0.515689	0.216991	1.24665	0.0216913	0.512059	0.919248	1.48982	-0.790038	-0.330077	0.589625	0.706797	0.291326	0.208081	1.85392	1.1103	0.0169607	0.455917	0.440901	0.615211	0.241121	0.319695	-0.0944777	-0.32254	0.5634	0.285129	2.23293	-0.198098	-0.417213	0.292651
2193	FARSA	-0.590532	0.495128	-0.564478	0.163783	-0.550848	-0.134321	0.907769	2.00093	1.01753	0.181553	0.0824268	0.803135	-0.193059	2.09474	-0.351242	1.72262	-1.96867	0.98223	0.874032	0.707785	0.327609	0.124872	-0.243131	0.653279	4.6604	0.106498	1.16911	0.53207	1.30513	-0.240054	-0.0546356	-0.00164348	1.81141	0.375307	-0.0188317	-0.0424418	-0.104577	-0.124026	-0.14249	-0.919965	0.222663	-1.42615	-0.163727	0.199453	0.414861	-0.341731	0.439543	0.51021
22827	PUF60	5.48165	-0.0523529	-0.643208	-0.283931	-0.148965	0.406492	-1.04155	2.04501	0.306415	0.58588	0.176331	0.776706	0.337057	0.970433	-0.308359	1.03044	-1.79565	0.176056	1.60892	-0.325331	0.301268	1.28832	-0.151576	0.771039	-0.11624	1.69553	0.134445	0.609896	0.52581	0.24983	0.103594	0.271964	2.78943	1.15226	-0.0421237	0.122295	-0.0912025	1.26846	-0.0380855	0.735027	-0.0492124	-0.677339	0.522515	0.003176	2.16524	1.19741	-0.173319	-0.439337
8347	HIST1H2BC	-0.822446	-1.10603	-0.148506	0.402501	-0.524112	0.89644	-0.921686	1.54294	-0.307195	1.34222	-0.90844	0.689019	-0.81436	1.19944	2.00836	1.86419	-0.901746	0.434029	0.530578	0.573199	-0.288355	-0.578231	1.06627	1.47583	1.6587	2.47557	-0.990521	0.569031	1.57193	0.990607	0.216485	0.294672	1.8485	0.479626	-0.3603	-0.36296	-1.14822	0.000398903	-1.12672	-0.322763	0.61873	-1.57298	0.085376	0.376713	0.631736	2.0951	-0.240574	1.22186
51649	MRPS23	-2.40697	-0.133746	-0.405569	-0.944143	-0.475439	-0.50925	0.171514	1.11	1.16081	0.430534	-0.515502	1.08746	0.261382	2.66064	4.21192	2.26833	0.251505	-0.924389	-0.47412	0.8804	-0.357491	0.549345	-0.0596917	0.692427	0.388917	3.08253	0.562241	0.429098	1.15407	-0.0766554	-0.016252	-0.755586	1.2123	-1.74531	-0.541568	0.0504555	1.37108	1.15914	-0.903747	0.0377144	0.0558194	0.260349	-0.052429	0.0309595	1.15452	0.366847	0.252657	1.10637
22820	COPG1	-0.482365	-0.0963225	-0.43324	-0.824006	-0.401114	-0.502238	0.0389766	0.338373	-0.436536	0.220945	0.106353	1.41304	0.666332	0.572151	2.2055	0.836555	0.499594	0.0892998	-0.162588	0.766716	0.0450495	0.644026	-0.458325	0.904677	0.351284	1.096	-1.24219	0.25419	0.230815	0.276085	0.0546136	-0.0263276	2.81019	-0.641977	-0.0586106	-0.0956904	-1.142	0.712057	-0.605974	0.332635	0.645774	0.768872	-0.436619	-0.0833548	0.418659	-0.29939	-0.0554365	0.00722353
64963	MRPS11	-2.74927	-0.221043	-0.547267	0.816251	0.241384	1.20357	-0.172249	1.81848	1.12237	0.534667	0.39731	0.434446	-0.176878	1.61567	-2.38137	0.915272	-0.187825	-0.818816	0.514024	0.343354	-0.454116	0.413921	0.320295	0.37116	-0.158813	1.51579	-1.28241	0.781267	0.472278	0.727081	0.108908	0.424889	0.472332	-0.969538	0.451658	-0.0631291	1.90345	1.65777	-0.0194726	0.0747062	0.95096	0.926796	0.620778	0.094221	1.06739	0.445404	0.117186	1.3006
28955	DEXI	0	0.443526	-0.55059	1.69402	-0.0668458	1.30888	1.87287	4.07453	-0.762222	-0.715034	0.287058	-1.08686	0.124743	0.505319	2.25636	1.17072	-2.09185	1.2381	0.983038	2.1806	-0.217907	1.23153	-0.00794581	-0.808593	0.28112	1.16394	-0.340768	0.606183	0.689135	0.392172	0.617596	0.309775	0.898462	0.449536	0.458544	1.2636	0	2.28339	0.202354	-0.00808584	0.632416	-0.375271	0.388159	0.315227	-0.0725985	-0.550098	-0.401578	-0.364257
55505	NOP10	3.51854	-0.0687147	0.327679	0.439691	-0.384595	0.259402	-0.529936	-2.69803	3.10835	0.758926	0.456912	0.67328	-0.368334	-0.155177	2.02965	1.76643	-0.433864	1.11732	0.694858	0.549764	-0.23161	-0.674435	0.167223	0.218675	1.22743	-0.704814	0.708494	-0.340598	0.95593	0.120093	0.16975	0.101883	1.23579	0.263418	0.104573	-0.380764	-0.523442	-0.424751	-0.399576	-1.03233	1.36752	-0.192928	0.580847	-0.0385752	0.248205	2.77561	-0.0978859	0.630103
64975	MRPL41	-3.06513	0.432253	-0.231968	1.1926	0.181672	1.00693	0.312177	3.91508	0.670119	-0.54112	0.436201	-1.39281	0.543803	0.663277	-0.515499	2.19151	-0.620873	0.29503	0.225031	-0.0267699	0.312695	0.642849	-0.399164	0.559562	1.21328	-0.758722	1.18348	0.152722	0.445016	0.311505	0.309238	0.671182	2.11501	1.55664	-0.365754	0.0929553	2.21135	0.388214	-0.00247518	0.671962	0.347135	0.172265	-0.146894	0.382385	0.359358	-2.09158	-0.0899714	0.501468
10159	ATP6AP2	2.28024	0.0662585	0.139854	-0.843365	-0.280596	-0.273905	0.609026	-1.84688	-0.180938	1.56955	-0.0895664	1.26447	1.10561	1.12408	2.30309	-0.603314	0.335088	0.428162	0.766883	1.4116	-0.0818554	-0.442948	0.0936213	0.456697	1.08885	1.5017	-0.61879	0.75039	1.14922	0.558677	0.120515	0.275141	2.18011	-1.14084	0.391233	0.481497	0.744407	1.36554	0.259766	1.10126	0.0368784	0.396445	-0.0893951	0.325396	-0.947345	2.85227	-0.57443	1.47765
51218	GLRX5	-4.60514	0.355241	0.122645	2.13642	-0.0876045	1.40451	0.0993909	2.44278	0.0691559	-0.173673	0.0370684	0.254495	0.713442	2.21424	0.726744	1.0867	-0.189083	0.263644	1.0897	-0.878788	0.268587	-0.997666	-0.0460242	0.956518	-1.42834	1.15233	-0.914566	1.09123	-0.0331307	0.721463	0.517872	0.130327	0.923491	0.684233	-0.085018	0.163777	-0.996441	0.0313485	0.278019	0.0371124	0.274431	1.6232	0.113679	-0.134101	0.739209	-0.163433	-0.372048	1.13668
6734	SRPRA	-0.397915	0.522949	-0.153204	0.999657	-0.0554038	0.220177	0.797581	-1.07497	0.186281	0.480524	-0.108407	1.09263	0.756355	-0.476401	1.57614	-0.49578	0.0849793	-0.264715	-0.344831	0.139441	0.37086	0.420214	0.334381	0.0668002	0.516522	0.174503	0.681633	-0.208415	0.219312	-0.149567	0.0993164	0.118369	1.93325	1.27265	0.301344	0.0154704	0.0649301	0.446318	0.205511	0.221831	0.343058	0.0538765	0.467483	0.183506	0.252801	0.0795495	-0.200827	-0.178898
10856	RUVBL2	0	-0.569305	-1.06935	0.000382222	-0.770454	0.227726	-0.191922	2.08972	-0.982874	0.581057	-0.0966932	2.17427	0.0099996	0.78584	1.64157	1.5276	-1.56303	0.606609	0.0207778	-0.256485	0.372274	0.0140938	-0.215641	0.73435	0.241222	0.340563	-0.312204	0.909194	0.79461	0.552885	0.181543	0.509306	0.515174	-0.367522	-0.541331	0.126721	-0.349507	0.651455	-1.1231	0.499969	0.00198837	-0.699051	-0.0518991	0.10072	1.62871	0.988253	0.382228	0.2525
[truncated: 28 more rows]
[truncated: 550 more columns]
