# Supplementary material for: An essential gene signature of breast cancer metastasis reveals targetable pathways
Source: Breast Cancer Res. 2024 Jun 12;26:98. doi: 10.1186/s13058-024-01855-0 (PMC11167932; doi:10.1186/s13058-024-01855-0)
Supplement: Supplementary file 4 — Data File S2. Pathway and gene set enrichment for the metastasis signature genes. Provided as an Excel file. For both essential and nonessential metastasis signatures, significant enrichment patterns involving GO terms, wikiPathways, and TF-bound genes are provided, along with the corresponding metastasis gene-to-gene set associations for the significantly enriched gene sets. [file 13058_2024_1855_MOESM4_ESM.xlsx]

## Sheet: Enriched wikiPath_essential_sig
wikiPathway	Count in Selected Genes	Count in Total Population	P-value
Electron Transport Chain (OXPHOS system in mitochondria)	28	106	9.20453e-24
Proteasome Degradation	20	65	1.26438e-18
Oxidative phosphorylation	19	60	5.25977e-18
Nonalcoholic fatty liver disease	22	156	1.04952e-12
Parkin-Ubiquitin Proteasomal System pathway	11	64	8.11786e-08
Mitochondrial complex I assembly model OXPHOS system	10	54	1.55001e-07
Mevalonate arm of cholesterol biosynthesis pathway with inhibitors	4	10	3.8006e-05
Metabolic reprogramming in colon cancer	7	45	4.03926e-05
Mevalonate arm of cholesterol biosynthesis pathway	4	13	0.00012308
Cholesterol Biosynthesis Pathway	4	15	0.000227267
Cori Cycle	4	18	0.000484666
Translation Factors	6	50	0.000628066
Sterol Regulatory Element-Binding Proteins (SREBP) signalling	6	59	0.00152168
Thiamine metabolic pathways	2	5	0.00434825
Pentose Phosphate Metabolism	2	7	0.008878
TCA Cycle (aka Krebs or citric acid cycle)	3	24	0.0139269
Insulin signalling in human adipocytes (diabetic condition)	2	9	0.0147986
Dual hijack model of Vif in HIV infection	2	9	0.0147986
Glycolysis and Gluconeogenesis	4	46	0.0162957
Ciliary landscape	10	216	0.0169671
Iron metabolism in placenta	2	11	0.0219861
Mammary gland development pathway - Pregnancy and lactation (Stage 3 of 4)	3	35	0.0380147
SREBF and miR33 in cholesterol and lipid homeostasis	2	18	0.0555062
Pyrimidine metabolism	5	97	0.0561126
Eukaryotic Transcription Initiation	3	41	0.0564977
mRNA Processing	6	130	0.0593169
Ferroptosis	3	42	0.0599258
eIF5A regulation in response to inhibition of the nuclear export system	1	4	0.0828096
Apoptosis-related network due to altered Notch3 in ovarian cancer	3	53	0.103578
Copper homeostasis	3	55	0.112575
One Carbon Metabolism	2	27	0.112608
Photodynamic therapy-induced unfolded protein response	2	27	0.112608
Gamma-Glutamyl Cycle for the biosynthesis and degradation of glutathione, including diseases	1	6	0.121624
Hfe effect on hepcidin production	1	7	0.140415
Trans-sulfuration and one carbon metabolism	2	32	0.148754
Prion disease pathway	2	32	0.148754
Initiation of transcription and translation elongation at the HIV-1 LTR	2	33	0.156243
Folate Metabolism	3	64	0.156385
HIF1A and PPARG regulation of glycolysis	1	8	0.158806
Type 2 papillary renal cell carcinoma	2	34	0.163803
Insulin signalling in human adipocytes (normal condition)	1	9	0.176807
AGE/RAGE pathway	3	69	0.182689
Zinc homeostasis	2	37	0.186841
NRF2 pathway	5	143	0.190706
Serotonin Transporter Activity	1	10	0.194426
Liver X Receptor Pathway	1	10	0.194426
Glycogen Synthesis and Degradation	2	38	0.194621
Cytosolic DNA-sensing pathway	3	73	0.204524
Methionine metabolism leading to Sulphur Amino Acids and related disorders	1	11	0.21167
Nucleotide-binding Oligomerization Domain (NOD) pathway	2	41	0.218186
Tryptophan metabolism	2	42	0.226099
Trans-sulfuration pathway	1	12	0.228547
Disorders of Folate Metabolism and Transport	1	12	0.228547
Valproic acid pathway	1	13	0.245066
Mammary gland development pathway - Puberty (Stage 2 of 4)	1	14	0.261233
Selenium Micronutrient Network	3	87	0.284635
TCA Cycle and Deficiency of Pyruvate Dehydrogenase complex (PDHc)	1	16	0.292543
Pathways in clear cell renal cell carcinoma	3	90	0.302232
ACE Inhibitor Pathway	1	17	0.307701
Dopamine metabolism	1	17	0.307701
Synaptic Vesicle Pathway	2	53	0.313635
TNF alpha Signaling Pathway	3	92	0.313996
Apoptosis Modulation by HSP70	1	19	0.337055
Pathogenic Escherichia coli infection	2	58	0.352927
Human Complement System	3	99	0.355198
Glutathione metabolism	1	21	0.365173
Association Between Physico-Chemical Features and Toxicity Associated Pathways	2	60	0.368437
Nuclear Receptors Meta-Pathway	8	318	0.369821
Fatty Acid Biosynthesis	1	22	0.378785
Alzheimers Disease	4	147	0.385156
Hippo-Yap signaling pathway	1	23	0.392107
Nicotine Activity on Dopaminergic Neurons	1	23	0.392107
NRF2-ARE regulation	1	23	0.392107
Photodynamic therapy-induced NFE2L2 (NRF2) survival signaling	1	23	0.392107
Methionine De Novo and Salvage Pathway	1	24	0.405145
Eicosanoid Synthesis	1	24	0.405145
Pathways Affected in Adenoid Cystic Carcinoma	2	66	0.414041
Extracellular vesicles in the crosstalk of cardiac cells	1	25	0.417905
Sudden Infant Death Syndrome (SIDS) Susceptibility Pathways	4	158	0.438447
TLR4 Signaling and Tolerance	1	27	0.442617
Intraflagellar transport proteins binding to dynein	1	27	0.442617
Hippo-Merlin Signaling Dysregulation	3	120	0.475518
Extracellular vesicle-mediated signaling in recipient cells	1	30	0.477744
Sphingolipid pathway	1	30	0.477744
Fragile X Syndrome	3	121	0.48102
Ethanol effects on histone modifications	1	31	0.488957
Statin Pathway	1	32	0.499931
Constitutive Androstane Receptor Pathway	1	32	0.499931
GABA receptor Signaling	1	33	0.510671
Oxidative Stress	1	33	0.510671
Overview of leukocyte-intrinsic Hippo pathway functions	1	34	0.521183
Amyotrophic lateral sclerosis (ALS)	1	35	0.53147
Ebola Virus Pathway on Host	3	132	0.539645
Signaling Pathways in Glioblastoma	2	84	0.53984
Target Of Rapamycin (TOR) Signaling	1	36	0.541537
Photodynamic therapy-induced HIF-1 survival signaling	1	37	0.55139
ATM Signaling Pathway	1	37	0.55139
Viral Acute Myocarditis	2	86	0.55264
ATM Signaling Network in Development and Disease	1	39	0.570469
ErbB Signaling Pathway	2	90	0.577486
Oxidative Damage	1	40	0.579704
Common Pathways Underlying Drug Addiction	1	40	0.579704
Bladder Cancer	1	41	0.588742
Amino Acid metabolism	2	93	0.595455
Fas Ligand (FasL) pathway and Stress induction of Heat Shock Proteins (HSP) regulation	1	42	0.597587
NBIA subtypes pathway	1	43	0.606243
Interleukin-11 Signaling Pathway	1	44	0.614714
Envelope proteins and their potential roles in EDMD physiopathology	1	44	0.614714
Translation inhibitors in chronically activated PDGFRA cells	1	46	0.631117
Mechanoregulation and pathology of YAP/TAZ via Hippo and non-Hippo mechanisms	1	46	0.631117
DNA Replication	1	46	0.631117
Aryl Hydrocarbon Receptor Pathway	1	46	0.631117
EGF/EGFR Signaling Pathway	2	162	0.989
Breast cancer pathway	2	154	0.989
LncRNA involvement in canonical Wnt signaling and colorectal cancer	1	99	0.989
ncRNAs involved in Wnt signaling in hepatocellular carcinoma	1	95	0.989
Wnt Signaling	1	115	0.989
Circadian rhythm related genes	2	202	0.989
DNA Damage Response (only ATM dependent)	1	110	0.989
Endometrial cancer	1	63	0.989
Focal Adhesion	2	197	0.989
Leptin signaling pathway	1	79	0.989
Non-small cell lung cancer	1	67	0.989
Pancreatic adenocarcinoma pathway	1	90	0.989
RAC1/PAK1/p38/MMP2 Pathway	1	61	0.989
Heart Development	1	47	0.989
Primary Focal Segmental Glomerulosclerosis FSGS	1	72	0.989
Pathways Regulating Hippo Signaling	1	98	0.989
Preimplantation Embryo	1	59	0.989
Arrhythmogenic Right Ventricular Cardiomyopathy	1	74	0.989
Calcium Regulation in the Cardiac Cell	1	154	0.989
Myometrial Relaxation and Contraction Pathways	1	158	0.989
Integrated Breast Cancer Pathway	1	136	0.989
Focal Adhesion-PI3K-Akt-mTOR-signaling pathway	3	306	0.989
Apoptosis	1	87	0.989
Chromosomal and microsatellite instability in colorectal cancer	1	74	0.989
DNA Damage Response	1	68	0.989
miRNA Regulation of DNA Damage Response	1	84	0.989
Parkinsons Disease Pathway	1	52	0.989
PI3K-Akt Signaling Pathway	2	342	0.989
Wnt Signaling Pathway and Pluripotency	2	99	0.989
Angiopoietin Like Protein 8 Regulatory Pathway	2	125	0.989
G1 to S cell cycle control	1	64	0.989
Retinoblastoma Gene in Cancer	1	90	0.989
Cytoplasmic Ribosomal Proteins	1	88	0.989
Adipogenesis	1	131	0.989
PPAR signaling pathway	1	69	0.989
One carbon metabolism and related pathways	1	53	0.989
Vitamin B12 Metabolism	1	52	0.989
Endoderm Differentiation	1	146	0.989
Mesodermal Commitment Pathway	1	154	0.989
VEGFA-VEGFR2 Signaling Pathway	1	233	0.989
Genotoxicity pathway	1	64	0.989
Genes related to primary cilium development (based on CRISPR)	1	101	0.989
Prader-Willi and Angelman Syndrome	1	65	0.989
Phytochemical activity on NRF2 transcriptional activation	1	15	0.277056

## Sheet: wikiPath with Genes_essential
wikiPathway	Count in Selected Genes	Count in Total Population	P-value	Gene	Title	Symbol
Electron Transport Chain (OXPHOS system in mitochondria)	28	106	9.20453e-24	10063	COX17, cytochrome c oxidase copper chaperone	COX17
Electron Transport Chain (OXPHOS system in mitochondria)	28	106	9.20453e-24	10632	ATP synthase, H+ transporting, mitochondrial Fo complex subunit G	ATP5L
Electron Transport Chain (OXPHOS system in mitochondria)	28	106	9.20453e-24	1329	cytochrome c oxidase subunit 5B	COX5B
Electron Transport Chain (OXPHOS system in mitochondria)	28	106	9.20453e-24	1337	cytochrome c oxidase subunit 6A1	COX6A1
Electron Transport Chain (OXPHOS system in mitochondria)	28	106	9.20453e-24	1340	cytochrome c oxidase subunit 6B1	COX6B1
Electron Transport Chain (OXPHOS system in mitochondria)	28	106	9.20453e-24	1349	cytochrome c oxidase subunit 7B	COX7B
Electron Transport Chain (OXPHOS system in mitochondria)	28	106	9.20453e-24	1350	cytochrome c oxidase subunit 7C	COX7C
Electron Transport Chain (OXPHOS system in mitochondria)	28	106	9.20453e-24	4700	NADH:ubiquinone oxidoreductase subunit A6	NDUFA6
Electron Transport Chain (OXPHOS system in mitochondria)	28	106	9.20453e-24	4702	NADH:ubiquinone oxidoreductase subunit A8	NDUFA8
Electron Transport Chain (OXPHOS system in mitochondria)	28	106	9.20453e-24	4706	NADH:ubiquinone oxidoreductase subunit AB1	NDUFAB1
Electron Transport Chain (OXPHOS system in mitochondria)	28	106	9.20453e-24	4709	NADH:ubiquinone oxidoreductase subunit B3	NDUFB3
Electron Transport Chain (OXPHOS system in mitochondria)	28	106	9.20453e-24	4710	NADH:ubiquinone oxidoreductase subunit B4	NDUFB4
Electron Transport Chain (OXPHOS system in mitochondria)	28	106	9.20453e-24	4715	NADH:ubiquinone oxidoreductase subunit B9	NDUFB9
Electron Transport Chain (OXPHOS system in mitochondria)	28	106	9.20453e-24	4716	NADH:ubiquinone oxidoreductase subunit B10	NDUFB10
Electron Transport Chain (OXPHOS system in mitochondria)	28	106	9.20453e-24	4718	NADH:ubiquinone oxidoreductase subunit C2	NDUFC2
Electron Transport Chain (OXPHOS system in mitochondria)	28	106	9.20453e-24	4725	NADH:ubiquinone oxidoreductase subunit S5	NDUFS5
Electron Transport Chain (OXPHOS system in mitochondria)	28	106	9.20453e-24	4728	NADH:ubiquinone oxidoreductase core subunit S8	NDUFS8
Electron Transport Chain (OXPHOS system in mitochondria)	28	106	9.20453e-24	498	ATP synthase, H+ transporting, mitochondrial F1 complex, alpha subunit 1, cardiac muscle	ATP5A1
Electron Transport Chain (OXPHOS system in mitochondria)	28	106	9.20453e-24	506	ATP synthase, H+ transporting, mitochondrial F1 complex, beta polypeptide	ATP5B
Electron Transport Chain (OXPHOS system in mitochondria)	28	106	9.20453e-24	509	ATP synthase, H+ transporting, mitochondrial F1 complex, gamma polypeptide 1	ATP5C1
Electron Transport Chain (OXPHOS system in mitochondria)	28	106	9.20453e-24	513	ATP synthase, H+ transporting, mitochondrial F1 complex, delta subunit	ATP5D
Electron Transport Chain (OXPHOS system in mitochondria)	28	106	9.20453e-24	515	ATP synthase, H+ transporting, mitochondrial Fo complex subunit B1	ATP5F1
Electron Transport Chain (OXPHOS system in mitochondria)	28	106	9.20453e-24	521	ATP synthase, H+ transporting, mitochondrial Fo complex subunit E	ATP5I
Electron Transport Chain (OXPHOS system in mitochondria)	28	106	9.20453e-24	6390	succinate dehydrogenase complex iron sulfur subunit B	SDHB
Electron Transport Chain (OXPHOS system in mitochondria)	28	106	9.20453e-24	7384	ubiquinol-cytochrome c reductase core protein I	UQCRC1
Electron Transport Chain (OXPHOS system in mitochondria)	28	106	9.20453e-24	7386	ubiquinol-cytochrome c reductase, Rieske iron-sulfur polypeptide 1	UQCRFS1
Electron Transport Chain (OXPHOS system in mitochondria)	28	106	9.20453e-24	9377	cytochrome c oxidase subunit 5A	COX5A
Electron Transport Chain (OXPHOS system in mitochondria)	28	106	9.20453e-24	9551	ATP synthase, H+ transporting, mitochondrial Fo complex subunit F2	ATP5J2
Proteasome Degradation	20	65	1.26438e-18	5683	proteasome subunit alpha 2	PSMA2
Proteasome Degradation	20	65	1.26438e-18	5684	proteasome subunit alpha 3	PSMA3
Proteasome Degradation	20	65	1.26438e-18	5686	proteasome subunit alpha 5	PSMA5
Proteasome Degradation	20	65	1.26438e-18	5687	proteasome subunit alpha 6	PSMA6
Proteasome Degradation	20	65	1.26438e-18	5689	proteasome subunit beta 1	PSMB1
Proteasome Degradation	20	65	1.26438e-18	5691	proteasome subunit beta 3	PSMB3
Proteasome Degradation	20	65	1.26438e-18	5692	proteasome subunit beta 4	PSMB4
Proteasome Degradation	20	65	1.26438e-18	5693	proteasome subunit beta 5	PSMB5
Proteasome Degradation	20	65	1.26438e-18	5694	proteasome subunit beta 6	PSMB6
Proteasome Degradation	20	65	1.26438e-18	5695	proteasome subunit beta 7	PSMB7
Proteasome Degradation	20	65	1.26438e-18	5702	proteasome 26S subunit, ATPase 3	PSMC3
Proteasome Degradation	20	65	1.26438e-18	5704	proteasome 26S subunit, ATPase 4	PSMC4
Proteasome Degradation	20	65	1.26438e-18	5708	proteasome 26S subunit, non-ATPase 2	PSMD2
Proteasome Degradation	20	65	1.26438e-18	5709	proteasome 26S subunit, non-ATPase 3	PSMD3
Proteasome Degradation	20	65	1.26438e-18	5710	proteasome 26S subunit, non-ATPase 4	PSMD4
Proteasome Degradation	20	65	1.26438e-18	5713	proteasome 26S subunit, non-ATPase 7	PSMD7
Proteasome Degradation	20	65	1.26438e-18	5714	proteasome 26S subunit, non-ATPase 8	PSMD8
Proteasome Degradation	20	65	1.26438e-18	5719	proteasome 26S subunit, non-ATPase 13	PSMD13
Proteasome Degradation	20	65	1.26438e-18	6184	ribophorin I	RPN1
Proteasome Degradation	20	65	1.26438e-18	6185	ribophorin II	RPN2
Oxidative phosphorylation	19	60	5.25977e-18	10159	ATPase H+ transporting accessory protein 2	ATP6AP2
Oxidative phosphorylation	19	60	5.25977e-18	10632	ATP synthase, H+ transporting, mitochondrial Fo complex subunit G	ATP5L
Oxidative phosphorylation	19	60	5.25977e-18	126328	NADH:ubiquinone oxidoreductase subunit A11	NDUFA11
Oxidative phosphorylation	19	60	5.25977e-18	4700	NADH:ubiquinone oxidoreductase subunit A6	NDUFA6
Oxidative phosphorylation	19	60	5.25977e-18	4702	NADH:ubiquinone oxidoreductase subunit A8	NDUFA8
Oxidative phosphorylation	19	60	5.25977e-18	4706	NADH:ubiquinone oxidoreductase subunit AB1	NDUFAB1
Oxidative phosphorylation	19	60	5.25977e-18	4710	NADH:ubiquinone oxidoreductase subunit B4	NDUFB4
Oxidative phosphorylation	19	60	5.25977e-18	4715	NADH:ubiquinone oxidoreductase subunit B9	NDUFB9
Oxidative phosphorylation	19	60	5.25977e-18	4716	NADH:ubiquinone oxidoreductase subunit B10	NDUFB10
Oxidative phosphorylation	19	60	5.25977e-18	4718	NADH:ubiquinone oxidoreductase subunit C2	NDUFC2
Oxidative phosphorylation	19	60	5.25977e-18	4725	NADH:ubiquinone oxidoreductase subunit S5	NDUFS5
Oxidative phosphorylation	19	60	5.25977e-18	4728	NADH:ubiquinone oxidoreductase core subunit S8	NDUFS8
Oxidative phosphorylation	19	60	5.25977e-18	498	ATP synthase, H+ transporting, mitochondrial F1 complex, alpha subunit 1, cardiac muscle	ATP5A1
Oxidative phosphorylation	19	60	5.25977e-18	506	ATP synthase, H+ transporting, mitochondrial F1 complex, beta polypeptide	ATP5B
Oxidative phosphorylation	19	60	5.25977e-18	513	ATP synthase, H+ transporting, mitochondrial F1 complex, delta subunit	ATP5D
Oxidative phosphorylation	19	60	5.25977e-18	515	ATP synthase, H+ transporting, mitochondrial Fo complex subunit B1	ATP5F1
Oxidative phosphorylation	19	60	5.25977e-18	521	ATP synthase, H+ transporting, mitochondrial Fo complex subunit E	ATP5I
Oxidative phosphorylation	19	60	5.25977e-18	537	ATPase H+ transporting accessory protein 1	ATP6AP1
Oxidative phosphorylation	19	60	5.25977e-18	9551	ATP synthase, H+ transporting, mitochondrial Fo complex subunit F2	ATP5J2
Nonalcoholic fatty liver disease	22	156	1.04952e-12	126328	NADH:ubiquinone oxidoreductase subunit A11	NDUFA11
Nonalcoholic fatty liver disease	22	156	1.04952e-12	1329	cytochrome c oxidase subunit 5B	COX5B
Nonalcoholic fatty liver disease	22	156	1.04952e-12	1337	cytochrome c oxidase subunit 6A1	COX6A1
Nonalcoholic fatty liver disease	22	156	1.04952e-12	1340	cytochrome c oxidase subunit 6B1	COX6B1
Nonalcoholic fatty liver disease	22	156	1.04952e-12	1349	cytochrome c oxidase subunit 7B	COX7B
Nonalcoholic fatty liver disease	22	156	1.04952e-12	1350	cytochrome c oxidase subunit 7C	COX7C
Nonalcoholic fatty liver disease	22	156	1.04952e-12	1537	cytochrome c1	CYC1
Nonalcoholic fatty liver disease	22	156	1.04952e-12	4700	NADH:ubiquinone oxidoreductase subunit A6	NDUFA6
Nonalcoholic fatty liver disease	22	156	1.04952e-12	4702	NADH:ubiquinone oxidoreductase subunit A8	NDUFA8
Nonalcoholic fatty liver disease	22	156	1.04952e-12	4706	NADH:ubiquinone oxidoreductase subunit AB1	NDUFAB1
Nonalcoholic fatty liver disease	22	156	1.04952e-12	4709	NADH:ubiquinone oxidoreductase subunit B3	NDUFB3
Nonalcoholic fatty liver disease	22	156	1.04952e-12	4710	NADH:ubiquinone oxidoreductase subunit B4	NDUFB4
Nonalcoholic fatty liver disease	22	156	1.04952e-12	4715	NADH:ubiquinone oxidoreductase subunit B9	NDUFB9
Nonalcoholic fatty liver disease	22	156	1.04952e-12	4716	NADH:ubiquinone oxidoreductase subunit B10	NDUFB10
Nonalcoholic fatty liver disease	22	156	1.04952e-12	4718	NADH:ubiquinone oxidoreductase subunit C2	NDUFC2
Nonalcoholic fatty liver disease	22	156	1.04952e-12	4725	NADH:ubiquinone oxidoreductase subunit S5	NDUFS5
Nonalcoholic fatty liver disease	22	156	1.04952e-12	4728	NADH:ubiquinone oxidoreductase core subunit S8	NDUFS8
Nonalcoholic fatty liver disease	22	156	1.04952e-12	54205	cytochrome c, somatic	CYCS
Nonalcoholic fatty liver disease	22	156	1.04952e-12	6390	succinate dehydrogenase complex iron sulfur subunit B	SDHB
Nonalcoholic fatty liver disease	22	156	1.04952e-12	7384	ubiquinol-cytochrome c reductase core protein I	UQCRC1
Nonalcoholic fatty liver disease	22	156	1.04952e-12	7386	ubiquinol-cytochrome c reductase, Rieske iron-sulfur polypeptide 1	UQCRFS1
Nonalcoholic fatty liver disease	22	156	1.04952e-12	9377	cytochrome c oxidase subunit 5A	COX5A
Parkin-Ubiquitin Proteasomal System pathway	11	64	8.11786e-08	10383	tubulin beta 4B class IVb	TUBB4B
Parkin-Ubiquitin Proteasomal System pathway	11	64	8.11786e-08	3309	heat shock protein family A (Hsp70) member 5	HSPA5
Parkin-Ubiquitin Proteasomal System pathway	11	64	8.11786e-08	3313	heat shock protein family A (Hsp70) member 9	HSPA9
Parkin-Ubiquitin Proteasomal System pathway	11	64	8.11786e-08	5702	proteasome 26S subunit, ATPase 3	PSMC3
Parkin-Ubiquitin Proteasomal System pathway	11	64	8.11786e-08	5704	proteasome 26S subunit, ATPase 4	PSMC4
Parkin-Ubiquitin Proteasomal System pathway	11	64	8.11786e-08	5708	proteasome 26S subunit, non-ATPase 2	PSMD2
Parkin-Ubiquitin Proteasomal System pathway	11	64	8.11786e-08	5709	proteasome 26S subunit, non-ATPase 3	PSMD3
Parkin-Ubiquitin Proteasomal System pathway	11	64	8.11786e-08	5710	proteasome 26S subunit, non-ATPase 4	PSMD4
Parkin-Ubiquitin Proteasomal System pathway	11	64	8.11786e-08	5713	proteasome 26S subunit, non-ATPase 7	PSMD7
Parkin-Ubiquitin Proteasomal System pathway	11	64	8.11786e-08	5714	proteasome 26S subunit, non-ATPase 8	PSMD8
Parkin-Ubiquitin Proteasomal System pathway	11	64	8.11786e-08	5719	proteasome 26S subunit, non-ATPase 13	PSMD13
Mitochondrial complex I assembly model OXPHOS system	10	54	1.55001e-07	4700	NADH:ubiquinone oxidoreductase subunit A6	NDUFA6
Mitochondrial complex I assembly model OXPHOS system	10	54	1.55001e-07	4702	NADH:ubiquinone oxidoreductase subunit A8	NDUFA8
Mitochondrial complex I assembly model OXPHOS system	10	54	1.55001e-07	4706	NADH:ubiquinone oxidoreductase subunit AB1	NDUFAB1
Mitochondrial complex I assembly model OXPHOS system	10	54	1.55001e-07	4709	NADH:ubiquinone oxidoreductase subunit B3	NDUFB3
Mitochondrial complex I assembly model OXPHOS system	10	54	1.55001e-07	4710	NADH:ubiquinone oxidoreductase subunit B4	NDUFB4
Mitochondrial complex I assembly model OXPHOS system	10	54	1.55001e-07	4715	NADH:ubiquinone oxidoreductase subunit B9	NDUFB9
Mitochondrial complex I assembly model OXPHOS system	10	54	1.55001e-07	4716	NADH:ubiquinone oxidoreductase subunit B10	NDUFB10
Mitochondrial complex I assembly model OXPHOS system	10	54	1.55001e-07	4718	NADH:ubiquinone oxidoreductase subunit C2	NDUFC2
Mitochondrial complex I assembly model OXPHOS system	10	54	1.55001e-07	4725	NADH:ubiquinone oxidoreductase subunit S5	NDUFS5
Mitochondrial complex I assembly model OXPHOS system	10	54	1.55001e-07	4728	NADH:ubiquinone oxidoreductase core subunit S8	NDUFS8
Mevalonate arm of cholesterol biosynthesis pathway with inhibitors	4	10	3.8006e-05	2224	farnesyl diphosphate synthase	FDPS
Mevalonate arm of cholesterol biosynthesis pathway with inhibitors	4	10	3.8006e-05	3156	3-hydroxy-3-methylglutaryl-CoA reductase	HMGCR
Mevalonate arm of cholesterol biosynthesis pathway with inhibitors	4	10	3.8006e-05	4597	mevalonate diphosphate decarboxylase	MVD
Mevalonate arm of cholesterol biosynthesis pathway with inhibitors	4	10	3.8006e-05	4598	mevalonate kinase	MVK
Metabolic reprogramming in colon cancer	7	45	4.03926e-05	2597	glyceraldehyde-3-phosphate dehydrogenase	GAPDH
Metabolic reprogramming in colon cancer	7	45	4.03926e-05	50	aconitase 2	ACO2
Metabolic reprogramming in colon cancer	7	45	4.03926e-05	5223	phosphoglycerate mutase 1	PGAM1
Metabolic reprogramming in colon cancer	7	45	4.03926e-05	5226	phosphogluconate dehydrogenase	PGD
Metabolic reprogramming in colon cancer	7	45	4.03926e-05	5230	phosphoglycerate kinase 1	PGK1
Metabolic reprogramming in colon cancer	7	45	4.03926e-05	6390	succinate dehydrogenase complex iron sulfur subunit B	SDHB
Metabolic reprogramming in colon cancer	7	45	4.03926e-05	7086	transketolase	TKT
Mevalonate arm of cholesterol biosynthesis pathway	4	13	0.00012308	2224	farnesyl diphosphate synthase	FDPS
Mevalonate arm of cholesterol biosynthesis pathway	4	13	0.00012308	3156	3-hydroxy-3-methylglutaryl-CoA reductase	HMGCR
Mevalonate arm of cholesterol biosynthesis pathway	4	13	0.00012308	4597	mevalonate diphosphate decarboxylase	MVD
Mevalonate arm of cholesterol biosynthesis pathway	4	13	0.00012308	4598	mevalonate kinase	MVK
Cholesterol Biosynthesis Pathway	4	15	0.000227267	2224	farnesyl diphosphate synthase	FDPS
Cholesterol Biosynthesis Pathway	4	15	0.000227267	3156	3-hydroxy-3-methylglutaryl-CoA reductase	HMGCR
Cholesterol Biosynthesis Pathway	4	15	0.000227267	4597	mevalonate diphosphate decarboxylase	MVD
Cholesterol Biosynthesis Pathway	4	15	0.000227267	4598	mevalonate kinase	MVK
Cori Cycle	4	18	0.000484666	226	aldolase, fructose-bisphosphate A	ALDOA
Cori Cycle	4	18	0.000484666	2597	glyceraldehyde-3-phosphate dehydrogenase	GAPDH
Cori Cycle	4	18	0.000484666	5223	phosphoglycerate mutase 1	PGAM1
Cori Cycle	4	18	0.000484666	5230	phosphoglycerate kinase 1	PGK1
Translation Factors	6	50	0.000628066	10209	eukaryotic translation initiation factor 1	EIF1
Translation Factors	6	50	0.000628066	1981	eukaryotic translation initiation factor 4 gamma 1	EIF4G1
Translation Factors	6	50	0.000628066	1983	eukaryotic translation initiation factor 5	EIF5
Translation Factors	6	50	0.000628066	1984	eukaryotic translation initiation factor 5A	EIF5A
Translation Factors	6	50	0.000628066	3692	eukaryotic translation initiation factor 6	EIF6
Translation Factors	6	50	0.000628066	8668	eukaryotic translation initiation factor 3 subunit I	EIF3I
Sterol Regulatory Element-Binding Proteins (SREBP) signalling	6	59	0.00152168	2224	farnesyl diphosphate synthase	FDPS
Sterol Regulatory Element-Binding Proteins (SREBP) signalling	6	59	0.00152168	22937	SREBF chaperone	SCAP
Sterol Regulatory Element-Binding Proteins (SREBP) signalling	6	59	0.00152168	3156	3-hydroxy-3-methylglutaryl-CoA reductase	HMGCR
Sterol Regulatory Element-Binding Proteins (SREBP) signalling	6	59	0.00152168	4597	mevalonate diphosphate decarboxylase	MVD
Sterol Regulatory Element-Binding Proteins (SREBP) signalling	6	59	0.00152168	51360	membrane bound transcription factor peptidase, site 2	MBTPS2
Sterol Regulatory Element-Binding Proteins (SREBP) signalling	6	59	0.00152168	6319	stearoyl-CoA desaturase	SCD
Thiamine metabolic pathways	2	5	0.00434825	4967	oxoglutarate dehydrogenase	OGDH
Thiamine metabolic pathways	2	5	0.00434825	7086	transketolase	TKT
Pentose Phosphate Metabolism	2	7	0.008878	5226	phosphogluconate dehydrogenase	PGD
Pentose Phosphate Metabolism	2	7	0.008878	7086	transketolase	TKT
TCA Cycle (aka Krebs or citric acid cycle)	3	24	0.0139269	4967	oxoglutarate dehydrogenase	OGDH
TCA Cycle (aka Krebs or citric acid cycle)	3	24	0.0139269	50	aconitase 2	ACO2
TCA Cycle (aka Krebs or citric acid cycle)	3	24	0.0139269	6390	succinate dehydrogenase complex iron sulfur subunit B	SDHB
Insulin signalling in human adipocytes (diabetic condition)	2	9	0.0147986	5693	proteasome subunit beta 5	PSMB5
Insulin signalling in human adipocytes (diabetic condition)	2	9	0.0147986	79693	yrdC N6-threonylcarbamoyltransferase domain containing	YRDC
Dual hijack model of Vif in HIV infection	2	9	0.0147986	6921	elongin C	ELOC
Dual hijack model of Vif in HIV infection	2	9	0.0147986	6923	elongin B	ELOB
Glycolysis and Gluconeogenesis	4	46	0.0162957	226	aldolase, fructose-bisphosphate A	ALDOA
Glycolysis and Gluconeogenesis	4	46	0.0162957	2597	glyceraldehyde-3-phosphate dehydrogenase	GAPDH
Glycolysis and Gluconeogenesis	4	46	0.0162957	5223	phosphoglycerate mutase 1	PGAM1
Glycolysis and Gluconeogenesis	4	46	0.0162957	5230	phosphoglycerate kinase 1	PGK1
Ciliary landscape	10	216	0.0169671	10980	COP9 signalosome subunit 6	COPS6
Ciliary landscape	10	216	0.0169671	25804	LSM4 homolog, U6 small nuclear RNA and mRNA degradation associated	LSM4
Ciliary landscape	10	216	0.0169671	54512	exosome component 4	EXOSC4
Ciliary landscape	10	216	0.0169671	5704	proteasome 26S subunit, ATPase 4	PSMC4
Ciliary landscape	10	216	0.0169671	5713	proteasome 26S subunit, non-ATPase 7	PSMD7
Ciliary landscape	10	216	0.0169671	5714	proteasome 26S subunit, non-ATPase 8	PSMD8
Ciliary landscape	10	216	0.0169671	5719	proteasome 26S subunit, non-ATPase 13	PSMD13
Ciliary landscape	10	216	0.0169671	6923	elongin B	ELOB
Ciliary landscape	10	216	0.0169671	8533	COP9 signalosome subunit 3	COPS3
Ciliary landscape	10	216	0.0169671	8655	dynein light chain LC8-type 1	DYNLL1
Iron metabolism in placenta	2	11	0.0219861	57817	hepcidin antimicrobial peptide	HAMP
Iron metabolism in placenta	2	11	0.0219861	7037	transferrin receptor	TFRC
Mammary gland development pathway - Pregnancy and lactation (Stage 3 of 4)	3	35	0.0380147	1981	eukaryotic translation initiation factor 4 gamma 1	EIF4G1
Mammary gland development pathway - Pregnancy and lactation (Stage 3 of 4)	3	35	0.0380147	2064	erb-b2 receptor tyrosine kinase 2	ERBB2
Mammary gland development pathway - Pregnancy and lactation (Stage 3 of 4)	3	35	0.0380147	2065	erb-b2 receptor tyrosine kinase 3	ERBB3

## Sheet: Enriched wikiPath_nonessential
wikiPathway	Count in Selected Genes	Count in Total Population	P-value
Metapathway biotransformation Phase I and II	67	187	7.59379e-21
Complement and Coagulation Cascades	34	57	1.60907e-19
Nuclear Receptors Meta-Pathway	87	318	5.70733e-18
Tamoxifen metabolism	17	22	3.44804e-13
Oxidation by Cytochrome P450	30	66	4.07557e-13
Amino Acid metabolism	36	93	7.04113e-13
Tryptophan metabolism	22	42	1.66518e-11
Statin Pathway	19	32	2.1291e-11
Farnesoid X Receptor Pathway	14	19	1.36864e-10
Constitutive Androstane Receptor Pathway	18	32	2.52832e-10
PPAR Alpha Pathway	16	26	4.02605e-10
PPAR signaling pathway	27	69	4.18384e-10
Fatty Acid Beta Oxidation	18	34	9.62391e-10
Mitochondrial LC-Fatty Acid Beta-Oxidation	12	16	2.19651e-09
Human Complement System	32	99	2.98629e-09
NRF2 pathway	40	143	3.88527e-09
Pregnane X Receptor pathway	17	33	4.94045e-09
Fatty Acid Omega Oxidation	11	15	1.58319e-08
Estrogen metabolism	12	18	1.83116e-08
Selenium Micronutrient Network	28	87	3.26955e-08
Complement Activation	13	22	3.76051e-08
Irinotecan Pathway	10	14	1.11493e-07
Drug Induction of Bile Acid Pathway	11	17	1.17473e-07
Biomarkers for urea cycle disorders	8	9	1.23663e-07
Urea cycle and metabolism of amino groups	12	22	4.2639e-07
Nuclear Receptors in Lipid Metabolism and Toxicity	15	35	8.59391e-07
Nicotine Metabolism	6	6	1.37621e-06
Vitamin B12 Metabolism	18	52	2.94371e-06
Glucuronidation	12	26	4.26115e-06
Arylamine metabolism	6	7	8.76651e-06
Codeine and Morphine Metabolism	9	16	9.10447e-06
Valproic acid pathway	8	13	1.19775e-05
Diclofenac Metabolic Pathway	5	5	1.30908e-05
Urea cycle and associated pathways	9	17	1.75382e-05
One carbon metabolism and related pathways	17	53	1.77241e-05
Fluoropyrimidine Activity	13	35	3.00823e-05
Phase I biotransformations, non P450	6	8	3.19164e-05
Arachidonate Epoxygenase / Epoxide Hydrolase	5	6	7.1664e-05
Vitamin A and Carotenoid Metabolism	13	40	0.000148483
Glycolysis and Gluconeogenesis	14	46	0.000183588
Fatty Acid Biosynthesis	9	22	0.000220042
Biosynthesis and regeneration of tetrahydrobiopterin (BH4) and catabolism of phenylalanine, including diseases	7	14	0.000253645
Synthesis and Degradation of Ketone Bodies	4	5	0.000569452
Alanine and aspartate metabolism	6	12	0.00072427
Bile Acids synthesis and enterohepatic circulation	6	12	0.00072427
Benzo(a)pyrene metabolism	5	9	0.0011448
Metabolic pathway of LDL, HDL and TG, including diseases	5	9	0.0011448
NAD Biosynthesis II (from tryptophan)	5	9	0.0011448
Sulfation Biotransformation Reaction	8	22	0.00124804
Photodynamic therapy-induced NFE2L2 (NRF2) survival signaling	8	23	0.00173876
Liver X Receptor Pathway	5	10	0.00209119
Triacylglyceride Synthesis	8	24	0.00237014
TCA Cycle (aka Krebs or citric acid cycle)	8	24	0.00237014
Blood Clotting Cascade	5	11	0.00350255
Caffeine and Theobromine metabolism	3	4	0.00434662
Monoamine Transport	9	32	0.00470779
Trans-sulfuration and one carbon metabolism	9	32	0.00470779
One Carbon Metabolism	8	27	0.00537421
Metabolic reprogramming in colon cancer	11	45	0.00602632
Folate Metabolism	14	64	0.00606581
Aflatoxin B1 metabolism	4	8	0.00613581
Estrogen Receptor Pathway	5	13	0.00815049
Degradation pathway of sphingolipids, including diseases	3	5	0.0100124
Vitamin D Metabolism	4	9	0.0101286
Selenium Metabolism and Selenoproteins	10	42	0.0104996
Heroin metabolism	2	2	0.0111805
Lidocaine metabolism	2	2	0.0111805
Aripiprazole Metabolic Pathway	2	2	0.0111805
Felbamate Metabolism	2	2	0.0111805
Evolocumab Mechanism	2	2	0.0111805
Proprotein convertase subtilisin/kexin type 9 (PCSK9) mediated LDL receptor degradation	2	2	0.0111805
Metabolism of alpha-linolenic acid	2	2	0.0111805
Biogenic Amine Synthesis	5	15	0.0159046
Cholesterol Biosynthesis Pathway	5	15	0.0159046
Cysteine and methionine catabolism	5	15	0.0159046
Sterol Regulatory Element-Binding Proteins (SREBP) signalling	12	59	0.018831
TCA Cycle and Deficiency of Pyruvate Dehydrogenase complex (PDHc)	5	16	0.0211654
Pathways in clear cell renal cell carcinoma	16	90	0.0254121
Ferroptosis	9	42	0.0287987
Disorders of the Krebs cycle	3	7	0.0297946
Disorders of Folate Metabolism and Transport	4	12	0.0307592
Polyol Pathway	2	3	0.0311816
Glycine Metabolism	2	3	0.0311816
MTHFR deficiency	5	18	0.0347834
Zinc homeostasis	8	37	0.036412
Composition of Lipid Particles	3	8	0.0439899
Aryl Hydrocarbon Receptor Pathway	9	46	0.048784
Ganglio Sphingolipid Metabolism	4	14	0.0524934
Oxidative Stress	7	33	0.0534992
Cerebral Organic Acidurias, including diseases	2	4	0.0580166
Folate-Alcohol and Cancer Pathway Hypotheses	3	9	0.0609206
The alternative pathway of fetal androgen synthesis	3	9	0.0609206
Steroid Biosynthesis	3	9	0.0609206
Kennedy pathway from Sphingolipids	5	21	0.0635033
Glutathione metabolism	5	21	0.0635033
Epithelial to mesenchymal transition in colorectal cancer	23	159	0.0735904
Methylation Pathways	3	10	0.0803922
Nicotine Activity on Dopaminergic Neurons	5	23	0.0882644
GPCRs, Class B Secretin-like	5	23	0.0882644
NAD+ biosynthetic pathways	5	23	0.0882644
Amino acid conjugation of benzoic acid	2	5	0.0900195
Sulindac Metabolic Pathway	2	5	0.0900195
Dopamine metabolism	4	17	0.097056
Cells and Molecules involved in local acute inflammatory response	4	17	0.097056
Nuclear Receptors	7	38	0.100359
Methionine metabolism leading to Sulphur Amino Acids and related disorders	3	11	0.102164
Heme Biosynthesis	3	11	0.102164
Iron metabolism in placenta	3	11	0.102164
Methionine De Novo and Salvage Pathway	5	24	0.10227
Vitamin D Receptor Pathway	24	174	0.104578
Blood clotting and the effect of several medicine on this process	1	1	0.105806
Acrylamide Biotransformation and Exposure Biomarkers	1	1	0.105806
Metabolism of Dichloroethylene by CYP450	1	1	0.105806
Colchicine Metabolic Pathway	1	1	0.105806
Angiopoietin Like Protein 8 Regulatory Pathway	18	125	0.107776
SREBF and miR33 in cholesterol and lipid homeostasis	4	18	0.114848
Cori Cycle	4	18	0.114848
Type II diabetes mellitus	4	18	0.114848
Fibrin Complement Receptor 3 Signaling Pathway	7	40	0.123849
Trans-sulfuration pathway	3	12	0.125965
Melatonin metabolism and effects	6	33	0.129298
Cannabinoid receptor signaling	6	34	0.143829
Nonalcoholic fatty liver disease	21	156	0.146704
Electron Transport Chain (OXPHOS system in mitochondria)	15	106	0.148075
Mevalonate arm of cholesterol biosynthesis pathway	3	13	0.151512
Allograft Rejection	13	90	0.151949
Pyrimidine metabolism and related diseases	4	20	0.154233
AMP-activated Protein Kinase (AMPK) Signaling	7	43	0.163766
Hfe effect on hepcidin production	2	7	0.164201
Pentose Phosphate Metabolism	2	7	0.164201
Endothelin Pathways	5	28	0.168016
IL-6 signaling pathway	7	44	0.178214
Transcription factor regulation in adipogenesis	4	22	0.197859
Biochemical Pathways Part I	1	2	0.200431
GHB metabolic pathway	1	2	0.200431
Catalytic cycle of mammalian Flavin-containing MonoOxygenases (FMOs)	2	8	0.204272
Osteoclast Signaling	2	8	0.204272
Striated Muscle Contraction Pathway	6	38	0.208582
Ethanol effects on histone modifications	5	31	0.225675
Microglia Pathogen Phagocytosis Pathway	6	40	0.244242
Oxidative Damage	6	40	0.244242
Neovascularisation processes	4	24	0.244664
Ethanol metabolism resulting in production of ROS by CYP2E1	2	9	0.245229
Arrhythmogenic Right Ventricular Cardiomyopathy	10	74	0.253291
4-hydroxytamoxifen, Dexamethasone, and Retinoic Acids Regulation of p27 Expression	3	17	0.265505
Lipid Metabolism Pathway	5	33	0.266928
Signal Transduction of S1P Receptor	4	25	0.268923
Extracellular vesicles in the crosstalk of cardiac cells	4	25	0.268923
Metabolism of Tetrahydrocannabinol (THC)	1	3	0.285055
Benzene metabolism	1	3	0.285055
Effects of Nitric Oxide	1	3	0.285055
Leptin and adiponectin	2	10	0.286438
ApoE and miR-146 in inflammation and atherosclerosis	2	10	0.286438
NOTCH1 regulation of human endothelial cell calcification	3	18	0.295637
Adipogenesis	16	131	0.309117
Sudden Infant Death Syndrome (SIDS) Susceptibility Pathways	19	158	0.311317
Photodynamic therapy-induced unfolded protein response	4	27	0.318507
Splicing factor NOVA regulated synaptic proteins	6	44	0.319925
Prostaglandin Synthesis and Regulation	6	45	0.339424
PDGF Pathway	4	28	0.343589
Primary Focal Segmental Glomerulosclerosis FSGS	9	72	0.350716
NAD+ metabolism	3	20	0.356258
Globo Sphingolipid Metabolism	3	20	0.356258
Oxytocin signaling	1	4	0.360735
Hormonal control of Pubertal Growth Spurt	1	4	0.360735
Oxysterols derived from cholesterol	2	12	0.367673
22q11.2 Deletion Syndrome	11	92	0.38135
Serotonin Receptor 2 and ELK-SRF/GATA4 signaling	3	21	0.38637
Dopaminergic Neurogenesis	4	30	0.393775
Histone Modifications	8	66	0.398381
Transcriptional cascade regulating adipogenesis	2	13	0.406975
Osteopontin Signaling	2	13	0.406975
Corticotropin-releasing hormone signaling pathway	11	94	0.409495
Thiamine metabolic pathways	1	5	0.428414
Glycerophospholipid Biosynthetic Pathway	1	5	0.428414
TCA Cycle Nutrient Utilization and Invasiveness of Ovarian Cancer	1	5	0.428414
Thermogenesis	13	115	0.444249
MFAP5-mediated ovarian cancer cell motility and invasiveness	2	14	0.445051
IL-10 Anti-inflammatory Signaling Pathway	2	14	0.445051
Angiogenesis	3	23	0.445416
Oxidative phosphorylation	7	60	0.452679
Structural Pathway of Interleukin 1 (IL-1)	5	42	0.462107
Eicosanoid Synthesis	3	24	0.474095
Major receptors targeted by epinephrine and norepinephrine	2	15	0.481721
EDA Signalling in Hair Follicle Development	2	15	0.481721
Aryl Hydrocarbon Receptor	5	43	0.483358
Osteoblast Signaling	1	6	0.488937
Gamma-Glutamyl Cycle for the biosynthesis and degradation of glutathione, including diseases	1	6	0.488937
Overview of nanoparticle effects	1	6	0.488937
Robo4 and VEGF Signaling Pathways Crosstalk	1	6	0.488937
Vitamin B6-dependent and responsive disorders	1	6	0.488937
Signaling of Hepatocyte Growth Factor Receptor	4	34	0.491604
Metabolism of Spingolipids in ER and Golgi apparatus	3	25	0.502072
Hypothesized Pathways in Pathogenesis of Cardiovascular Disease	3	25	0.502072
Mitochondrial complex I assembly model OXPHOS system	6	54	0.514418
GPR40 Pathway	2	16	0.516856
Cardiac Hypertrophic Response	4	36	0.538041
FBXL10 enhancement of MAP/ERK signaling in diffuse large B-cell lymphoma	4	36	0.538041
Acetylcholine Synthesis	1	7	0.543059
exRNA mechanism of action and biogenesis	1	7	0.543059
Classical pathway of steroidogenesis, including diseases	1	7	0.543059
ACE Inhibitor Pathway	2	17	0.550369
Vitamin B12 Disorders	2	17	0.550369
IL-9 Signaling Pathway	2	17	0.550369
Hepatitis C and Hepatocellular Carcinoma	6	56	0.551279
Human Thyroid Stimulating Hormone (TSH) signaling pathway	7	66	0.556743
Photodynamic therapy-induced HIF-1 survival signaling	4	37	0.56044
Heart Development	5	47	0.564963
FTO Obesity Variant Mechanism	1	8	0.591458
Glucocorticoid and Mineralcorticoid Metabolism	1	8	0.591458
Cell-type Dependent Selectivity of CCK2R Signaling	1	9	0.634736
TFs Regulate miRNAs related to cardiac hypertrophy	1	9	0.634736
Phosphatidylcholine catabolism	1	9	0.634736
Brain-Derived Neurotrophic Factor (BDNF) signaling pathway	11	148	0.989
Hippo-Merlin Signaling Dysregulation	10	120	0.989
Neural Crest Differentiation	5	101	0.989
Pathways Regulating Hippo Signaling	10	98	0.989
Apoptosis Modulation and Signaling	4	77	0.989
Regulation of Apoptosis by Parathyroid Hormone-related Protein	1	18	0.989
Pathogenic Escherichia coli infection	6	58	0.989
VEGFA-VEGFR2 Signaling Pathway	13	233	0.989
Serotonin Transporter Activity	1	10	0.989
Insulin Signaling	11	160	0.989
PI3K-Akt Signaling Pathway	28	342	0.989
TGF-beta Signaling Pathway	5	134	0.989
TNF alpha Signaling Pathway	4	92	0.989
Alzheimers Disease	10	147	0.989
ATM Signaling Network in Development and Disease	2	39	0.989
DNA Damage Response	1	68	0.989
DNA IR-Double Strand Breaks (DSBs) and cellular response via ATM	1	53	0.989
miRNA Regulation of DNA Damage Response	1	84	0.989
Myometrial Relaxation and Contraction Pathways	13	158	0.989
Focal Adhesion	18	197	0.989
Focal Adhesion-PI3K-Akt-mTOR-signaling pathway	27	306	0.989
Ebola Virus Pathway on Host	11	132	0.989
Regulation of Actin Cytoskeleton	9	150	0.989
IL-4 Signaling Pathway	3	56	0.989
Mammary gland development pathway - Pregnancy and lactation (Stage 3 of 4)	1	35	0.989
Pathways Affected in Adenoid Cystic Carcinoma	4	66	0.989
White fat cell differentiation	2	34	0.989
Ciliary landscape	13	216	0.989
mRNA Processing	1	130	0.989
ErbB Signaling Pathway	5	90	0.989
Mammary gland development pathway - Embryonic development (Stage 1 of 4)	2	19	0.989
Circadian rhythm related genes	14	202	0.989
Energy Metabolism	4	47	0.989
Factors and pathways affecting insulin-like growth factor (IGF1)-Akt signaling	1	27	0.989
Mitochondrial Gene Expression	1	20	0.989
Calcium Regulation in the Cardiac Cell	16	154	0.989
Chemokine signaling pathway	11	168	0.989
Envelope proteins and their potential roles in EDMD physiopathology	3	44	0.989
G Protein Signaling Pathways	9	94	0.989
Phosphodiesterases in neuronal function	1	57	0.989
Androgen receptor signaling pathway	3	89	0.989
Parkinsons Disease Pathway	5	52	0.989
Synaptic Vesicle Pathway	4	53	0.989
B Cell Receptor Signaling Pathway	6	99	0.989
Sphingolipid pathway	3	30	0.989
GPCRs, Class A Rhodopsin-like	8	259	0.989
Pyrimidine metabolism	9	97	0.989
miRNA targets in ECM and membrane receptors	3	29	0.989
Spinal Cord Injury	8	116	0.989
Copper homeostasis	3	55	0.989
NBIA subtypes pathway	3	43	0.989
Fragile X Syndrome	10	121	0.989
Intraflagellar transport proteins binding to dynein	1	27	0.989
Monoamine GPCRs	2	34	0.989
LncRNA involvement in canonical Wnt signaling and colorectal cancer	4	99	0.989
ncRNAs involved in Wnt signaling in hepatocellular carcinoma	4	95	0.989
Wnt Signaling	4	115	0.989
Serotonin and anxiety	1	19	0.989
Prolactin Signaling Pathway	6	76	0.989
Biomarkers for pyrimidine metabolism disorders	1	17	0.989
Hair Follicle Development: Cytodifferentiation (Part 3 of 3)	3	83	0.989
BDNF-TrkB Signaling	1	30	0.989
Integrated Breast Cancer Pathway	7	136	0.989
MAPK Signaling Pathway	14	249	0.989
MicroRNAs in cardiomyocyte hypertrophy	5	71	0.989
Non-genomic actions of 1,25 dihydroxyvitamin D3	5	89	0.989
Non-small cell lung cancer	5	67	0.989
Ras Signaling	15	187	0.989
T-Cell antigen Receptor (TCR) pathway during Staphylococcus aureus infection	3	51	0.989
T-Cell Receptor and Co-stimulatory Signaling	2	31	0.989
Ectoderm Differentiation	14	144	0.989
AGE/RAGE pathway	5	69	0.989
G13 Signaling Pathway	2	38	0.989
Type 2 papillary renal cell carcinoma	3	34	0.989
GABA receptor Signaling	3	33	0.989
Peptide GPCRs	2	73	0.989
Cell migration and invasion through p75NTR	2	31	0.989
Purine metabolism	2	28	0.989
TGF-beta Receptor Signaling	3	55	0.989
Amplification and Expansion of Oncogenic Pathways as Metastatic Traits	1	13	0.989
Breast cancer pathway	10	154	0.989
Chromosomal and microsatellite instability in colorectal cancer	3	74	0.989
DNA Damage Response (only ATM dependent)	7	110	0.989
Endometrial cancer	6	63	0.989
ESC Pluripotency Pathways	9	118	0.989
Integrin-mediated Cell Adhesion	9	101	0.989
Neural Crest Cell Migration during Development	2	39	0.989
Neural Crest Cell Migration in Cancer	3	42	0.989
Pancreatic adenocarcinoma pathway	4	90	0.989
RANKL/RANK (Receptor activator of NFKB (ligand)) Signaling Pathway	4	56	0.989
Regulation of toll-like receptor signaling pathway	10	143	0.989
Resistin as a regulator of inflammation	2	27	0.989
Signaling Pathways in Glioblastoma	5	84	0.989
Synaptic signaling pathways associated with autism spectrum disorder	3	51	0.989
TNF related weak inducer of apoptosis (TWEAK) Signaling Pathway	2	41	0.989
Toll-like Receptor Signaling Pathway	7	103	0.989
Translation inhibitors in chronically activated PDGFRA cells	4	46	0.989
Bladder Cancer	3	41	0.989
Endochondral Ossification	4	57	0.989
Imatinib and Chronic Myeloid Leukemia	2	21	0.989
Notch Signaling	3	46	0.989
Endoderm Differentiation	9	146	0.989
Notch Signaling Pathway	4	61	0.989
Deregulation of Rab and Rab Effector Genes in Bladder Cancer	1	16	0.989
MECP2 and Associated Rett Syndrome	2	74	0.989
Novel intracellular components of RIG-I-like receptor (RLR) pathway	3	60	0.989
Cardiac Progenitor Differentiation	5	53	0.989
Mesodermal Commitment Pathway	6	154	0.989
Wnt Signaling Pathway	1	51	0.989
Senescence and Autophagy in Cancer	9	115	0.989
Common Pathways Underlying Drug Addiction	3	40	0.989
Rett syndrome causing genes	2	49	0.989
Prion disease pathway	3	32	0.989
Glycogen Synthesis and Degradation	4	38	0.989
Differentiation Pathway	4	48	0.989
Extracellular vesicle-mediated signaling in recipient cells	2	30	0.989
Lung fibrosis	5	64	0.989
NRF2-ARE regulation	1	23	0.989
Phytochemical activity on NRF2 transcriptional activation	1	15	0.989
Wnt/beta-catenin Signaling Pathway in Leukemia	1	19	0.989
Apoptosis-related network due to altered Notch3 in ovarian cancer	1	53	0.989
Viral Acute Myocarditis	4	86	0.989
Simplified Interaction Map Between LOXL4 and Oxidative Stress Pathway	1	18	0.989
IL-1 signaling pathway	5	55	0.989
Signal transduction through IL1R	3	33	0.989
Leptin signaling pathway	4	79	0.989
ncRNAs involved in STAT3 signaling in hepatocellular carcinoma	1	19	0.989
Regulatory circuits of the STAT3 signaling pathway	3	78	0.989
Preimplantation Embryo	3	59	0.989
Oncostatin M Signaling Pathway	3	66	0.989
Wnt Signaling Pathway and Pluripotency	6	99	0.989
Overview of leukocyte-intrinsic Hippo pathway functions	1	34	0.989
Joubert Syndrome	2	78	0.989
Matrix Metalloproteinases	3	31	0.989
Gastric Cancer Network 1	1	28	0.989
RAC1/PAK1/p38/MMP2 Pathway	4	61	0.989
Type II interferon signaling (IFNG)	1	37	0.989
GPCRs, Other	2	101	0.989
Genotoxicity pathway	4	64	0.989
BMP2-WNT4-FOXO1 Pathway in Human Primary Endometrial Stromal Cell Differentiation	1	11	0.989
Wnt Signaling in Kidney Disease	3	37	0.989
Toll-like Receptor Signaling	1	31	0.989
TYROBP Causal Network	3	60	0.989
Target Of Rapamycin (TOR) Signaling	1	36	0.989
GPCRs, Class C Metabotropic glutamate, pheromone	1	15	0.989
EGF/EGFR Signaling Pathway	6	162	0.989
miRs in Muscle Cell Differentiation	1	41	0.989
Prader-Willi and Angelman Syndrome	1	65	0.989
Alpha 6 Beta 4 signaling pathway	1	33	0.989
BMP Signaling Pathway in Eyelid Development	2	20	0.989
EPO Receptor Signaling	2	26	0.989
Follicle Stimulating Hormone (FSH) signaling pathway	2	27	0.989
IL17 signaling pathway	2	32	0.989
IL-2 Signaling Pathway	3	42	0.989
IL-3 Signaling Pathway	2	49	0.989
IL-5 Signaling Pathway	3	41	0.989
IL-7 Signaling Pathway	2	25	0.989
Inhibition of exosome biogenesis and secretion by Manumycin A in CRPC cells	1	18	0.989
Interleukin-11 Signaling Pathway	2	44	0.989
Kit receptor signaling pathway	2	59	0.989
MAPK Cascade	2	30	0.989
MFAP5 effect on permeability and motility of endothelial cells via cytoskeleton rearrangement	1	18	0.989
Serotonin Receptor 4/6/7 and NR3C Signaling	2	19	0.989
T-Cell antigen Receptor (TCR) Signaling Pathway	2	92	0.989
Thymic Stromal LymphoPoietin (TSLP) Signaling Pathway	3	48	0.989
Nanoparticle-mediated activation of receptor signaling	2	21	0.989
Retinoblastoma Gene in Cancer	1	90	0.989
DNA Replication	1	46	0.989
Homologous recombination	1	12	0.989
Cytoplasmic Ribosomal Proteins	1	88	0.989
miRNA regulation of p53 pathway in prostate cancer	1	34	0.989
Hedgehog Signaling Pathway	2	46	0.989
Oligodendrocyte Specification and differentiation(including remyelination), leading to Myelin Components for CNS	1	21	0.989
Tgif disruption of Shh signaling	1	10	0.989
Amyotrophic lateral sclerosis (ALS)	3	35	0.989
Tumor suppressor activity of SMARCB1	1	31	0.989
Ovarian Infertility Genes	1	31	0.989
Initiation of transcription and translation elongation at the HIV-1 LTR	1	33	0.989
Small Ligand GPCRs	1	19	0.989
Development and heterogeneity of the ILC family	1	30	0.989
Mechanoregulation and pathology of YAP/TAZ via Hippo and non-Hippo mechanisms	2	46	0.989
Estrogen signaling pathway	1	17	0.989
IL1 and megakaryocytes in obesity	2	23	0.989
Mammary gland development pathway - Puberty (Stage 2 of 4)	1	14	0.989
Inflammatory Response Pathway	1	33	0.989
Cytosolic DNA-sensing pathway	1	73	0.989
Association Between Physico-Chemical Features and Toxicity Associated Pathways	1	60	0.989
DNA IR-damage and cellular response via ATR	1	80	0.989
NO/cGMP/PKG mediated Neuroprotection	1	45	0.989
G1 to S cell cycle control	1	64	0.989
Exercise-induced Circadian Regulation	1	48	0.989
Macrophage markers	1	10	0.989
H19 action Rb-E2F1 signaling and CDK-Beta-catenin activity	1	14	0.989
Mammary gland development pathway - Involution (Stage 4 of 4)	1	11	0.989

## Sheet: wikiPat with Genes_nonessential
wikiPathway	Count in Selected Genes	Count in Total Population	P-value	Gene	Title	Symbol
Metapathway biotransformation Phase I and II	67	187	7.59379e-21	10	N-acetyltransferase 2	NAT2
Metapathway biotransformation Phase I and II	67	187	7.59379e-21	10249	glycine-N-acyltransferase	GLYAT
Metapathway biotransformation Phase I and II	67	187	7.59379e-21	10327	aldo-keto reductase family 1 member A1	AKR1A1
Metapathway biotransformation Phase I and II	67	187	7.59379e-21	10941	UDP glucuronosyltransferase family 2 member A1 complex locus	UGT2A1
Metapathway biotransformation Phase I and II	67	187	7.59379e-21	1109	aldo-keto reductase family 1 member C4	AKR1C4
Metapathway biotransformation Phase I and II	67	187	7.59379e-21	11185	indolethylamine N-methyltransferase	INMT
Metapathway biotransformation Phase I and II	67	187	7.59379e-21	1312	catechol-O-methyltransferase	COMT
Metapathway biotransformation Phase I and II	67	187	7.59379e-21	1543	cytochrome P450 family 1 subfamily A member 1	CYP1A1
Metapathway biotransformation Phase I and II	67	187	7.59379e-21	1544	cytochrome P450 family 1 subfamily A member 2	CYP1A2
Metapathway biotransformation Phase I and II	67	187	7.59379e-21	1548	cytochrome P450 family 2 subfamily A member 6	CYP2A6
Metapathway biotransformation Phase I and II	67	187	7.59379e-21	1549	cytochrome P450 family 2 subfamily A member 7	CYP2A7
Metapathway biotransformation Phase I and II	67	187	7.59379e-21	1551	cytochrome P450 family 3 subfamily A member 7	CYP3A7
Metapathway biotransformation Phase I and II	67	187	7.59379e-21	1555	cytochrome P450 family 2 subfamily B member 6	CYP2B6
Metapathway biotransformation Phase I and II	67	187	7.59379e-21	1557	cytochrome P450 family 2 subfamily C member 19	CYP2C19
Metapathway biotransformation Phase I and II	67	187	7.59379e-21	1558	cytochrome P450 family 2 subfamily C member 8	CYP2C8
Metapathway biotransformation Phase I and II	67	187	7.59379e-21	1559	cytochrome P450 family 2 subfamily C member 9	CYP2C9
Metapathway biotransformation Phase I and II	67	187	7.59379e-21	1562	cytochrome P450 family 2 subfamily C member 18	CYP2C18
Metapathway biotransformation Phase I and II	67	187	7.59379e-21	1565	cytochrome P450 family 2 subfamily D member 6	CYP2D6
Metapathway biotransformation Phase I and II	67	187	7.59379e-21	1571	cytochrome P450 family 2 subfamily E member 1	CYP2E1
Metapathway biotransformation Phase I and II	67	187	7.59379e-21	1573	cytochrome P450 family 2 subfamily J member 2	CYP2J2
Metapathway biotransformation Phase I and II	67	187	7.59379e-21	1576	cytochrome P450 family 3 subfamily A member 4	CYP3A4
Metapathway biotransformation Phase I and II	67	187	7.59379e-21	1577	cytochrome P450 family 3 subfamily A member 5	CYP3A5
Metapathway biotransformation Phase I and II	67	187	7.59379e-21	1582	cytochrome P450 family 8 subfamily B member 1	CYP8B1
Metapathway biotransformation Phase I and II	67	187	7.59379e-21	1593	cytochrome P450 family 27 subfamily A member 1	CYP27A1
Metapathway biotransformation Phase I and II	67	187	7.59379e-21	1595	cytochrome P450 family 51 subfamily A member 1	CYP51A1
Metapathway biotransformation Phase I and II	67	187	7.59379e-21	166012	carbohydrate sulfotransferase 13	CHST13
Metapathway biotransformation Phase I and II	67	187	7.59379e-21	2052	epoxide hydrolase 1	EPHX1
Metapathway biotransformation Phase I and II	67	187	7.59379e-21	2053	epoxide hydrolase 2	EPHX2
Metapathway biotransformation Phase I and II	67	187	7.59379e-21	22977	aldo-keto reductase family 7 member A3	AKR7A3
Metapathway biotransformation Phase I and II	67	187	7.59379e-21	2328	flavin containing monooxygenase 3	FMO3
Metapathway biotransformation Phase I and II	67	187	7.59379e-21	2330	flavin containing monooxygenase 5	FMO5
Metapathway biotransformation Phase I and II	67	187	7.59379e-21	27284	sulfotransferase family 1B member 1	SULT1B1
Metapathway biotransformation Phase I and II	67	187	7.59379e-21	285440	cytochrome P450 family 4 subfamily V member 2	CYP4V2
Metapathway biotransformation Phase I and II	67	187	7.59379e-21	2877	glutathione peroxidase 2	GPX2
Metapathway biotransformation Phase I and II	67	187	7.59379e-21	2936	glutathione-disulfide reductase	GSR
Metapathway biotransformation Phase I and II	67	187	7.59379e-21	2937	glutathione synthetase	GSS
Metapathway biotransformation Phase I and II	67	187	7.59379e-21	2940	glutathione S-transferase alpha 3	GSTA3
Metapathway biotransformation Phase I and II	67	187	7.59379e-21	2941	glutathione S-transferase alpha 4	GSTA4
Metapathway biotransformation Phase I and II	67	187	7.59379e-21	2954	glutathione S-transferase zeta 1	GSTZ1
Metapathway biotransformation Phase I and II	67	187	7.59379e-21	3340	N-deacetylase and N-sulfotransferase 1	NDST1
Metapathway biotransformation Phase I and II	67	187	7.59379e-21	4051	cytochrome P450 family 4 subfamily F member 3	CYP4F3
Metapathway biotransformation Phase I and II	67	187	7.59379e-21	4257	microsomal glutathione S-transferase 1	MGST1
Metapathway biotransformation Phase I and II	67	187	7.59379e-21	4258	microsomal glutathione S-transferase 2	MGST2
Metapathway biotransformation Phase I and II	67	187	7.59379e-21	54577	UDP glucuronosyltransferase family 1 member A7	UGT1A7
Metapathway biotransformation Phase I and II	67	187	7.59379e-21	54579	UDP glucuronosyltransferase family 1 member A5	UGT1A5
Metapathway biotransformation Phase I and II	67	187	7.59379e-21	54600	UDP glucuronosyltransferase family 1 member A9	UGT1A9
Metapathway biotransformation Phase I and II	67	187	7.59379e-21	54657	UDP glucuronosyltransferase family 1 member A4	UGT1A4
Metapathway biotransformation Phase I and II	67	187	7.59379e-21	54658	UDP glucuronosyltransferase family 1 member A1	UGT1A1
Metapathway biotransformation Phase I and II	67	187	7.59379e-21	570	bile acid-CoA:amino acid N-acyltransferase	BAAT
Metapathway biotransformation Phase I and II	67	187	7.59379e-21	57016	aldo-keto reductase family 1 member B10	AKR1B10
Metapathway biotransformation Phase I and II	67	187	7.59379e-21	57834	cytochrome P450 family 4 subfamily F member 11	CYP4F11
Metapathway biotransformation Phase I and II	67	187	7.59379e-21	64816	cytochrome P450 family 3 subfamily A member 43	CYP3A43
Metapathway biotransformation Phase I and II	67	187	7.59379e-21	66002	cytochrome P450 family 4 subfamily F member 12	CYP4F12
Metapathway biotransformation Phase I and II	67	187	7.59379e-21	6718	aldo-keto reductase family 1 member D1	AKR1D1
Metapathway biotransformation Phase I and II	67	187	7.59379e-21	6783	sulfotransferase family 1E member 1	SULT1E1
Metapathway biotransformation Phase I and II	67	187	7.59379e-21	6799	sulfotransferase family 1A member 2	SULT1A2
Metapathway biotransformation Phase I and II	67	187	7.59379e-21	6817	sulfotransferase family 1A member 1	SULT1A1
Metapathway biotransformation Phase I and II	67	187	7.59379e-21	6822	sulfotransferase family 2A member 1	SULT2A1
Metapathway biotransformation Phase I and II	67	187	7.59379e-21	7363	UDP glucuronosyltransferase family 2 member B4	UGT2B4
Metapathway biotransformation Phase I and II	67	187	7.59379e-21	7364	UDP glucuronosyltransferase family 2 member B7	UGT2B7
Metapathway biotransformation Phase I and II	67	187	7.59379e-21	7366	UDP glucuronosyltransferase family 2 member B15	UGT2B15
Metapathway biotransformation Phase I and II	67	187	7.59379e-21	7367	UDP glucuronosyltransferase family 2 member B17	UGT2B17
Metapathway biotransformation Phase I and II	67	187	7.59379e-21	79799	UDP glucuronosyltransferase family 2 member A3	UGT2A3
Metapathway biotransformation Phase I and II	67	187	7.59379e-21	8529	cytochrome P450 family 4 subfamily F member 2	CYP4F2
Metapathway biotransformation Phase I and II	67	187	7.59379e-21	9027	N-acetyltransferase 8 (putative)	NAT8
Metapathway biotransformation Phase I and II	67	187	7.59379e-21	92292	glycine-N-acyltransferase like 1	GLYATL1
Metapathway biotransformation Phase I and II	67	187	7.59379e-21	9446	glutathione S-transferase omega 1	GSTO1
Complement and Coagulation Cascades	34	57	1.60907e-19	10747	mannan binding lectin serine peptidase 2	MASP2
Complement and Coagulation Cascades	34	57	1.60907e-19	1191	clusterin	CLU
Complement and Coagulation Cascades	34	57	1.60907e-19	1361	carboxypeptidase B2	CPB2
Complement and Coagulation Cascades	34	57	1.60907e-19	2	alpha-2-macroglobulin	A2M
Complement and Coagulation Cascades	34	57	1.60907e-19	2147	coagulation factor II, thrombin	F2
Complement and Coagulation Cascades	34	57	1.60907e-19	2153	coagulation factor V	F5
Complement and Coagulation Cascades	34	57	1.60907e-19	2155	coagulation factor VII	F7
Complement and Coagulation Cascades	34	57	1.60907e-19	2158	coagulation factor IX	F9
Complement and Coagulation Cascades	34	57	1.60907e-19	2159	coagulation factor X	F10
Complement and Coagulation Cascades	34	57	1.60907e-19	2161	coagulation factor XII	F12
Complement and Coagulation Cascades	34	57	1.60907e-19	2165	coagulation factor XIII B chain	F13B
Complement and Coagulation Cascades	34	57	1.60907e-19	2244	fibrinogen beta chain	FGB
Complement and Coagulation Cascades	34	57	1.60907e-19	3053	serpin family D member 1	SERPIND1
Complement and Coagulation Cascades	34	57	1.60907e-19	3075	complement factor H	CFH
Complement and Coagulation Cascades	34	57	1.60907e-19	3426	complement factor I	CFI
Complement and Coagulation Cascades	34	57	1.60907e-19	3818	kallikrein B1	KLKB1
Complement and Coagulation Cascades	34	57	1.60907e-19	3827	kininogen 1	KNG1
Complement and Coagulation Cascades	34	57	1.60907e-19	462	serpin family C member 1	SERPINC1
Complement and Coagulation Cascades	34	57	1.60907e-19	5104	serpin family A member 5	SERPINA5
Complement and Coagulation Cascades	34	57	1.60907e-19	5265	serpin family A member 1	SERPINA1
Complement and Coagulation Cascades	34	57	1.60907e-19	5340	plasminogen	PLG
Complement and Coagulation Cascades	34	57	1.60907e-19	5345	serpin family F member 2	SERPINF2
Complement and Coagulation Cascades	34	57	1.60907e-19	5624	protein C, inactivator of coagulation factors Va and VIIIa	PROC
Complement and Coagulation Cascades	34	57	1.60907e-19	5627	protein S (alpha)	PROS1
Complement and Coagulation Cascades	34	57	1.60907e-19	5648	mannan binding lectin serine peptidase 1	MASP1
Complement and Coagulation Cascades	34	57	1.60907e-19	7035	tissue factor pathway inhibitor	TFPI
Complement and Coagulation Cascades	34	57	1.60907e-19	712	complement C1q A chain	C1QA
Complement and Coagulation Cascades	34	57	1.60907e-19	713	complement C1q B chain	C1QB
Complement and Coagulation Cascades	34	57	1.60907e-19	714	complement C1q C chain	C1QC
Complement and Coagulation Cascades	34	57	1.60907e-19	717	complement C2	C2
Complement and Coagulation Cascades	34	57	1.60907e-19	729	complement C6	C6
Complement and Coagulation Cascades	34	57	1.60907e-19	730	complement C7	C7
Complement and Coagulation Cascades	34	57	1.60907e-19	733	complement C8 gamma chain	C8G
Complement and Coagulation Cascades	34	57	1.60907e-19	735	complement C9	C9
Nuclear Receptors Meta-Pathway	87	318	5.70733e-18	10599	solute carrier organic anion transporter family member 1B1	SLCO1B1
Nuclear Receptors Meta-Pathway	87	318	5.70733e-18	1066	carboxylesterase 1	CES1
Nuclear Receptors Meta-Pathway	87	318	5.70733e-18	10891	PPARG coactivator 1 alpha	PPARGC1A
Nuclear Receptors Meta-Pathway	87	318	5.70733e-18	10998	solute carrier family 27 member 5	SLC27A5
Nuclear Receptors Meta-Pathway	87	318	5.70733e-18	11057	abhydrolase domain containing 2	ABHD2
Nuclear Receptors Meta-Pathway	87	318	5.70733e-18	116519	apolipoprotein A5	APOA5
Nuclear Receptors Meta-Pathway	87	318	5.70733e-18	117283	inositol hexakisphosphate kinase 3	IP6K3
Nuclear Receptors Meta-Pathway	87	318	5.70733e-18	1244	ATP binding cassette subfamily C member 2	ABCC2
Nuclear Receptors Meta-Pathway	87	318	5.70733e-18	1374	carnitine palmitoyltransferase 1A	CPT1A
Nuclear Receptors Meta-Pathway	87	318	5.70733e-18	1376	carnitine palmitoyltransferase 2	CPT2
Nuclear Receptors Meta-Pathway	87	318	5.70733e-18	140809	sulfiredoxin 1	SRXN1
Nuclear Receptors Meta-Pathway	87	318	5.70733e-18	1543	cytochrome P450 family 1 subfamily A member 1	CYP1A1
Nuclear Receptors Meta-Pathway	87	318	5.70733e-18	1544	cytochrome P450 family 1 subfamily A member 2	CYP1A2
Nuclear Receptors Meta-Pathway	87	318	5.70733e-18	1548	cytochrome P450 family 2 subfamily A member 6	CYP2A6
Nuclear Receptors Meta-Pathway	87	318	5.70733e-18	1551	cytochrome P450 family 3 subfamily A member 7	CYP3A7
Nuclear Receptors Meta-Pathway	87	318	5.70733e-18	1555	cytochrome P450 family 2 subfamily B member 6	CYP2B6
Nuclear Receptors Meta-Pathway	87	318	5.70733e-18	1557	cytochrome P450 family 2 subfamily C member 19	CYP2C19
Nuclear Receptors Meta-Pathway	87	318	5.70733e-18	1559	cytochrome P450 family 2 subfamily C member 9	CYP2C9
Nuclear Receptors Meta-Pathway	87	318	5.70733e-18	1576	cytochrome P450 family 3 subfamily A member 4	CYP3A4
Nuclear Receptors Meta-Pathway	87	318	5.70733e-18	1577	cytochrome P450 family 3 subfamily A member 5	CYP3A5
Nuclear Receptors Meta-Pathway	87	318	5.70733e-18	1579	cytochrome P450 family 4 subfamily A member 11	CYP4A11
Nuclear Receptors Meta-Pathway	87	318	5.70733e-18	1582	cytochrome P450 family 8 subfamily B member 1	CYP8B1
Nuclear Receptors Meta-Pathway	87	318	5.70733e-18	1622	diazepam binding inhibitor, acyl-CoA binding protein	DBI
Nuclear Receptors Meta-Pathway	87	318	5.70733e-18	1962	enoyl-CoA hydratase and 3-hydroxyacyl CoA dehydrogenase	EHHADH
Nuclear Receptors Meta-Pathway	87	318	5.70733e-18	200010	solute carrier family 5 member 9	SLC5A9
Nuclear Receptors Meta-Pathway	87	318	5.70733e-18	201266	solute carrier family 39 member 11	SLC39A11
Nuclear Receptors Meta-Pathway	87	318	5.70733e-18	2040	stomatin	STOM
Nuclear Receptors Meta-Pathway	87	318	5.70733e-18	2042	EPH receptor A3	EPHA3
Nuclear Receptors Meta-Pathway	87	318	5.70733e-18	211	5'-aminolevulinate synthase 1	ALAS1
Nuclear Receptors Meta-Pathway	87	318	5.70733e-18	2168	fatty acid binding protein 1	FABP1
Nuclear Receptors Meta-Pathway	87	318	5.70733e-18	221223	carboxylesterase 5A	CES5A
Nuclear Receptors Meta-Pathway	87	318	5.70733e-18	22949	prostaglandin reductase 1	PTGR1
Nuclear Receptors Meta-Pathway	87	318	5.70733e-18	23491	carboxylesterase 3	CES3
Nuclear Receptors Meta-Pathway	87	318	5.70733e-18	23516	solute carrier family 39 member 14	SLC39A14
Nuclear Receptors Meta-Pathway	87	318	5.70733e-18	2539	glucose-6-phosphate dehydrogenase	G6PD
Nuclear Receptors Meta-Pathway	87	318	5.70733e-18	27173	solute carrier family 39 member 1	SLC39A1
Nuclear Receptors Meta-Pathway	87	318	5.70733e-18	283375	solute carrier family 39 member 5	SLC39A5
Nuclear Receptors Meta-Pathway	87	318	5.70733e-18	2877	glutathione peroxidase 2	GPX2
Nuclear Receptors Meta-Pathway	87	318	5.70733e-18	2936	glutathione-disulfide reductase	GSR
Nuclear Receptors Meta-Pathway	87	318	5.70733e-18	2940	glutathione S-transferase alpha 3	GSTA3
Nuclear Receptors Meta-Pathway	87	318	5.70733e-18	2941	glutathione S-transferase alpha 4	GSTA4
Nuclear Receptors Meta-Pathway	87	318	5.70733e-18	29985	solute carrier family 39 member 3	SLC39A3
Nuclear Receptors Meta-Pathway	87	318	5.70733e-18	29988	solute carrier family 2 member 8	SLC2A8
Nuclear Receptors Meta-Pathway	87	318	5.70733e-18	30	acetyl-CoA acyltransferase 1	ACAA1
Nuclear Receptors Meta-Pathway	87	318	5.70733e-18	3082	hepatocyte growth factor	HGF
Nuclear Receptors Meta-Pathway	87	318	5.70733e-18	3162	heme oxygenase 1	HMOX1
Nuclear Receptors Meta-Pathway	87	318	5.70733e-18	335	apolipoprotein A1	APOA1
Nuclear Receptors Meta-Pathway	87	318	5.70733e-18	336	apolipoprotein A2	APOA2
Nuclear Receptors Meta-Pathway	87	318	5.70733e-18	34	acyl-CoA dehydrogenase, C-4 to C-12 straight chain	ACADM
Nuclear Receptors Meta-Pathway	87	318	5.70733e-18	345	apolipoprotein C3	APOC3
Nuclear Receptors Meta-Pathway	87	318	5.70733e-18	3484	insulin like growth factor binding protein 1	IGFBP1
Nuclear Receptors Meta-Pathway	87	318	5.70733e-18	4257	microsomal glutathione S-transferase 1	MGST1
Nuclear Receptors Meta-Pathway	87	318	5.70733e-18	4258	microsomal glutathione S-transferase 2	MGST2
Nuclear Receptors Meta-Pathway	87	318	5.70733e-18	5105	phosphoenolpyruvate carboxykinase 1	PCK1
Nuclear Receptors Meta-Pathway	87	318	5.70733e-18	5244	ATP binding cassette subfamily B member 4	ABCB4
Nuclear Receptors Meta-Pathway	87	318	5.70733e-18	5265	serpin family A member 1	SERPINA1
Nuclear Receptors Meta-Pathway	87	318	5.70733e-18	54566	erythrocyte membrane protein band 4.1 like 4B	EPB41L4B
Nuclear Receptors Meta-Pathway	87	318	5.70733e-18	54577	UDP glucuronosyltransferase family 1 member A7	UGT1A7
Nuclear Receptors Meta-Pathway	87	318	5.70733e-18	54600	UDP glucuronosyltransferase family 1 member A9	UGT1A9
Nuclear Receptors Meta-Pathway	87	318	5.70733e-18	5465	peroxisome proliferator activated receptor alpha	PPARA
Nuclear Receptors Meta-Pathway	87	318	5.70733e-18	54657	UDP glucuronosyltransferase family 1 member A4	UGT1A4
Nuclear Receptors Meta-Pathway	87	318	5.70733e-18	54658	UDP glucuronosyltransferase family 1 member A1	UGT1A1
Nuclear Receptors Meta-Pathway	87	318	5.70733e-18	55334	solute carrier family 39 member 9	SLC39A9
Nuclear Receptors Meta-Pathway	87	318	5.70733e-18	570	bile acid-CoA:amino acid N-acyltransferase	BAAT
Nuclear Receptors Meta-Pathway	87	318	5.70733e-18	6256	retinoid X receptor alpha	RXRA
Nuclear Receptors Meta-Pathway	87	318	5.70733e-18	64240	ATP binding cassette subfamily G member 5	ABCG5
Nuclear Receptors Meta-Pathway	87	318	5.70733e-18	64241	ATP binding cassette subfamily G member 8	ABCG8
Nuclear Receptors Meta-Pathway	87	318	5.70733e-18	645	biliverdin reductase B	BLVRB
Nuclear Receptors Meta-Pathway	87	318	5.70733e-18	6514	solute carrier family 2 member 2	SLC2A2
Nuclear Receptors Meta-Pathway	87	318	5.70733e-18	6529	solute carrier family 6 member 1	SLC6A1
Nuclear Receptors Meta-Pathway	87	318	5.70733e-18	6536	solute carrier family 6 member 9	SLC6A9
Nuclear Receptors Meta-Pathway	87	318	5.70733e-18	6540	solute carrier family 6 member 13	SLC6A13
Nuclear Receptors Meta-Pathway	87	318	5.70733e-18	6554	solute carrier family 10 member 1	SLC10A1
Nuclear Receptors Meta-Pathway	87	318	5.70733e-18	66002	cytochrome P450 family 4 subfamily F member 12	CYP4F12
Nuclear Receptors Meta-Pathway	87	318	5.70733e-18	6817	sulfotransferase family 1A member 1	SULT1A1
Nuclear Receptors Meta-Pathway	87	318	5.70733e-18	6822	sulfotransferase family 2A member 1	SULT2A1
Nuclear Receptors Meta-Pathway	87	318	5.70733e-18	7363	UDP glucuronosyltransferase family 2 member B4	UGT2B4
Nuclear Receptors Meta-Pathway	87	318	5.70733e-18	7364	UDP glucuronosyltransferase family 2 member B7	UGT2B7
Nuclear Receptors Meta-Pathway	87	318	5.70733e-18	79056	proline rich and Gla domain 4	PRRG4
Nuclear Receptors Meta-Pathway	87	318	5.70733e-18	8431	nuclear receptor subfamily 0 group B member 2	NR0B2
Nuclear Receptors Meta-Pathway	87	318	5.70733e-18	8647	ATP binding cassette subfamily B member 11	ABCB11
Nuclear Receptors Meta-Pathway	87	318	5.70733e-18	873	carbonyl reductase 1	CBR1
Nuclear Receptors Meta-Pathway	87	318	5.70733e-18	8824	carboxylesterase 2	CES2
Nuclear Receptors Meta-Pathway	87	318	5.70733e-18	8856	nuclear receptor subfamily 1 group I member 2	NR1I2
Nuclear Receptors Meta-Pathway	87	318	5.70733e-18	9588	peroxiredoxin 6	PRDX6
Nuclear Receptors Meta-Pathway	87	318	5.70733e-18	9970	nuclear receptor subfamily 1 group I member 3	NR1I3
Nuclear Receptors Meta-Pathway	87	318	5.70733e-18	9971	nuclear receptor subfamily 1 group H member 4	NR1H4
Tamoxifen metabolism	17	22	3.44804e-13	1543	cytochrome P450 family 1 subfamily A member 1	CYP1A1
Tamoxifen metabolism	17	22	3.44804e-13	1544	cytochrome P450 family 1 subfamily A member 2	CYP1A2
Tamoxifen metabolism	17	22	3.44804e-13	1548	cytochrome P450 family 2 subfamily A member 6	CYP2A6
Tamoxifen metabolism	17	22	3.44804e-13	1557	cytochrome P450 family 2 subfamily C member 19	CYP2C19
Tamoxifen metabolism	17	22	3.44804e-13	1558	cytochrome P450 family 2 subfamily C member 8	CYP2C8
Tamoxifen metabolism	17	22	3.44804e-13	1559	cytochrome P450 family 2 subfamily C member 9	CYP2C9
Tamoxifen metabolism	17	22	3.44804e-13	1565	cytochrome P450 family 2 subfamily D member 6	CYP2D6
Tamoxifen metabolism	17	22	3.44804e-13	1571	cytochrome P450 family 2 subfamily E member 1	CYP2E1
Tamoxifen metabolism	17	22	3.44804e-13	1576	cytochrome P450 family 3 subfamily A member 4	CYP3A4
Tamoxifen metabolism	17	22	3.44804e-13	1577	cytochrome P450 family 3 subfamily A member 5	CYP3A5
Tamoxifen metabolism	17	22	3.44804e-13	2328	flavin containing monooxygenase 3	FMO3
Tamoxifen metabolism	17	22	3.44804e-13	54657	UDP glucuronosyltransferase family 1 member A4	UGT1A4
Tamoxifen metabolism	17	22	3.44804e-13	6783	sulfotransferase family 1E member 1	SULT1E1
Tamoxifen metabolism	17	22	3.44804e-13	6817	sulfotransferase family 1A member 1	SULT1A1
Tamoxifen metabolism	17	22	3.44804e-13	6822	sulfotransferase family 2A member 1	SULT2A1
Tamoxifen metabolism	17	22	3.44804e-13	7364	UDP glucuronosyltransferase family 2 member B7	UGT2B7
Tamoxifen metabolism	17	22	3.44804e-13	7366	UDP glucuronosyltransferase family 2 member B15	UGT2B15
Oxidation by Cytochrome P450	30	66	4.07557e-13	1528	cytochrome b5 type A	CYB5A
Oxidation by Cytochrome P450	30	66	4.07557e-13	1543	cytochrome P450 family 1 subfamily A member 1	CYP1A1
Oxidation by Cytochrome P450	30	66	4.07557e-13	1544	cytochrome P450 family 1 subfamily A member 2	CYP1A2
Oxidation by Cytochrome P450	30	66	4.07557e-13	1548	cytochrome P450 family 2 subfamily A member 6	CYP2A6
Oxidation by Cytochrome P450	30	66	4.07557e-13	1549	cytochrome P450 family 2 subfamily A member 7	CYP2A7
Oxidation by Cytochrome P450	30	66	4.07557e-13	1551	cytochrome P450 family 3 subfamily A member 7	CYP3A7
Oxidation by Cytochrome P450	30	66	4.07557e-13	1555	cytochrome P450 family 2 subfamily B member 6	CYP2B6
Oxidation by Cytochrome P450	30	66	4.07557e-13	1557	cytochrome P450 family 2 subfamily C member 19	CYP2C19
Oxidation by Cytochrome P450	30	66	4.07557e-13	1558	cytochrome P450 family 2 subfamily C member 8	CYP2C8
Oxidation by Cytochrome P450	30	66	4.07557e-13	1559	cytochrome P450 family 2 subfamily C member 9	CYP2C9
Oxidation by Cytochrome P450	30	66	4.07557e-13	1562	cytochrome P450 family 2 subfamily C member 18	CYP2C18
Oxidation by Cytochrome P450	30	66	4.07557e-13	1565	cytochrome P450 family 2 subfamily D member 6	CYP2D6
Oxidation by Cytochrome P450	30	66	4.07557e-13	1571	cytochrome P450 family 2 subfamily E member 1	CYP2E1
Oxidation by Cytochrome P450	30	66	4.07557e-13	1573	cytochrome P450 family 2 subfamily J member 2	CYP2J2
Oxidation by Cytochrome P450	30	66	4.07557e-13	1576	cytochrome P450 family 3 subfamily A member 4	CYP3A4
Oxidation by Cytochrome P450	30	66	4.07557e-13	1577	cytochrome P450 family 3 subfamily A member 5	CYP3A5
Oxidation by Cytochrome P450	30	66	4.07557e-13	1579	cytochrome P450 family 4 subfamily A member 11	CYP4A11
Oxidation by Cytochrome P450	30	66	4.07557e-13	1582	cytochrome P450 family 8 subfamily B member 1	CYP8B1
Oxidation by Cytochrome P450	30	66	4.07557e-13	1593	cytochrome P450 family 27 subfamily A member 1	CYP27A1
Oxidation by Cytochrome P450	30	66	4.07557e-13	1595	cytochrome P450 family 51 subfamily A member 1	CYP51A1
Oxidation by Cytochrome P450	30	66	4.07557e-13	1727	cytochrome b5 reductase 3	CYB5R3
Oxidation by Cytochrome P450	30	66	4.07557e-13	284541	cytochrome P450 family 4 subfamily A member 22	CYP4A22
Oxidation by Cytochrome P450	30	66	4.07557e-13	285440	cytochrome P450 family 4 subfamily V member 2	CYP4V2
Oxidation by Cytochrome P450	30	66	4.07557e-13	4051	cytochrome P450 family 4 subfamily F member 3	CYP4F3
Oxidation by Cytochrome P450	30	66	4.07557e-13	51706	cytochrome b5 reductase 1	CYB5R1
Oxidation by Cytochrome P450	30	66	4.07557e-13	5447	cytochrome p450 oxidoreductase	POR
Oxidation by Cytochrome P450	30	66	4.07557e-13	57834	cytochrome P450 family 4 subfamily F member 11	CYP4F11
Oxidation by Cytochrome P450	30	66	4.07557e-13	64816	cytochrome P450 family 3 subfamily A member 43	CYP3A43
Oxidation by Cytochrome P450	30	66	4.07557e-13	66002	cytochrome P450 family 4 subfamily F member 12	CYP4F12
Oxidation by Cytochrome P450	30	66	4.07557e-13	8529	cytochrome P450 family 4 subfamily F member 2	CYP4F2
Amino Acid metabolism	36	93	7.04113e-13	10841	formimidoyltransferase cyclodeaminase	FTCD
Amino Acid metabolism	36	93	7.04113e-13	11112	3-hydroxyisobutyrate dehydrogenase	HIBADH
Amino Acid metabolism	36	93	7.04113e-13	127	alcohol dehydrogenase 4 (class II), pi polypeptide	ADH4
Amino Acid metabolism	36	93	7.04113e-13	1373	carbamoyl-phosphate synthase 1	CPS1
Amino Acid metabolism	36	93	7.04113e-13	1491	cystathionine gamma-lyase	CTH
Amino Acid metabolism	36	93	7.04113e-13	1621	dopamine beta-hydroxylase	DBH
Amino Acid metabolism	36	93	7.04113e-13	1644	dopa decarboxylase	DDC
Amino Acid metabolism	36	93	7.04113e-13	1962	enoyl-CoA hydratase and 3-hydroxyacyl CoA dehydrogenase	EHHADH
Amino Acid metabolism	36	93	7.04113e-13	2184	fumarylacetoacetate hydrolase	FAH
Amino Acid metabolism	36	93	7.04113e-13	2271	fumarate hydratase	FH
Amino Acid metabolism	36	93	7.04113e-13	2746	glutamate dehydrogenase 1	GLUD1
Amino Acid metabolism	36	93	7.04113e-13	2805	glutamic-oxaloacetic transaminase 1	GOT1
Amino Acid metabolism	36	93	7.04113e-13	2936	glutathione-disulfide reductase	GSR
Amino Acid metabolism	36	93	7.04113e-13	2937	glutathione synthetase	GSS
Amino Acid metabolism	36	93	7.04113e-13	30	acetyl-CoA acyltransferase 1	ACAA1
Amino Acid metabolism	36	93	7.04113e-13	3033	hydroxyacyl-CoA dehydrogenase	HADH
Amino Acid metabolism	36	93	7.04113e-13	3034	histidine ammonia-lyase	HAL
Amino Acid metabolism	36	93	7.04113e-13	3155	3-hydroxymethyl-3-methylglutaryl-CoA lyase	HMGCL
Amino Acid metabolism	36	93	7.04113e-13	3158	3-hydroxy-3-methylglutaryl-CoA synthase 2	HMGCS2
Amino Acid metabolism	36	93	7.04113e-13	34	acyl-CoA dehydrogenase, C-4 to C-12 straight chain	ACADM
Amino Acid metabolism	36	93	7.04113e-13	3417	isocitrate dehydrogenase (NADP(+)) 1, cytosolic	IDH1
Amino Acid metabolism	36	93	7.04113e-13	383	arginase 1	ARG1
Amino Acid metabolism	36	93	7.04113e-13	4190	malate dehydrogenase 1	MDH1
Amino Acid metabolism	36	93	7.04113e-13	4191	malate dehydrogenase 2	MDH2
Amino Acid metabolism	36	93	7.04113e-13	4357	mercaptopyruvate sulfurtransferase	MPST
Amino Acid metabolism	36	93	7.04113e-13	445	argininosuccinate synthase 1	ASS1
Amino Acid metabolism	36	93	7.04113e-13	4594	methylmalonyl-CoA mutase	MUT
Amino Acid metabolism	36	93	7.04113e-13	5009	ornithine carbamoyltransferase	OTC
Amino Acid metabolism	36	93	7.04113e-13	5105	phosphoenolpyruvate carboxykinase 1	PCK1
Amino Acid metabolism	36	93	7.04113e-13	635	betaine--homocysteine S-methyltransferase	BHMT
Amino Acid metabolism	36	93	7.04113e-13	6898	tyrosine aminotransferase	TAT
Amino Acid metabolism	36	93	7.04113e-13	6999	tryptophan 2,3-dioxygenase	TDO2
Amino Acid metabolism	36	93	7.04113e-13	7054	tyrosine hydroxylase	TH
Amino Acid metabolism	36	93	7.04113e-13	84706	glutamic--pyruvic transaminase 2	GPT2
Amino Acid metabolism	36	93	7.04113e-13	8802	succinate-CoA ligase alpha subunit	SUCLG1
Amino Acid metabolism	36	93	7.04113e-13	8974	prolyl 4-hydroxylase subunit alpha 2	P4HA2
Tryptophan metabolism	22	42	1.66518e-11	11185	indolethylamine N-methyltransferase	INMT
Tryptophan metabolism	22	42	1.66518e-11	125061	arylformamidase	AFMID
Tryptophan metabolism	22	42	1.66518e-11	130013	aminocarboxymuconate semialdehyde decarboxylase	ACMSD
Tryptophan metabolism	22	42	1.66518e-11	1543	cytochrome P450 family 1 subfamily A member 1	CYP1A1
Tryptophan metabolism	22	42	1.66518e-11	1544	cytochrome P450 family 1 subfamily A member 2	CYP1A2
Tryptophan metabolism	22	42	1.66518e-11	1562	cytochrome P450 family 2 subfamily C member 18	CYP2C18
Tryptophan metabolism	22	42	1.66518e-11	1571	cytochrome P450 family 2 subfamily E member 1	CYP2E1
Tryptophan metabolism	22	42	1.66518e-11	1573	cytochrome P450 family 2 subfamily J member 2	CYP2J2
Tryptophan metabolism	22	42	1.66518e-11	1576	cytochrome P450 family 3 subfamily A member 4	CYP3A4
Tryptophan metabolism	22	42	1.66518e-11	1644	dopa decarboxylase	DDC
Tryptophan metabolism	22	42	1.66518e-11	1718	24-dehydrocholesterol reductase	DHCR24
Tryptophan metabolism	22	42	1.66518e-11	1892	enoyl-CoA hydratase, short chain 1	ECHS1
Tryptophan metabolism	22	42	1.66518e-11	217	aldehyde dehydrogenase 2 family (mitochondrial)	ALDH2
Tryptophan metabolism	22	42	1.66518e-11	223	aldehyde dehydrogenase 9 family member A1	ALDH9A1
Tryptophan metabolism	22	42	1.66518e-11	224	aldehyde dehydrogenase 3 family member A2	ALDH3A2
Tryptophan metabolism	22	42	1.66518e-11	23498	3-hydroxyanthranilate 3,4-dioxygenase	HAAO
Tryptophan metabolism	22	42	1.66518e-11	3033	hydroxyacyl-CoA dehydrogenase	HADH
Tryptophan metabolism	22	42	1.66518e-11	316	aldehyde oxidase 1	AOX1
Tryptophan metabolism	22	42	1.66518e-11	38	acetyl-CoA acetyltransferase 1	ACAT1
Tryptophan metabolism	22	42	1.66518e-11	66002	cytochrome P450 family 4 subfamily F member 12	CYP4F12
Tryptophan metabolism	22	42	1.66518e-11	6999	tryptophan 2,3-dioxygenase	TDO2
Tryptophan metabolism	22	42	1.66518e-11	847	catalase	CAT
Statin Pathway	19	32	2.1291e-11	1071	cholesteryl ester transfer protein	CETP
Statin Pathway	19	32	2.1291e-11	116519	apolipoprotein A5	APOA5
Statin Pathway	19	32	2.1291e-11	1605	dystroglycan 1	DAG1
Statin Pathway	19	32	2.1291e-11	3290	hydroxysteroid 11-beta dehydrogenase 1	HSD11B1
Statin Pathway	19	32	2.1291e-11	335	apolipoprotein A1	APOA1
Statin Pathway	19	32	2.1291e-11	336	apolipoprotein A2	APOA2
Statin Pathway	19	32	2.1291e-11	337	apolipoprotein A4	APOA4
Statin Pathway	19	32	2.1291e-11	338	apolipoprotein B	APOB
Statin Pathway	19	32	2.1291e-11	341	apolipoprotein C1	APOC1
Statin Pathway	19	32	2.1291e-11	344	apolipoprotein C2	APOC2
Statin Pathway	19	32	2.1291e-11	345	apolipoprotein C3	APOC3
Statin Pathway	19	32	2.1291e-11	348	apolipoprotein E	APOE
Statin Pathway	19	32	2.1291e-11	3949	low density lipoprotein receptor	LDLR
Statin Pathway	19	32	2.1291e-11	3990	lipase C, hepatic type	LIPC
Statin Pathway	19	32	2.1291e-11	4547	microsomal triglyceride transfer protein	MTTP
Statin Pathway	19	32	2.1291e-11	64240	ATP binding cassette subfamily G member 5	ABCG5
Statin Pathway	19	32	2.1291e-11	64241	ATP binding cassette subfamily G member 8	ABCG8
Statin Pathway	19	32	2.1291e-11	8694	diacylglycerol O-acyltransferase 1	DGAT1
Statin Pathway	19	32	2.1291e-11	949	scavenger receptor class B member 1	SCARB1
Farnesoid X Receptor Pathway	14	19	1.36864e-10	10891	PPARG coactivator 1 alpha	PPARGC1A
Farnesoid X Receptor Pathway	14	19	1.36864e-10	10998	solute carrier family 27 member 5	SLC27A5
Farnesoid X Receptor Pathway	14	19	1.36864e-10	117283	inositol hexakisphosphate kinase 3	IP6K3
Farnesoid X Receptor Pathway	14	19	1.36864e-10	1576	cytochrome P450 family 3 subfamily A member 4	CYP3A4
Farnesoid X Receptor Pathway	14	19	1.36864e-10	1582	cytochrome P450 family 8 subfamily B member 1	CYP8B1
Farnesoid X Receptor Pathway	14	19	1.36864e-10	5244	ATP binding cassette subfamily B member 4	ABCB4
Farnesoid X Receptor Pathway	14	19	1.36864e-10	570	bile acid-CoA:amino acid N-acyltransferase	BAAT
Farnesoid X Receptor Pathway	14	19	1.36864e-10	6256	retinoid X receptor alpha	RXRA
Farnesoid X Receptor Pathway	14	19	1.36864e-10	6554	solute carrier family 10 member 1	SLC10A1
Farnesoid X Receptor Pathway	14	19	1.36864e-10	6822	sulfotransferase family 2A member 1	SULT2A1
Farnesoid X Receptor Pathway	14	19	1.36864e-10	7363	UDP glucuronosyltransferase family 2 member B4	UGT2B4
Farnesoid X Receptor Pathway	14	19	1.36864e-10	8431	nuclear receptor subfamily 0 group B member 2	NR0B2
Farnesoid X Receptor Pathway	14	19	1.36864e-10	8647	ATP binding cassette subfamily B member 11	ABCB11
Farnesoid X Receptor Pathway	14	19	1.36864e-10	9971	nuclear receptor subfamily 1 group H member 4	NR1H4
Constitutive Androstane Receptor Pathway	18	32	2.52832e-10	10891	PPARG coactivator 1 alpha	PPARGC1A
Constitutive Androstane Receptor Pathway	18	32	2.52832e-10	1244	ATP binding cassette subfamily C member 2	ABCC2
Constitutive Androstane Receptor Pathway	18	32	2.52832e-10	1548	cytochrome P450 family 2 subfamily A member 6	CYP2A6
Constitutive Androstane Receptor Pathway	18	32	2.52832e-10	1555	cytochrome P450 family 2 subfamily B member 6	CYP2B6
Constitutive Androstane Receptor Pathway	18	32	2.52832e-10	1557	cytochrome P450 family 2 subfamily C member 19	CYP2C19
Constitutive Androstane Receptor Pathway	18	32	2.52832e-10	1559	cytochrome P450 family 2 subfamily C member 9	CYP2C9
Constitutive Androstane Receptor Pathway	18	32	2.52832e-10	1576	cytochrome P450 family 3 subfamily A member 4	CYP3A4
Constitutive Androstane Receptor Pathway	18	32	2.52832e-10	1577	cytochrome P450 family 3 subfamily A member 5	CYP3A5
Constitutive Androstane Receptor Pathway	18	32	2.52832e-10	1579	cytochrome P450 family 4 subfamily A member 11	CYP4A11
Constitutive Androstane Receptor Pathway	18	32	2.52832e-10	1962	enoyl-CoA hydratase and 3-hydroxyacyl CoA dehydrogenase	EHHADH
Constitutive Androstane Receptor Pathway	18	32	2.52832e-10	211	5'-aminolevulinate synthase 1	ALAS1
Constitutive Androstane Receptor Pathway	18	32	2.52832e-10	54600	UDP glucuronosyltransferase family 1 member A9	UGT1A9
Constitutive Androstane Receptor Pathway	18	32	2.52832e-10	54657	UDP glucuronosyltransferase family 1 member A4	UGT1A4
Constitutive Androstane Receptor Pathway	18	32	2.52832e-10	54658	UDP glucuronosyltransferase family 1 member A1	UGT1A1
Constitutive Androstane Receptor Pathway	18	32	2.52832e-10	6256	retinoid X receptor alpha	RXRA
Constitutive Androstane Receptor Pathway	18	32	2.52832e-10	6817	sulfotransferase family 1A member 1	SULT1A1
Constitutive Androstane Receptor Pathway	18	32	2.52832e-10	6822	sulfotransferase family 2A member 1	SULT2A1
Constitutive Androstane Receptor Pathway	18	32	2.52832e-10	9970	nuclear receptor subfamily 1 group I member 3	NR1I3
PPAR Alpha Pathway	16	26	4.02605e-10	116519	apolipoprotein A5	APOA5
PPAR Alpha Pathway	16	26	4.02605e-10	1374	carnitine palmitoyltransferase 1A	CPT1A
PPAR Alpha Pathway	16	26	4.02605e-10	1376	carnitine palmitoyltransferase 2	CPT2
PPAR Alpha Pathway	16	26	4.02605e-10	1579	cytochrome P450 family 4 subfamily A member 11	CYP4A11
PPAR Alpha Pathway	16	26	4.02605e-10	1582	cytochrome P450 family 8 subfamily B member 1	CYP8B1
PPAR Alpha Pathway	16	26	4.02605e-10	1622	diazepam binding inhibitor, acyl-CoA binding protein	DBI
PPAR Alpha Pathway	16	26	4.02605e-10	1962	enoyl-CoA hydratase and 3-hydroxyacyl CoA dehydrogenase	EHHADH
PPAR Alpha Pathway	16	26	4.02605e-10	2168	fatty acid binding protein 1	FABP1
PPAR Alpha Pathway	16	26	4.02605e-10	30	acetyl-CoA acyltransferase 1	ACAA1
PPAR Alpha Pathway	16	26	4.02605e-10	335	apolipoprotein A1	APOA1
PPAR Alpha Pathway	16	26	4.02605e-10	336	apolipoprotein A2	APOA2
PPAR Alpha Pathway	16	26	4.02605e-10	34	acyl-CoA dehydrogenase, C-4 to C-12 straight chain	ACADM
PPAR Alpha Pathway	16	26	4.02605e-10	345	apolipoprotein C3	APOC3
PPAR Alpha Pathway	16	26	4.02605e-10	54600	UDP glucuronosyltransferase family 1 member A9	UGT1A9
PPAR Alpha Pathway	16	26	4.02605e-10	5465	peroxisome proliferator activated receptor alpha	PPARA
PPAR Alpha Pathway	16	26	4.02605e-10	6256	retinoid X receptor alpha	RXRA
PPAR signaling pathway	27	69	4.18384e-10	10998	solute carrier family 27 member 5	SLC27A5
PPAR signaling pathway	27	69	4.18384e-10	10999	solute carrier family 27 member 4	SLC27A4
PPAR signaling pathway	27	69	4.18384e-10	11001	solute carrier family 27 member 2	SLC27A2
PPAR signaling pathway	27	69	4.18384e-10	116519	apolipoprotein A5	APOA5
PPAR signaling pathway	27	69	4.18384e-10	1374	carnitine palmitoyltransferase 1A	CPT1A
PPAR signaling pathway	27	69	4.18384e-10	1376	carnitine palmitoyltransferase 2	CPT2
PPAR signaling pathway	27	69	4.18384e-10	1579	cytochrome P450 family 4 subfamily A member 11	CYP4A11
PPAR signaling pathway	27	69	4.18384e-10	1582	cytochrome P450 family 8 subfamily B member 1	CYP8B1
PPAR signaling pathway	27	69	4.18384e-10	1593	cytochrome P450 family 27 subfamily A member 1	CYP27A1
PPAR signaling pathway	27	69	4.18384e-10	1622	diazepam binding inhibitor, acyl-CoA binding protein	DBI
PPAR signaling pathway	27	69	4.18384e-10	1962	enoyl-CoA hydratase and 3-hydroxyacyl CoA dehydrogenase	EHHADH
PPAR signaling pathway	27	69	4.18384e-10	2168	fatty acid binding protein 1	FABP1
PPAR signaling pathway	27	69	4.18384e-10	2180	acyl-CoA synthetase long-chain family member 1	ACSL1
PPAR signaling pathway	27	69	4.18384e-10	30	acetyl-CoA acyltransferase 1	ACAA1
PPAR signaling pathway	27	69	4.18384e-10	3158	3-hydroxy-3-methylglutaryl-CoA synthase 2	HMGCS2
PPAR signaling pathway	27	69	4.18384e-10	33	acyl-CoA dehydrogenase, long chain	ACADL
PPAR signaling pathway	27	69	4.18384e-10	335	apolipoprotein A1	APOA1
PPAR signaling pathway	27	69	4.18384e-10	336	apolipoprotein A2	APOA2
PPAR signaling pathway	27	69	4.18384e-10	34	acyl-CoA dehydrogenase, C-4 to C-12 straight chain	ACADM
PPAR signaling pathway	27	69	4.18384e-10	345	apolipoprotein C3	APOC3
PPAR signaling pathway	27	69	4.18384e-10	5105	phosphoenolpyruvate carboxykinase 1	PCK1
PPAR signaling pathway	27	69	4.18384e-10	5106	phosphoenolpyruvate carboxykinase 2, mitochondrial	PCK2
PPAR signaling pathway	27	69	4.18384e-10	51703	acyl-CoA synthetase long-chain family member 5	ACSL5
PPAR signaling pathway	27	69	4.18384e-10	5465	peroxisome proliferator activated receptor alpha	PPARA
PPAR signaling pathway	27	69	4.18384e-10	6256	retinoid X receptor alpha	RXRA
PPAR signaling pathway	27	69	4.18384e-10	8309	acyl-CoA oxidase 2	ACOX2
PPAR signaling pathway	27	69	4.18384e-10	9415	fatty acid desaturase 2	FADS2
Fatty Acid Beta Oxidation	18	34	9.62391e-10	1374	carnitine palmitoyltransferase 1A	CPT1A
Fatty Acid Beta Oxidation	18	34	9.62391e-10	1376	carnitine palmitoyltransferase 2	CPT2
Fatty Acid Beta Oxidation	18	34	9.62391e-10	1384	carnitine O-acetyltransferase	CRAT
Fatty Acid Beta Oxidation	18	34	9.62391e-10	1632	enoyl-CoA delta isomerase 1	ECI1
Fatty Acid Beta Oxidation	18	34	9.62391e-10	1892	enoyl-CoA hydratase, short chain 1	ECHS1
Fatty Acid Beta Oxidation	18	34	9.62391e-10	2180	acyl-CoA synthetase long-chain family member 1	ACSL1
Fatty Acid Beta Oxidation	18	34	9.62391e-10	2710	glycerol kinase	GK
Fatty Acid Beta Oxidation	18	34	9.62391e-10	3030	hydroxyacyl-CoA dehydrogenase/3-ketoacyl-CoA thiolase/enoyl-CoA hydratase (trifunctional protein), alpha subunit	HADHA
Fatty Acid Beta Oxidation	18	34	9.62391e-10	3032	hydroxyacyl-CoA dehydrogenase/3-ketoacyl-CoA thiolase/enoyl-CoA hydratase (trifunctional protein), beta subunit	HADHB
Fatty Acid Beta Oxidation	18	34	9.62391e-10	3033	hydroxyacyl-CoA dehydrogenase	HADH
Fatty Acid Beta Oxidation	18	34	9.62391e-10	33	acyl-CoA dehydrogenase, long chain	ACADL
Fatty Acid Beta Oxidation	18	34	9.62391e-10	34	acyl-CoA dehydrogenase, C-4 to C-12 straight chain	ACADM
Fatty Acid Beta Oxidation	18	34	9.62391e-10	35	acyl-CoA dehydrogenase, C-2 to C-3 short chain	ACADS
Fatty Acid Beta Oxidation	18	34	9.62391e-10	38	acetyl-CoA acetyltransferase 1	ACAT1
Fatty Acid Beta Oxidation	18	34	9.62391e-10	3990	lipase C, hepatic type	LIPC
Fatty Acid Beta Oxidation	18	34	9.62391e-10	51703	acyl-CoA synthetase long-chain family member 5	ACSL5
Fatty Acid Beta Oxidation	18	34	9.62391e-10	55902	acyl-CoA synthetase short-chain family member 2	ACSS2
Fatty Acid Beta Oxidation	18	34	9.62391e-10	788	solute carrier family 25 member 20	SLC25A20
Mitochondrial LC-Fatty Acid Beta-Oxidation	12	16	2.19651e-09	1374	carnitine palmitoyltransferase 1A	CPT1A
Mitochondrial LC-Fatty Acid Beta-Oxidation	12	16	2.19651e-09	1376	carnitine palmitoyltransferase 2	CPT2
Mitochondrial LC-Fatty Acid Beta-Oxidation	12	16	2.19651e-09	1632	enoyl-CoA delta isomerase 1	ECI1
Mitochondrial LC-Fatty Acid Beta-Oxidation	12	16	2.19651e-09	1962	enoyl-CoA hydratase and 3-hydroxyacyl CoA dehydrogenase	EHHADH
Mitochondrial LC-Fatty Acid Beta-Oxidation	12	16	2.19651e-09	2180	acyl-CoA synthetase long-chain family member 1	ACSL1
Mitochondrial LC-Fatty Acid Beta-Oxidation	12	16	2.19651e-09	3030	hydroxyacyl-CoA dehydrogenase/3-ketoacyl-CoA thiolase/enoyl-CoA hydratase (trifunctional protein), alpha subunit	HADHA
Mitochondrial LC-Fatty Acid Beta-Oxidation	12	16	2.19651e-09	3033	hydroxyacyl-CoA dehydrogenase	HADH
Mitochondrial LC-Fatty Acid Beta-Oxidation	12	16	2.19651e-09	33	acyl-CoA dehydrogenase, long chain	ACADL
Mitochondrial LC-Fatty Acid Beta-Oxidation	12	16	2.19651e-09	34	acyl-CoA dehydrogenase, C-4 to C-12 straight chain	ACADM
Mitochondrial LC-Fatty Acid Beta-Oxidation	12	16	2.19651e-09	35	acyl-CoA dehydrogenase, C-2 to C-3 short chain	ACADS
Mitochondrial LC-Fatty Acid Beta-Oxidation	12	16	2.19651e-09	55825	peroxisomal trans-2-enoyl-CoA reductase	PECR
Mitochondrial LC-Fatty Acid Beta-Oxidation	12	16	2.19651e-09	788	solute carrier family 25 member 20	SLC25A20
Human Complement System	32	99	2.98629e-09	10162	lysophosphatidylcholine acyltransferase 3	LPCAT3
Human Complement System	32	99	2.98629e-09	10332	C-type lectin domain family 4 member M	CLEC4M
Human Complement System	32	99	2.98629e-09	10747	mannan binding lectin serine peptidase 2	MASP2
Human Complement System	32	99	2.98629e-09	11326	V-set and immunoglobulin domain containing 4	VSIG4
Human Complement System	32	99	2.98629e-09	1361	carboxypeptidase B2	CPB2
Human Complement System	32	99	2.98629e-09	1369	carboxypeptidase N subunit 1	CPN1
Human Complement System	32	99	2.98629e-09	1401	C-reactive protein	CRP
Human Complement System	32	99	2.98629e-09	2	alpha-2-macroglobulin	A2M
Human Complement System	32	99	2.98629e-09	213	albumin	ALB
Human Complement System	32	99	2.98629e-09	2214	Fc fragment of IgG receptor IIIa	FCGR3A
Human Complement System	32	99	2.98629e-09	2220	ficolin 2	FCN2
Human Complement System	32	99	2.98629e-09	2243	fibrinogen alpha chain	FGA
Human Complement System	32	99	2.98629e-09	2244	fibrinogen beta chain	FGB
Human Complement System	32	99	2.98629e-09	2266	fibrinogen gamma chain	FGG
Human Complement System	32	99	2.98629e-09	2357	formyl peptide receptor 1	FPR1
Human Complement System	32	99	2.98629e-09	3075	complement factor H	CFH
Human Complement System	32	99	2.98629e-09	3078	complement factor H related 1	CFHR1
Human Complement System	32	99	2.98629e-09	325	amyloid P component, serum	APCS
Human Complement System	32	99	2.98629e-09	335	apolipoprotein A1	APOA1
Human Complement System	32	99	2.98629e-09	3426	complement factor I	CFI
Human Complement System	32	99	2.98629e-09	3818	kallikrein B1	KLKB1
Human Complement System	32	99	2.98629e-09	4153	mannose binding lectin 2	MBL2
Human Complement System	32	99	2.98629e-09	5340	plasminogen	PLG
Human Complement System	32	99	2.98629e-09	5648	mannan binding lectin serine peptidase 1	MASP1
Human Complement System	32	99	2.98629e-09	717	complement C2	C2
Human Complement System	32	99	2.98629e-09	722	complement component 4 binding protein alpha	C4BPA
Human Complement System	32	99	2.98629e-09	727	complement C5	C5
Human Complement System	32	99	2.98629e-09	729	complement C6	C6
Human Complement System	32	99	2.98629e-09	730	complement C7	C7
Human Complement System	32	99	2.98629e-09	735	complement C9	C9
Human Complement System	32	99	2.98629e-09	7448	vitronectin	VTN
Human Complement System	32	99	2.98629e-09	811	calreticulin	CALR
NRF2 pathway	40	143	3.88527e-09	1066	carboxylesterase 1	CES1
NRF2 pathway	40	143	3.88527e-09	1244	ATP binding cassette subfamily C member 2	ABCC2
NRF2 pathway	40	143	3.88527e-09	140809	sulfiredoxin 1	SRXN1
NRF2 pathway	40	143	3.88527e-09	1548	cytochrome P450 family 2 subfamily A member 6	CYP2A6
NRF2 pathway	40	143	3.88527e-09	1579	cytochrome P450 family 4 subfamily A member 11	CYP4A11
NRF2 pathway	40	143	3.88527e-09	200010	solute carrier family 5 member 9	SLC5A9
NRF2 pathway	40	143	3.88527e-09	201266	solute carrier family 39 member 11	SLC39A11
NRF2 pathway	40	143	3.88527e-09	2042	EPH receptor A3	EPHA3
NRF2 pathway	40	143	3.88527e-09	221223	carboxylesterase 5A	CES5A
NRF2 pathway	40	143	3.88527e-09	22949	prostaglandin reductase 1	PTGR1
NRF2 pathway	40	143	3.88527e-09	23491	carboxylesterase 3	CES3
NRF2 pathway	40	143	3.88527e-09	23516	solute carrier family 39 member 14	SLC39A14
NRF2 pathway	40	143	3.88527e-09	2539	glucose-6-phosphate dehydrogenase	G6PD
NRF2 pathway	40	143	3.88527e-09	27173	solute carrier family 39 member 1	SLC39A1
NRF2 pathway	40	143	3.88527e-09	283375	solute carrier family 39 member 5	SLC39A5
NRF2 pathway	40	143	3.88527e-09	2877	glutathione peroxidase 2	GPX2
NRF2 pathway	40	143	3.88527e-09	2936	glutathione-disulfide reductase	GSR
NRF2 pathway	40	143	3.88527e-09	2940	glutathione S-transferase alpha 3	GSTA3
NRF2 pathway	40	143	3.88527e-09	2941	glutathione S-transferase alpha 4	GSTA4
NRF2 pathway	40	143	3.88527e-09	29985	solute carrier family 39 member 3	SLC39A3
NRF2 pathway	40	143	3.88527e-09	29988	solute carrier family 2 member 8	SLC2A8
NRF2 pathway	40	143	3.88527e-09	3082	hepatocyte growth factor	HGF
NRF2 pathway	40	143	3.88527e-09	3162	heme oxygenase 1	HMOX1
NRF2 pathway	40	143	3.88527e-09	4258	microsomal glutathione S-transferase 2	MGST2
NRF2 pathway	40	143	3.88527e-09	5265	serpin family A member 1	SERPINA1
NRF2 pathway	40	143	3.88527e-09	54577	UDP glucuronosyltransferase family 1 member A7	UGT1A7
NRF2 pathway	40	143	3.88527e-09	54600	UDP glucuronosyltransferase family 1 member A9	UGT1A9
NRF2 pathway	40	143	3.88527e-09	54657	UDP glucuronosyltransferase family 1 member A4	UGT1A4
NRF2 pathway	40	143	3.88527e-09	54658	UDP glucuronosyltransferase family 1 member A1	UGT1A1
NRF2 pathway	40	143	3.88527e-09	55334	solute carrier family 39 member 9	SLC39A9
NRF2 pathway	40	143	3.88527e-09	6256	retinoid X receptor alpha	RXRA
NRF2 pathway	40	143	3.88527e-09	645	biliverdin reductase B	BLVRB
NRF2 pathway	40	143	3.88527e-09	6514	solute carrier family 2 member 2	SLC2A2
NRF2 pathway	40	143	3.88527e-09	6529	solute carrier family 6 member 1	SLC6A1
NRF2 pathway	40	143	3.88527e-09	6536	solute carrier family 6 member 9	SLC6A9
NRF2 pathway	40	143	3.88527e-09	6540	solute carrier family 6 member 13	SLC6A13
NRF2 pathway	40	143	3.88527e-09	7364	UDP glucuronosyltransferase family 2 member B7	UGT2B7
NRF2 pathway	40	143	3.88527e-09	873	carbonyl reductase 1	CBR1
NRF2 pathway	40	143	3.88527e-09	8824	carboxylesterase 2	CES2
NRF2 pathway	40	143	3.88527e-09	9588	peroxiredoxin 6	PRDX6
Pregnane X Receptor pathway	17	33	4.94045e-09	10599	solute carrier organic anion transporter family member 1B1	SLCO1B1
Pregnane X Receptor pathway	17	33	4.94045e-09	10891	PPARG coactivator 1 alpha	PPARGC1A
Pregnane X Receptor pathway	17	33	4.94045e-09	1244	ATP binding cassette subfamily C member 2	ABCC2
Pregnane X Receptor pathway	17	33	4.94045e-09	1548	cytochrome P450 family 2 subfamily A member 6	CYP2A6
Pregnane X Receptor pathway	17	33	4.94045e-09	1551	cytochrome P450 family 3 subfamily A member 7	CYP3A7
Pregnane X Receptor pathway	17	33	4.94045e-09	1555	cytochrome P450 family 2 subfamily B member 6	CYP2B6
Pregnane X Receptor pathway	17	33	4.94045e-09	1557	cytochrome P450 family 2 subfamily C member 19	CYP2C19
Pregnane X Receptor pathway	17	33	4.94045e-09	1559	cytochrome P450 family 2 subfamily C member 9	CYP2C9
Pregnane X Receptor pathway	17	33	4.94045e-09	1576	cytochrome P450 family 3 subfamily A member 4	CYP3A4
Pregnane X Receptor pathway	17	33	4.94045e-09	1577	cytochrome P450 family 3 subfamily A member 5	CYP3A5
Pregnane X Receptor pathway	17	33	4.94045e-09	54600	UDP glucuronosyltransferase family 1 member A9	UGT1A9
Pregnane X Receptor pathway	17	33	4.94045e-09	54657	UDP glucuronosyltransferase family 1 member A4	UGT1A4
Pregnane X Receptor pathway	17	33	4.94045e-09	54658	UDP glucuronosyltransferase family 1 member A1	UGT1A1
Pregnane X Receptor pathway	17	33	4.94045e-09	6256	retinoid X receptor alpha	RXRA
Pregnane X Receptor pathway	17	33	4.94045e-09	66002	cytochrome P450 family 4 subfamily F member 12	CYP4F12
Pregnane X Receptor pathway	17	33	4.94045e-09	6822	sulfotransferase family 2A member 1	SULT2A1
Pregnane X Receptor pathway	17	33	4.94045e-09	8856	nuclear receptor subfamily 1 group I member 2	NR1I2
Fatty Acid Omega Oxidation	11	15	1.58319e-08	124	alcohol dehydrogenase 1A (class I), alpha polypeptide	ADH1A
Fatty Acid Omega Oxidation	11	15	1.58319e-08	127	alcohol dehydrogenase 4 (class II), pi polypeptide	ADH4
Fatty Acid Omega Oxidation	11	15	1.58319e-08	130	alcohol dehydrogenase 6 (class V)	ADH6
Fatty Acid Omega Oxidation	11	15	1.58319e-08	1543	cytochrome P450 family 1 subfamily A member 1	CYP1A1
Fatty Acid Omega Oxidation	11	15	1.58319e-08	1544	cytochrome P450 family 1 subfamily A member 2	CYP1A2
Fatty Acid Omega Oxidation	11	15	1.58319e-08	1548	cytochrome P450 family 2 subfamily A member 6	CYP2A6
Fatty Acid Omega Oxidation	11	15	1.58319e-08	1565	cytochrome P450 family 2 subfamily D member 6	CYP2D6
Fatty Acid Omega Oxidation	11	15	1.58319e-08	1571	cytochrome P450 family 2 subfamily E member 1	CYP2E1
Fatty Acid Omega Oxidation	11	15	1.58319e-08	1576	cytochrome P450 family 3 subfamily A member 4	CYP3A4
Fatty Acid Omega Oxidation	11	15	1.58319e-08	1579	cytochrome P450 family 4 subfamily A member 11	CYP4A11
Fatty Acid Omega Oxidation	11	15	1.58319e-08	217	aldehyde dehydrogenase 2 family (mitochondrial)	ALDH2
Estrogen metabolism	12	18	1.83116e-08	1312	catechol-O-methyltransferase	COMT
Estrogen metabolism	12	18	1.83116e-08	1543	cytochrome P450 family 1 subfamily A member 1	CYP1A1
Estrogen metabolism	12	18	1.83116e-08	1544	cytochrome P450 family 1 subfamily A member 2	CYP1A2
Estrogen metabolism	12	18	1.83116e-08	1576	cytochrome P450 family 3 subfamily A member 4	CYP3A4
Estrogen metabolism	12	18	1.83116e-08	412	steroid sulfatase	STS
Estrogen metabolism	12	18	1.83116e-08	414	arylsulfatase D	ARSD
Estrogen metabolism	12	18	1.83116e-08	415	arylsulfatase E (chondrodysplasia punctata 1)	ARSE
Estrogen metabolism	12	18	1.83116e-08	54600	UDP glucuronosyltransferase family 1 member A9	UGT1A9
Estrogen metabolism	12	18	1.83116e-08	54658	UDP glucuronosyltransferase family 1 member A1	UGT1A1
Estrogen metabolism	12	18	1.83116e-08	6783	sulfotransferase family 1E member 1	SULT1E1
Estrogen metabolism	12	18	1.83116e-08	6817	sulfotransferase family 1A member 1	SULT1A1
Estrogen metabolism	12	18	1.83116e-08	7364	UDP glucuronosyltransferase family 2 member B7	UGT2B7
Selenium Micronutrient Network	28	87	3.26955e-08	10549	peroxiredoxin 4	PRDX4
Selenium Micronutrient Network	28	87	3.26955e-08	10587	thioredoxin reductase 2	TXNRD2
Selenium Micronutrient Network	28	87	3.26955e-08	10935	peroxiredoxin 3	PRDX3
Selenium Micronutrient Network	28	87	3.26955e-08	1401	C-reactive protein	CRP
Selenium Micronutrient Network	28	87	3.26955e-08	1491	cystathionine gamma-lyase	CTH
Selenium Micronutrient Network	28	87	3.26955e-08	1733	iodothyronine deiodinase 1	DIO1
Selenium Micronutrient Network	28	87	3.26955e-08	213	albumin	ALB
Selenium Micronutrient Network	28	87	3.26955e-08	2243	fibrinogen alpha chain	FGA
Selenium Micronutrient Network	28	87	3.26955e-08	2244	fibrinogen beta chain	FGB
Selenium Micronutrient Network	28	87	3.26955e-08	2266	fibrinogen gamma chain	FGG
Selenium Micronutrient Network	28	87	3.26955e-08	25824	peroxiredoxin 5	PRDX5
Selenium Micronutrient Network	28	87	3.26955e-08	2936	glutathione-disulfide reductase	GSR
Selenium Micronutrient Network	28	87	3.26955e-08	3290	hydroxysteroid 11-beta dehydrogenase 1	HSD11B1
Selenium Micronutrient Network	28	87	3.26955e-08	335	apolipoprotein A1	APOA1
Selenium Micronutrient Network	28	87	3.26955e-08	338	apolipoprotein B	APOB
Selenium Micronutrient Network	28	87	3.26955e-08	3949	low density lipoprotein receptor	LDLR
Selenium Micronutrient Network	28	87	3.26955e-08	51714	selenoprotein T	SELENOT
Selenium Micronutrient Network	28	87	3.26955e-08	51734	methionine sulfoxide reductase B1	MSRB1
Selenium Micronutrient Network	28	87	3.26955e-08	5340	plasminogen	PLG
Selenium Micronutrient Network	28	87	3.26955e-08	55163	pyridoxamine 5'-phosphate oxidase	PNPO
Selenium Micronutrient Network	28	87	3.26955e-08	55829	selenoprotein S	SELENOS
Selenium Micronutrient Network	28	87	3.26955e-08	58515	selenoprotein K	SELENOK
Selenium Micronutrient Network	28	87	3.26955e-08	6291	serum amyloid A4, constitutive	SAA4
Selenium Micronutrient Network	28	87	3.26955e-08	6415	selenoprotein W	SELENOW
Selenium Micronutrient Network	28	87	3.26955e-08	7001	peroxiredoxin 2	PRDX2
Selenium Micronutrient Network	28	87	3.26955e-08	7076	TIMP metallopeptidase inhibitor 1	TIMP1
Selenium Micronutrient Network	28	87	3.26955e-08	8564	kynurenine 3-monooxygenase	KMO
Selenium Micronutrient Network	28	87	3.26955e-08	949	scavenger receptor class B member 1	SCARB1
Complement Activation	13	22	3.76051e-08	10747	mannan binding lectin serine peptidase 2	MASP2
Complement Activation	13	22	3.76051e-08	5648	mannan binding lectin serine peptidase 1	MASP1
Complement Activation	13	22	3.76051e-08	712	complement C1q A chain	C1QA
Complement Activation	13	22	3.76051e-08	713	complement C1q B chain	C1QB
Complement Activation	13	22	3.76051e-08	714	complement C1q C chain	C1QC
Complement Activation	13	22	3.76051e-08	717	complement C2	C2
Complement Activation	13	22	3.76051e-08	727	complement C5	C5
Complement Activation	13	22	3.76051e-08	729	complement C6	C6
Complement Activation	13	22	3.76051e-08	730	complement C7	C7
Complement Activation	13	22	3.76051e-08	731	complement C8 alpha chain	C8A
Complement Activation	13	22	3.76051e-08	732	complement C8 beta chain	C8B
Complement Activation	13	22	3.76051e-08	733	complement C8 gamma chain	C8G
Complement Activation	13	22	3.76051e-08	735	complement C9	C9
Irinotecan Pathway	10	14	1.11493e-07	10599	solute carrier organic anion transporter family member 1B1	SLCO1B1
Irinotecan Pathway	10	14	1.11493e-07	1066	carboxylesterase 1	CES1
Irinotecan Pathway	10	14	1.11493e-07	1244	ATP binding cassette subfamily C member 2	ABCC2
Irinotecan Pathway	10	14	1.11493e-07	1576	cytochrome P450 family 3 subfamily A member 4	CYP3A4
Irinotecan Pathway	10	14	1.11493e-07	1577	cytochrome P450 family 3 subfamily A member 5	CYP3A5
Irinotecan Pathway	10	14	1.11493e-07	54600	UDP glucuronosyltransferase family 1 member A9	UGT1A9
Irinotecan Pathway	10	14	1.11493e-07	54658	UDP glucuronosyltransferase family 1 member A1	UGT1A1
Irinotecan Pathway	10	14	1.11493e-07	590	butyrylcholinesterase	BCHE
Irinotecan Pathway	10	14	1.11493e-07	8824	carboxylesterase 2	CES2
Irinotecan Pathway	10	14	1.11493e-07	9429	ATP binding cassette subfamily G member 2 (Junior blood group)	ABCG2
Drug Induction of Bile Acid Pathway	11	17	1.17473e-07	10599	solute carrier organic anion transporter family member 1B1	SLCO1B1
Drug Induction of Bile Acid Pathway	11	17	1.17473e-07	1244	ATP binding cassette subfamily C member 2	ABCC2
Drug Induction of Bile Acid Pathway	11	17	1.17473e-07	1576	cytochrome P450 family 3 subfamily A member 4	CYP3A4
Drug Induction of Bile Acid Pathway	11	17	1.17473e-07	200931	solute carrier family 51 alpha subunit	SLC51A
Drug Induction of Bile Acid Pathway	11	17	1.17473e-07	570	bile acid-CoA:amino acid N-acyltransferase	BAAT
Drug Induction of Bile Acid Pathway	11	17	1.17473e-07	6554	solute carrier family 10 member 1	SLC10A1
Drug Induction of Bile Acid Pathway	11	17	1.17473e-07	6822	sulfotransferase family 2A member 1	SULT2A1
Drug Induction of Bile Acid Pathway	11	17	1.17473e-07	8647	ATP binding cassette subfamily B member 11	ABCB11
Drug Induction of Bile Acid Pathway	11	17	1.17473e-07	8856	nuclear receptor subfamily 1 group I member 2	NR1I2
Drug Induction of Bile Acid Pathway	11	17	1.17473e-07	9970	nuclear receptor subfamily 1 group I member 3	NR1I3
Drug Induction of Bile Acid Pathway	11	17	1.17473e-07	9971	nuclear receptor subfamily 1 group H member 4	NR1H4
Biomarkers for urea cycle disorders	8	9	1.23663e-07	162417	N-acetylglutamate synthase	NAGS
Biomarkers for urea cycle disorders	8	9	1.23663e-07	2593	guanidinoacetate N-methyltransferase	GAMT
Biomarkers for urea cycle disorders	8	9	1.23663e-07	2628	glycine amidinotransferase	GATM
Biomarkers for urea cycle disorders	8	9	1.23663e-07	27165	glutaminase 2	GLS2
Biomarkers for urea cycle disorders	8	9	1.23663e-07	383	arginase 1	ARG1
Biomarkers for urea cycle disorders	8	9	1.23663e-07	435	argininosuccinate lyase	ASL
Biomarkers for urea cycle disorders	8	9	1.23663e-07	445	argininosuccinate synthase 1	ASS1
Biomarkers for urea cycle disorders	8	9	1.23663e-07	5009	ornithine carbamoyltransferase	OTC
Urea cycle and metabolism of amino groups	12	22	4.2639e-07	1373	carbamoyl-phosphate synthase 1	CPS1
Urea cycle and metabolism of amino groups	12	22	4.2639e-07	162417	N-acetylglutamate synthase	NAGS
Urea cycle and metabolism of amino groups	12	22	4.2639e-07	1757	sarcosine dehydrogenase	SARDH
Urea cycle and metabolism of amino groups	12	22	4.2639e-07	2593	guanidinoacetate N-methyltransferase	GAMT
Urea cycle and metabolism of amino groups	12	22	4.2639e-07	2628	glycine amidinotransferase	GATM
Urea cycle and metabolism of amino groups	12	22	4.2639e-07	2746	glutamate dehydrogenase 1	GLUD1
Urea cycle and metabolism of amino groups	12	22	4.2639e-07	383	arginase 1	ARG1
Urea cycle and metabolism of amino groups	12	22	4.2639e-07	435	argininosuccinate lyase	ASL
Urea cycle and metabolism of amino groups	12	22	4.2639e-07	445	argininosuccinate synthase 1	ASS1
Urea cycle and metabolism of amino groups	12	22	4.2639e-07	5009	ornithine carbamoyltransferase	OTC
Urea cycle and metabolism of amino groups	12	22	4.2639e-07	717	complement C2	C2
Urea cycle and metabolism of amino groups	12	22	4.2639e-07	95	aminoacylase 1	ACY1
Nuclear Receptors in Lipid Metabolism and Toxicity	15	35	8.59391e-07	1244	ATP binding cassette subfamily C member 2	ABCC2
Nuclear Receptors in Lipid Metabolism and Toxicity	15	35	8.59391e-07	1544	cytochrome P450 family 1 subfamily A member 2	CYP1A2
Nuclear Receptors in Lipid Metabolism and Toxicity	15	35	8.59391e-07	1555	cytochrome P450 family 2 subfamily B member 6	CYP2B6
Nuclear Receptors in Lipid Metabolism and Toxicity	15	35	8.59391e-07	1559	cytochrome P450 family 2 subfamily C member 9	CYP2C9
Nuclear Receptors in Lipid Metabolism and Toxicity	15	35	8.59391e-07	1571	cytochrome P450 family 2 subfamily E member 1	CYP2E1
Nuclear Receptors in Lipid Metabolism and Toxicity	15	35	8.59391e-07	1576	cytochrome P450 family 3 subfamily A member 4	CYP3A4
Nuclear Receptors in Lipid Metabolism and Toxicity	15	35	8.59391e-07	1579	cytochrome P450 family 4 subfamily A member 11	CYP4A11
Nuclear Receptors in Lipid Metabolism and Toxicity	15	35	8.59391e-07	1582	cytochrome P450 family 8 subfamily B member 1	CYP8B1
Nuclear Receptors in Lipid Metabolism and Toxicity	15	35	8.59391e-07	5244	ATP binding cassette subfamily B member 4	ABCB4
Nuclear Receptors in Lipid Metabolism and Toxicity	15	35	8.59391e-07	5465	peroxisome proliferator activated receptor alpha	PPARA
Nuclear Receptors in Lipid Metabolism and Toxicity	15	35	8.59391e-07	64240	ATP binding cassette subfamily G member 5	ABCG5
Nuclear Receptors in Lipid Metabolism and Toxicity	15	35	8.59391e-07	8647	ATP binding cassette subfamily B member 11	ABCB11
Nuclear Receptors in Lipid Metabolism and Toxicity	15	35	8.59391e-07	8856	nuclear receptor subfamily 1 group I member 2	NR1I2
Nuclear Receptors in Lipid Metabolism and Toxicity	15	35	8.59391e-07	9970	nuclear receptor subfamily 1 group I member 3	NR1I3
Nuclear Receptors in Lipid Metabolism and Toxicity	15	35	8.59391e-07	9971	nuclear receptor subfamily 1 group H member 4	NR1H4
Nicotine Metabolism	6	6	1.37621e-06	1548	cytochrome P450 family 2 subfamily A member 6	CYP2A6
Nicotine Metabolism	6	6	1.37621e-06	1555	cytochrome P450 family 2 subfamily B member 6	CYP2B6
Nicotine Metabolism	6	6	1.37621e-06	2328	flavin containing monooxygenase 3	FMO3
Nicotine Metabolism	6	6	1.37621e-06	316	aldehyde oxidase 1	AOX1
Nicotine Metabolism	6	6	1.37621e-06	54600	UDP glucuronosyltransferase family 1 member A9	UGT1A9
Nicotine Metabolism	6	6	1.37621e-06	54657	UDP glucuronosyltransferase family 1 member A4	UGT1A4
Vitamin B12 Metabolism	18	52	2.94371e-06	1401	C-reactive protein	CRP
Vitamin B12 Metabolism	18	52	2.94371e-06	1491	cystathionine gamma-lyase	CTH
Vitamin B12 Metabolism	18	52	2.94371e-06	213	albumin	ALB
Vitamin B12 Metabolism	18	52	2.94371e-06	2243	fibrinogen alpha chain	FGA
Vitamin B12 Metabolism	18	52	2.94371e-06	2244	fibrinogen beta chain	FGB
Vitamin B12 Metabolism	18	52	2.94371e-06	2266	fibrinogen gamma chain	FGG
Vitamin B12 Metabolism	18	52	2.94371e-06	3290	hydroxysteroid 11-beta dehydrogenase 1	HSD11B1
Vitamin B12 Metabolism	18	52	2.94371e-06	335	apolipoprotein A1	APOA1
Vitamin B12 Metabolism	18	52	2.94371e-06	338	apolipoprotein B	APOB
Vitamin B12 Metabolism	18	52	2.94371e-06	348	apolipoprotein E	APOE
Vitamin B12 Metabolism	18	52	2.94371e-06	3949	low density lipoprotein receptor	LDLR
Vitamin B12 Metabolism	18	52	2.94371e-06	4143	methionine adenosyltransferase 1A	MAT1A
Vitamin B12 Metabolism	18	52	2.94371e-06	4594	methylmalonyl-CoA mutase	MUT
Vitamin B12 Metabolism	18	52	2.94371e-06	5340	plasminogen	PLG
Vitamin B12 Metabolism	18	52	2.94371e-06	6291	serum amyloid A4, constitutive	SAA4
Vitamin B12 Metabolism	18	52	2.94371e-06	6470	serine hydroxymethyltransferase 1	SHMT1
Vitamin B12 Metabolism	18	52	2.94371e-06	873	carbonyl reductase 1	CBR1
Vitamin B12 Metabolism	18	52	2.94371e-06	949	scavenger receptor class B member 1	SCARB1
Glucuronidation	12	26	4.26115e-06	10941	UDP glucuronosyltransferase family 2 member A1 complex locus	UGT2A1
Glucuronidation	12	26	4.26115e-06	5236	phosphoglucomutase 1	PGM1
Glucuronidation	12	26	4.26115e-06	54577	UDP glucuronosyltransferase family 1 member A7	UGT1A7
Glucuronidation	12	26	4.26115e-06	54579	UDP glucuronosyltransferase family 1 member A5	UGT1A5
Glucuronidation	12	26	4.26115e-06	54600	UDP glucuronosyltransferase family 1 member A9	UGT1A9
Glucuronidation	12	26	4.26115e-06	54657	UDP glucuronosyltransferase family 1 member A4	UGT1A4
Glucuronidation	12	26	4.26115e-06	54658	UDP glucuronosyltransferase family 1 member A1	UGT1A1
Glucuronidation	12	26	4.26115e-06	7363	UDP glucuronosyltransferase family 2 member B4	UGT2B4
Glucuronidation	12	26	4.26115e-06	7364	UDP glucuronosyltransferase family 2 member B7	UGT2B7
Glucuronidation	12	26	4.26115e-06	7366	UDP glucuronosyltransferase family 2 member B15	UGT2B15
Glucuronidation	12	26	4.26115e-06	7367	UDP glucuronosyltransferase family 2 member B17	UGT2B17
Glucuronidation	12	26	4.26115e-06	79799	UDP glucuronosyltransferase family 2 member A3	UGT2A3
Arylamine metabolism	6	7	8.76651e-06	10	N-acetyltransferase 2	NAT2
Arylamine metabolism	6	7	8.76651e-06	1544	cytochrome P450 family 1 subfamily A member 2	CYP1A2
Arylamine metabolism	6	7	8.76651e-06	54600	UDP glucuronosyltransferase family 1 member A9	UGT1A9
Arylamine metabolism	6	7	8.76651e-06	54657	UDP glucuronosyltransferase family 1 member A4	UGT1A4
Arylamine metabolism	6	7	8.76651e-06	6799	sulfotransferase family 1A member 2	SULT1A2
Arylamine metabolism	6	7	8.76651e-06	6817	sulfotransferase family 1A member 1	SULT1A1
Codeine and Morphine Metabolism	9	16	9.10447e-06	10599	solute carrier organic anion transporter family member 1B1	SLCO1B1
Codeine and Morphine Metabolism	9	16	9.10447e-06	1244	ATP binding cassette subfamily C member 2	ABCC2
Codeine and Morphine Metabolism	9	16	9.10447e-06	1558	cytochrome P450 family 2 subfamily C member 8	CYP2C8
Codeine and Morphine Metabolism	9	16	9.10447e-06	1565	cytochrome P450 family 2 subfamily D member 6	CYP2D6
Codeine and Morphine Metabolism	9	16	9.10447e-06	1576	cytochrome P450 family 3 subfamily A member 4	CYP3A4
Codeine and Morphine Metabolism	9	16	9.10447e-06	54600	UDP glucuronosyltransferase family 1 member A9	UGT1A9
Codeine and Morphine Metabolism	9	16	9.10447e-06	54658	UDP glucuronosyltransferase family 1 member A1	UGT1A1
Codeine and Morphine Metabolism	9	16	9.10447e-06	7363	UDP glucuronosyltransferase family 2 member B4	UGT2B4
Codeine and Morphine Metabolism	9	16	9.10447e-06	7364	UDP glucuronosyltransferase family 2 member B7	UGT2B7
Valproic acid pathway	8	13	1.19775e-05	1548	cytochrome P450 family 2 subfamily A member 6	CYP2A6
Valproic acid pathway	8	13	1.19775e-05	1555	cytochrome P450 family 2 subfamily B member 6	CYP2B6
Valproic acid pathway	8	13	1.19775e-05	1559	cytochrome P450 family 2 subfamily C member 9	CYP2C9
Valproic acid pathway	8	13	1.19775e-05	18	4-aminobutyrate aminotransferase	ABAT
Valproic acid pathway	8	13	1.19775e-05	1962	enoyl-CoA hydratase and 3-hydroxyacyl CoA dehydrogenase	EHHADH
Valproic acid pathway	8	13	1.19775e-05	3030	hydroxyacyl-CoA dehydrogenase/3-ketoacyl-CoA thiolase/enoyl-CoA hydratase (trifunctional protein), alpha subunit	HADHA
Valproic acid pathway	8	13	1.19775e-05	3032	hydroxyacyl-CoA dehydrogenase/3-ketoacyl-CoA thiolase/enoyl-CoA hydratase (trifunctional protein), beta subunit	HADHB
Valproic acid pathway	8	13	1.19775e-05	3712	isovaleryl-CoA dehydrogenase	IVD
Diclofenac Metabolic Pathway	5	5	1.30908e-05	1555	cytochrome P450 family 2 subfamily B member 6	CYP2B6
Diclofenac Metabolic Pathway	5	5	1.30908e-05	1557	cytochrome P450 family 2 subfamily C member 19	CYP2C19
Diclofenac Metabolic Pathway	5	5	1.30908e-05	1558	cytochrome P450 family 2 subfamily C member 8	CYP2C8
Diclofenac Metabolic Pathway	5	5	1.30908e-05	1559	cytochrome P450 family 2 subfamily C member 9	CYP2C9
Diclofenac Metabolic Pathway	5	5	1.30908e-05	1562	cytochrome P450 family 2 subfamily C member 18	CYP2C18
Urea cycle and associated pathways	9	17	1.75382e-05	10166	solute carrier family 25 member 15	SLC25A15
Urea cycle and associated pathways	9	17	1.75382e-05	1373	carbamoyl-phosphate synthase 1	CPS1
Urea cycle and associated pathways	9	17	1.75382e-05	162417	N-acetylglutamate synthase	NAGS
Urea cycle and associated pathways	9	17	1.75382e-05	27165	glutaminase 2	GLS2
Urea cycle and associated pathways	9	17	1.75382e-05	383	arginase 1	ARG1
Urea cycle and associated pathways	9	17	1.75382e-05	4191	malate dehydrogenase 2	MDH2
Urea cycle and associated pathways	9	17	1.75382e-05	435	argininosuccinate lyase	ASL
Urea cycle and associated pathways	9	17	1.75382e-05	445	argininosuccinate synthase 1	ASS1
Urea cycle and associated pathways	9	17	1.75382e-05	5009	ornithine carbamoyltransferase	OTC
One carbon metabolism and related pathways	17	53	1.77241e-05	1036	cysteine dioxygenase type 1	CDO1
One carbon metabolism and related pathways	17	53	1.77241e-05	10400	phosphatidylethanolamine N-methyltransferase	PEMT
One carbon metabolism and related pathways	17	53	1.77241e-05	1491	cystathionine gamma-lyase	CTH
One carbon metabolism and related pathways	17	53	1.77241e-05	1757	sarcosine dehydrogenase	SARDH
One carbon metabolism and related pathways	17	53	1.77241e-05	23743	betaine--homocysteine S-methyltransferase 2	BHMT2
One carbon metabolism and related pathways	17	53	1.77241e-05	27232	glycine N-methyltransferase	GNMT
One carbon metabolism and related pathways	17	53	1.77241e-05	2877	glutathione peroxidase 2	GPX2
One carbon metabolism and related pathways	17	53	1.77241e-05	2936	glutathione-disulfide reductase	GSR
One carbon metabolism and related pathways	17	53	1.77241e-05	2937	glutathione synthetase	GSS
One carbon metabolism and related pathways	17	53	1.77241e-05	29958	dimethylglycine dehydrogenase	DMGDH
One carbon metabolism and related pathways	17	53	1.77241e-05	4143	methionine adenosyltransferase 1A	MAT1A
One carbon metabolism and related pathways	17	53	1.77241e-05	570	bile acid-CoA:amino acid N-acyltransferase	BAAT
One carbon metabolism and related pathways	17	53	1.77241e-05	5833	phosphate cytidylyltransferase 2, ethanolamine	PCYT2
One carbon metabolism and related pathways	17	53	1.77241e-05	635	betaine--homocysteine S-methyltransferase	BHMT
One carbon metabolism and related pathways	17	53	1.77241e-05	6470	serine hydroxymethyltransferase 1	SHMT1
One carbon metabolism and related pathways	17	53	1.77241e-05	6472	serine hydroxymethyltransferase 2	SHMT2
One carbon metabolism and related pathways	17	53	1.77241e-05	64902	alanine--glyoxylate aminotransferase 2	AGXT2
Fluoropyrimidine Activity	13	35	3.00823e-05	1066	carboxylesterase 1	CES1
Fluoropyrimidine Activity	13	35	3.00823e-05	10864	solute carrier family 22 member 7	SLC22A7
Fluoropyrimidine Activity	13	35	3.00823e-05	151531	uridine phosphorylase 2	UPP2
Fluoropyrimidine Activity	13	35	3.00823e-05	1548	cytochrome P450 family 2 subfamily A member 6	CYP2A6
Fluoropyrimidine Activity	13	35	3.00823e-05	1807	dihydropyrimidinase	DPYS
Fluoropyrimidine Activity	13	35	3.00823e-05	2030	solute carrier family 29 member 1 (Augustine blood group)	SLC29A1
Fluoropyrimidine Activity	13	35	3.00823e-05	5045	furin, paired basic amino acid cleaving enzyme	FURIN
Fluoropyrimidine Activity	13	35	3.00823e-05	51733	beta-ureidopropionase 1	UPB1
Fluoropyrimidine Activity	13	35	3.00823e-05	83549	uridine-cytidine kinase 1	UCK1
Fluoropyrimidine Activity	13	35	3.00823e-05	8824	carboxylesterase 2	CES2
Fluoropyrimidine Activity	13	35	3.00823e-05	8836	gamma-glutamyl hydrolase	GGH
Fluoropyrimidine Activity	13	35	3.00823e-05	9429	ATP binding cassette subfamily G member 2 (Junior blood group)	ABCG2
Fluoropyrimidine Activity	13	35	3.00823e-05	978	cytidine deaminase	CDA
Phase I biotransformations, non P450	6	8	3.19164e-05	1066	carboxylesterase 1	CES1
Phase I biotransformations, non P450	6	8	3.19164e-05	221223	carboxylesterase 5A	CES5A
Phase I biotransformations, non P450	6	8	3.19164e-05	3988	lipase A, lysosomal acid type	LIPA
Phase I biotransformations, non P450	6	8	3.19164e-05	5444	paraoxonase 1	PON1
Phase I biotransformations, non P450	6	8	3.19164e-05	5446	paraoxonase 3	PON3
Phase I biotransformations, non P450	6	8	3.19164e-05	8824	carboxylesterase 2	CES2
Arachidonate Epoxygenase / Epoxide Hydrolase	5	6	7.1664e-05	1351	cytochrome c oxidase subunit 8A	COX8A
Arachidonate Epoxygenase / Epoxide Hydrolase	5	6	7.1664e-05	1558	cytochrome P450 family 2 subfamily C member 8	CYP2C8
Arachidonate Epoxygenase / Epoxide Hydrolase	5	6	7.1664e-05	1559	cytochrome P450 family 2 subfamily C member 9	CYP2C9
Arachidonate Epoxygenase / Epoxide Hydrolase	5	6	7.1664e-05	1573	cytochrome P450 family 2 subfamily J member 2	CYP2J2
Arachidonate Epoxygenase / Epoxide Hydrolase	5	6	7.1664e-05	2053	epoxide hydrolase 2	EPHX2
Vitamin A and Carotenoid Metabolism	13	40	0.000148483	124	alcohol dehydrogenase 1A (class I), alpha polypeptide	ADH1A
Vitamin A and Carotenoid Metabolism	13	40	0.000148483	127	alcohol dehydrogenase 4 (class II), pi polypeptide	ADH4
Vitamin A and Carotenoid Metabolism	13	40	0.000148483	145226	retinol dehydrogenase 12 (all-trans/9-cis/11-cis)	RDH12
Vitamin A and Carotenoid Metabolism	13	40	0.000148483	1571	cytochrome P450 family 2 subfamily E member 1	CYP2E1
Vitamin A and Carotenoid Metabolism	13	40	0.000148483	29881	NPC1 like intracellular cholesterol transporter 1	NPC1L1
Vitamin A and Carotenoid Metabolism	13	40	0.000148483	54884	retinol saturase	RETSAT
Vitamin A and Carotenoid Metabolism	13	40	0.000148483	5950	retinol binding protein 4	RBP4
Vitamin A and Carotenoid Metabolism	13	40	0.000148483	6256	retinoid X receptor alpha	RXRA
Vitamin A and Carotenoid Metabolism	13	40	0.000148483	64240	ATP binding cassette subfamily G member 5	ABCG5
Vitamin A and Carotenoid Metabolism	13	40	0.000148483	64241	ATP binding cassette subfamily G member 8	ABCG8
Vitamin A and Carotenoid Metabolism	13	40	0.000148483	6817	sulfotransferase family 1A member 1	SULT1A1
Vitamin A and Carotenoid Metabolism	13	40	0.000148483	9249	dehydrogenase/reductase 3	DHRS3
Vitamin A and Carotenoid Metabolism	13	40	0.000148483	949	scavenger receptor class B member 1	SCARB1
Glycolysis and Gluconeogenesis	14	46	0.000183588	2027	enolase 3	ENO3
Glycolysis and Gluconeogenesis	14	46	0.000183588	2203	fructose-bisphosphatase 1	FBP1
Glycolysis and Gluconeogenesis	14	46	0.000183588	229	aldolase, fructose-bisphosphate B	ALDOB
Glycolysis and Gluconeogenesis	14	46	0.000183588	230	aldolase, fructose-bisphosphate C	ALDOC
Glycolysis and Gluconeogenesis	14	46	0.000183588	2538	glucose-6-phosphatase catalytic subunit	G6PC
Glycolysis and Gluconeogenesis	14	46	0.000183588	25874	mitochondrial pyruvate carrier 2	MPC2
Glycolysis and Gluconeogenesis	14	46	0.000183588	2805	glutamic-oxaloacetic transaminase 1	GOT1
Glycolysis and Gluconeogenesis	14	46	0.000183588	3099	hexokinase 2	HK2
Glycolysis and Gluconeogenesis	14	46	0.000183588	4190	malate dehydrogenase 1	MDH1
Glycolysis and Gluconeogenesis	14	46	0.000183588	4191	malate dehydrogenase 2	MDH2
Glycolysis and Gluconeogenesis	14	46	0.000183588	5105	phosphoenolpyruvate carboxykinase 1	PCK1
Glycolysis and Gluconeogenesis	14	46	0.000183588	51660	mitochondrial pyruvate carrier 1	MPC1
Glycolysis and Gluconeogenesis	14	46	0.000183588	5313	pyruvate kinase, liver and RBC	PKLR
Glycolysis and Gluconeogenesis	14	46	0.000183588	6514	solute carrier family 2 member 2	SLC2A2
Fatty Acid Biosynthesis	9	22	0.000220042	10449	acetyl-CoA acyltransferase 2	ACAA2
Fatty Acid Biosynthesis	9	22	0.000220042	1891	enoyl-CoA hydratase 1	ECH1
Fatty Acid Biosynthesis	9	22	0.000220042	1892	enoyl-CoA hydratase, short chain 1	ECHS1
Fatty Acid Biosynthesis	9	22	0.000220042	2180	acyl-CoA synthetase long-chain family member 1	ACSL1
Fatty Acid Biosynthesis	9	22	0.000220042	3033	hydroxyacyl-CoA dehydrogenase	HADH
Fatty Acid Biosynthesis	9	22	0.000220042	51703	acyl-CoA synthetase long-chain family member 5	ACSL5
Fatty Acid Biosynthesis	9	22	0.000220042	55825	peroxisomal trans-2-enoyl-CoA reductase	PECR
Fatty Acid Biosynthesis	9	22	0.000220042	55902	acyl-CoA synthetase short-chain family member 2	ACSS2
Fatty Acid Biosynthesis	9	22	0.000220042	79746	enoyl-CoA hydratase domain containing 3	ECHDC3
Biosynthesis and regeneration of tetrahydrobiopterin (BH4) and catabolism of phenylalanine, including diseases	7	14	0.000253645	10901	dehydrogenase/reductase 4	DHRS4
Biosynthesis and regeneration of tetrahydrobiopterin (BH4) and catabolism of phenylalanine, including diseases	7	14	0.000253645	1644	dopa decarboxylase	DDC
Biosynthesis and regeneration of tetrahydrobiopterin (BH4) and catabolism of phenylalanine, including diseases	7	14	0.000253645	5053	phenylalanine hydroxylase	PAH
Biosynthesis and regeneration of tetrahydrobiopterin (BH4) and catabolism of phenylalanine, including diseases	7	14	0.000253645	5092	pterin-4 alpha-carbinolamine dehydratase 1	PCBD1
Biosynthesis and regeneration of tetrahydrobiopterin (BH4) and catabolism of phenylalanine, including diseases	7	14	0.000253645	6344	secretin receptor	SCTR
Biosynthesis and regeneration of tetrahydrobiopterin (BH4) and catabolism of phenylalanine, including diseases	7	14	0.000253645	7054	tyrosine hydroxylase	TH
Biosynthesis and regeneration of tetrahydrobiopterin (BH4) and catabolism of phenylalanine, including diseases	7	14	0.000253645	7306	tyrosinase related protein 1	TYRP1
Synthesis and Degradation of Ketone Bodies	4	5	0.000569452	3155	3-hydroxymethyl-3-methylglutaryl-CoA lyase	HMGCL
Synthesis and Degradation of Ketone Bodies	4	5	0.000569452	3158	3-hydroxy-3-methylglutaryl-CoA synthase 2	HMGCS2
Synthesis and Degradation of Ketone Bodies	4	5	0.000569452	38	acetyl-CoA acetyltransferase 1	ACAT1
Synthesis and Degradation of Ketone Bodies	4	5	0.000569452	622	3-hydroxybutyrate dehydrogenase 1	BDH1
Alanine and aspartate metabolism	6	12	0.00072427	18	4-aminobutyrate aminotransferase	ABAT
Alanine and aspartate metabolism	6	12	0.00072427	189	alanine-glyoxylate aminotransferase	AGXT
Alanine and aspartate metabolism	6	12	0.00072427	2805	glutamic-oxaloacetic transaminase 1	GOT1
Alanine and aspartate metabolism	6	12	0.00072427	2875	glutamic--pyruvic transaminase	GPT
Alanine and aspartate metabolism	6	12	0.00072427	435	argininosuccinate lyase	ASL
Alanine and aspartate metabolism	6	12	0.00072427	445	argininosuccinate synthase 1	ASS1
Bile Acids synthesis and enterohepatic circulation	6	12	0.00072427	3949	low density lipoprotein receptor	LDLR
Bile Acids synthesis and enterohepatic circulation	6	12	0.00072427	5595	mitogen-activated protein kinase 3	MAPK3
Bile Acids synthesis and enterohepatic circulation	6	12	0.00072427	64240	ATP binding cassette subfamily G member 5	ABCG5
Bile Acids synthesis and enterohepatic circulation	6	12	0.00072427	64241	ATP binding cassette subfamily G member 8	ABCG8
Bile Acids synthesis and enterohepatic circulation	6	12	0.00072427	6554	solute carrier family 10 member 1	SLC10A1
Bile Acids synthesis and enterohepatic circulation	6	12	0.00072427	8647	ATP binding cassette subfamily B member 11	ABCB11
Benzo(a)pyrene metabolism	5	9	0.0011448	10327	aldo-keto reductase family 1 member A1	AKR1A1
Benzo(a)pyrene metabolism	5	9	0.0011448	1109	aldo-keto reductase family 1 member C4	AKR1C4
Benzo(a)pyrene metabolism	5	9	0.0011448	1543	cytochrome P450 family 1 subfamily A member 1	CYP1A1
Benzo(a)pyrene metabolism	5	9	0.0011448	1576	cytochrome P450 family 3 subfamily A member 4	CYP3A4
Benzo(a)pyrene metabolism	5	9	0.0011448	2052	epoxide hydrolase 1	EPHX1
Metabolic pathway of LDL, HDL and TG, including diseases	5	9	0.0011448	1071	cholesteryl ester transfer protein	CETP
Metabolic pathway of LDL, HDL and TG, including diseases	5	9	0.0011448	255738	proprotein convertase subtilisin/kexin type 9	PCSK9
Metabolic pathway of LDL, HDL and TG, including diseases	5	9	0.0011448	3155	3-hydroxymethyl-3-methylglutaryl-CoA lyase	HMGCL
Metabolic pathway of LDL, HDL and TG, including diseases	5	9	0.0011448	3949	low density lipoprotein receptor	LDLR
Metabolic pathway of LDL, HDL and TG, including diseases	5	9	0.0011448	4547	microsomal triglyceride transfer protein	MTTP
NAD Biosynthesis II (from tryptophan)	5	9	0.0011448	125061	arylformamidase	AFMID
NAD Biosynthesis II (from tryptophan)	5	9	0.0011448	23475	quinolinate phosphoribosyltransferase	QPRT
NAD Biosynthesis II (from tryptophan)	5	9	0.0011448	23498	3-hydroxyanthranilate 3,4-dioxygenase	HAAO
NAD Biosynthesis II (from tryptophan)	5	9	0.0011448	6999	tryptophan 2,3-dioxygenase	TDO2
NAD Biosynthesis II (from tryptophan)	5	9	0.0011448	8564	kynurenine 3-monooxygenase	KMO
Sulfation Biotransformation Reaction	8	22	0.00124804	2539	glucose-6-phosphate dehydrogenase	G6PD
Sulfation Biotransformation Reaction	8	22	0.00124804	27284	sulfotransferase family 1B member 1	SULT1B1
Sulfation Biotransformation Reaction	8	22	0.00124804	2936	glutathione-disulfide reductase	GSR
Sulfation Biotransformation Reaction	8	22	0.00124804	6783	sulfotransferase family 1E member 1	SULT1E1
Sulfation Biotransformation Reaction	8	22	0.00124804	6799	sulfotransferase family 1A member 2	SULT1A2
Sulfation Biotransformation Reaction	8	22	0.00124804	6817	sulfotransferase family 1A member 1	SULT1A1
Sulfation Biotransformation Reaction	8	22	0.00124804	6822	sulfotransferase family 2A member 1	SULT2A1
Sulfation Biotransformation Reaction	8	22	0.00124804	9060	3'-phosphoadenosine 5'-phosphosulfate synthase 2	PAPSS2
Photodynamic therapy-induced NFE2L2 (NRF2) survival signaling	8	23	0.00173876	1066	carboxylesterase 1	CES1
Photodynamic therapy-induced NFE2L2 (NRF2) survival signaling	8	23	0.00173876	1244	ATP binding cassette subfamily C member 2	ABCC2
Photodynamic therapy-induced NFE2L2 (NRF2) survival signaling	8	23	0.00173876	140809	sulfiredoxin 1	SRXN1
Photodynamic therapy-induced NFE2L2 (NRF2) survival signaling	8	23	0.00173876	2052	epoxide hydrolase 1	EPHX1
Photodynamic therapy-induced NFE2L2 (NRF2) survival signaling	8	23	0.00173876	3162	heme oxygenase 1	HMOX1
Photodynamic therapy-induced NFE2L2 (NRF2) survival signaling	8	23	0.00173876	368	ATP binding cassette subfamily C member 6	ABCC6
Photodynamic therapy-induced NFE2L2 (NRF2) survival signaling	8	23	0.00173876	5603	mitogen-activated protein kinase 13	MAPK13
Photodynamic therapy-induced NFE2L2 (NRF2) survival signaling	8	23	0.00173876	9429	ATP binding cassette subfamily G member 2 (Junior blood group)	ABCG2
Liver X Receptor Pathway	5	10	0.00209119	1555	cytochrome P450 family 2 subfamily B member 6	CYP2B6
Liver X Receptor Pathway	5	10	0.00209119	1576	cytochrome P450 family 3 subfamily A member 4	CYP3A4
Liver X Receptor Pathway	5	10	0.00209119	6256	retinoid X receptor alpha	RXRA
Liver X Receptor Pathway	5	10	0.00209119	64240	ATP binding cassette subfamily G member 5	ABCG5
Liver X Receptor Pathway	5	10	0.00209119	64241	ATP binding cassette subfamily G member 8	ABCG8
Triacylglyceride Synthesis	8	24	0.00237014	10554	1-acylglycerol-3-phosphate O-acyltransferase 1	AGPAT1
Triacylglyceride Synthesis	8	24	0.00237014	10555	1-acylglycerol-3-phosphate O-acyltransferase 2	AGPAT2
Triacylglyceride Synthesis	8	24	0.00237014	2710	glycerol kinase	GK
Triacylglyceride Synthesis	8	24	0.00237014	346606	monoacylglycerol O-acyltransferase 3	MOGAT3
Triacylglyceride Synthesis	8	24	0.00237014	3990	lipase C, hepatic type	LIPC
Triacylglyceride Synthesis	8	24	0.00237014	56894	1-acylglycerol-3-phosphate O-acyltransferase 3	AGPAT3
Triacylglyceride Synthesis	8	24	0.00237014	80168	monoacylglycerol O-acyltransferase 2	MOGAT2
Triacylglyceride Synthesis	8	24	0.00237014	8694	diacylglycerol O-acyltransferase 1	DGAT1
TCA Cycle (aka Krebs or citric acid cycle)	8	24	0.00237014	2271	fumarate hydratase	FH
TCA Cycle (aka Krebs or citric acid cycle)	8	24	0.00237014	3418	isocitrate dehydrogenase (NADP(+)) 2, mitochondrial	IDH2
TCA Cycle (aka Krebs or citric acid cycle)	8	24	0.00237014	3421	isocitrate dehydrogenase 3 (NAD(+)) gamma	IDH3G
TCA Cycle (aka Krebs or citric acid cycle)	8	24	0.00237014	4191	malate dehydrogenase 2	MDH2
TCA Cycle (aka Krebs or citric acid cycle)	8	24	0.00237014	5265	serpin family A member 1	SERPINA1
TCA Cycle (aka Krebs or citric acid cycle)	8	24	0.00237014	717	complement C2	C2
TCA Cycle (aka Krebs or citric acid cycle)	8	24	0.00237014	8801	succinate-CoA ligase GDP-forming beta subunit	SUCLG2
TCA Cycle (aka Krebs or citric acid cycle)	8	24	0.00237014	8802	succinate-CoA ligase alpha subunit	SUCLG1
Blood Clotting Cascade	5	11	0.00350255	2243	fibrinogen alpha chain	FGA
Blood Clotting Cascade	5	11	0.00350255	2244	fibrinogen beta chain	FGB
Blood Clotting Cascade	5	11	0.00350255	2266	fibrinogen gamma chain	FGG
Blood Clotting Cascade	5	11	0.00350255	3818	kallikrein B1	KLKB1
Blood Clotting Cascade	5	11	0.00350255	5345	serpin family F member 2	SERPINF2
Caffeine and Theobromine metabolism	3	4	0.00434662	10	N-acetyltransferase 2	NAT2
Caffeine and Theobromine metabolism	3	4	0.00434662	1544	cytochrome P450 family 1 subfamily A member 2	CYP1A2
Caffeine and Theobromine metabolism	3	4	0.00434662	1548	cytochrome P450 family 2 subfamily A member 6	CYP2A6
Monoamine Transport	9	32	0.00470779	10066	secretory carrier membrane protein 2	SCAMP2
Monoamine Transport	9	32	0.00470779	1621	dopamine beta-hydroxylase	DBH
Monoamine Transport	9	32	0.00470779	183	angiotensinogen	AGT
Monoamine Transport	9	32	0.00470779	4982	TNF receptor superfamily member 11b	TNFRSF11B
Monoamine Transport	9	32	0.00470779	5819	nectin cell adhesion molecule 2	NECTIN2
Monoamine Transport	9	32	0.00470779	6529	solute carrier family 6 member 1	SLC6A1
Monoamine Transport	9	32	0.00470779	6853	synapsin I	SYN1
Monoamine Transport	9	32	0.00470779	6999	tryptophan 2,3-dioxygenase	TDO2
Monoamine Transport	9	32	0.00470779	7054	tyrosine hydroxylase	TH
Trans-sulfuration and one carbon metabolism	9	32	0.00470779	1491	cystathionine gamma-lyase	CTH
Trans-sulfuration and one carbon metabolism	9	32	0.00470779	26227	phosphoglycerate dehydrogenase	PHGDH
Trans-sulfuration and one carbon metabolism	9	32	0.00470779	2937	glutathione synthetase	GSS
Trans-sulfuration and one carbon metabolism	9	32	0.00470779	29968	phosphoserine aminotransferase 1	PSAT1
Trans-sulfuration and one carbon metabolism	9	32	0.00470779	4143	methionine adenosyltransferase 1A	MAT1A
Trans-sulfuration and one carbon metabolism	9	32	0.00470779	6296	acyl-CoA synthetase medium-chain family member 3	ACSM3
Trans-sulfuration and one carbon metabolism	9	32	0.00470779	635	betaine--homocysteine S-methyltransferase	BHMT
Trans-sulfuration and one carbon metabolism	9	32	0.00470779	6470	serine hydroxymethyltransferase 1	SHMT1
Trans-sulfuration and one carbon metabolism	9	32	0.00470779	6472	serine hydroxymethyltransferase 2	SHMT2
One Carbon Metabolism	8	27	0.00537421	10588	methenyltetrahydrofolate synthetase	MTHFS
One Carbon Metabolism	8	27	0.00537421	10840	aldehyde dehydrogenase 1 family member L1	ALDH1L1
One Carbon Metabolism	8	27	0.00537421	10841	formimidoyltransferase cyclodeaminase	FTCD
One Carbon Metabolism	8	27	0.00537421	2346	folate hydrolase 1	FOLH1
One Carbon Metabolism	8	27	0.00537421	4143	methionine adenosyltransferase 1A	MAT1A
One Carbon Metabolism	8	27	0.00537421	635	betaine--homocysteine S-methyltransferase	BHMT
One Carbon Metabolism	8	27	0.00537421	6470	serine hydroxymethyltransferase 1	SHMT1
One Carbon Metabolism	8	27	0.00537421	6472	serine hydroxymethyltransferase 2	SHMT2
Metabolic reprogramming in colon cancer	11	45	0.00602632	2271	fumarate hydratase	FH
Metabolic reprogramming in colon cancer	11	45	0.00602632	229	aldolase, fructose-bisphosphate B	ALDOB
Metabolic reprogramming in colon cancer	11	45	0.00602632	2539	glucose-6-phosphate dehydrogenase	G6PD
Metabolic reprogramming in colon cancer	11	45	0.00602632	2746	glutamate dehydrogenase 1	GLUD1
Metabolic reprogramming in colon cancer	11	45	0.00602632	29920	pyrroline-5-carboxylate reductase 2	PYCR2
Metabolic reprogramming in colon cancer	11	45	0.00602632	29968	phosphoserine aminotransferase 1	PSAT1
Metabolic reprogramming in colon cancer	11	45	0.00602632	3418	isocitrate dehydrogenase (NADP(+)) 2, mitochondrial	IDH2
Metabolic reprogramming in colon cancer	11	45	0.00602632	4191	malate dehydrogenase 2	MDH2
Metabolic reprogramming in colon cancer	11	45	0.00602632	6472	serine hydroxymethyltransferase 2	SHMT2
Metabolic reprogramming in colon cancer	11	45	0.00602632	6888	transaldolase 1	TALDO1
Metabolic reprogramming in colon cancer	11	45	0.00602632	8801	succinate-CoA ligase GDP-forming beta subunit	SUCLG2
Folate Metabolism	14	64	0.00606581	10588	methenyltetrahydrofolate synthetase	MTHFS
Folate Metabolism	14	64	0.00606581	1401	C-reactive protein	CRP
Folate Metabolism	14	64	0.00606581	1491	cystathionine gamma-lyase	CTH
Folate Metabolism	14	64	0.00606581	213	albumin	ALB
Folate Metabolism	14	64	0.00606581	3290	hydroxysteroid 11-beta dehydrogenase 1	HSD11B1
Folate Metabolism	14	64	0.00606581	335	apolipoprotein A1	APOA1
Folate Metabolism	14	64	0.00606581	338	apolipoprotein B	APOB
Folate Metabolism	14	64	0.00606581	3949	low density lipoprotein receptor	LDLR
Folate Metabolism	14	64	0.00606581	4143	methionine adenosyltransferase 1A	MAT1A
Folate Metabolism	14	64	0.00606581	4843	nitric oxide synthase 2	NOS2
Folate Metabolism	14	64	0.00606581	5340	plasminogen	PLG
Folate Metabolism	14	64	0.00606581	6291	serum amyloid A4, constitutive	SAA4
Folate Metabolism	14	64	0.00606581	6470	serine hydroxymethyltransferase 1	SHMT1
Folate Metabolism	14	64	0.00606581	949	scavenger receptor class B member 1	SCARB1
Aflatoxin B1 metabolism	4	8	0.00613581	1544	cytochrome P450 family 1 subfamily A member 2	CYP1A2
Aflatoxin B1 metabolism	4	8	0.00613581	1576	cytochrome P450 family 3 subfamily A member 4	CYP3A4
Aflatoxin B1 metabolism	4	8	0.00613581	2052	epoxide hydrolase 1	EPHX1
Aflatoxin B1 metabolism	4	8	0.00613581	22977	aldo-keto reductase family 7 member A3	AKR7A3
Estrogen Receptor Pathway	5	13	0.00815049	1543	cytochrome P450 family 1 subfamily A member 1	CYP1A1
Estrogen Receptor Pathway	5	13	0.00815049	1544	cytochrome P450 family 1 subfamily A member 2	CYP1A2
Estrogen Receptor Pathway	5	13	0.00815049	5105	phosphoenolpyruvate carboxykinase 1	PCK1
Estrogen Receptor Pathway	5	13	0.00815049	5465	peroxisome proliferator activated receptor alpha	PPARA
Estrogen Receptor Pathway	5	13	0.00815049	8431	nuclear receptor subfamily 0 group B member 2	NR0B2
Degradation pathway of sphingolipids, including diseases	3	5	0.0100124	2108	electron transfer flavoprotein alpha subunit	ETFA
Degradation pathway of sphingolipids, including diseases	3	5	0.0100124	2720	galactosidase beta 1	GLB1
Degradation pathway of sphingolipids, including diseases	3	5	0.0100124	2760	GM2 ganglioside activator	GM2A
Vitamin D Metabolism	4	9	0.0101286	1593	cytochrome P450 family 27 subfamily A member 1	CYP27A1
Vitamin D Metabolism	4	9	0.0101286	1717	7-dehydrocholesterol reductase	DHCR7
Vitamin D Metabolism	4	9	0.0101286	5265	serpin family A member 1	SERPINA1
Vitamin D Metabolism	4	9	0.0101286	6256	retinoid X receptor alpha	RXRA
Selenium Metabolism and Selenoproteins	10	42	0.0104996	10587	thioredoxin reductase 2	TXNRD2
Selenium Metabolism and Selenoproteins	10	42	0.0104996	1733	iodothyronine deiodinase 1	DIO1
Selenium Metabolism and Selenoproteins	10	42	0.0104996	2168	fatty acid binding protein 1	FABP1
Selenium Metabolism and Selenoproteins	10	42	0.0104996	2877	glutathione peroxidase 2	GPX2
Selenium Metabolism and Selenoproteins	10	42	0.0104996	51714	selenoprotein T	SELENOT
Selenium Metabolism and Selenoproteins	10	42	0.0104996	51734	methionine sulfoxide reductase B1	MSRB1
Selenium Metabolism and Selenoproteins	10	42	0.0104996	55829	selenoprotein S	SELENOS
Selenium Metabolism and Selenoproteins	10	42	0.0104996	58515	selenoprotein K	SELENOK
Selenium Metabolism and Selenoproteins	10	42	0.0104996	6414	selenoprotein P	SELENOP
Selenium Metabolism and Selenoproteins	10	42	0.0104996	8991	selenium binding protein 1	SELENBP1
Heroin metabolism	2	2	0.0111805	1066	carboxylesterase 1	CES1
Heroin metabolism	2	2	0.0111805	8824	carboxylesterase 2	CES2
Lidocaine metabolism	2	2	0.0111805	1544	cytochrome P450 family 1 subfamily A member 2	CYP1A2
Lidocaine metabolism	2	2	0.0111805	1576	cytochrome P450 family 3 subfamily A member 4	CYP3A4
Aripiprazole Metabolic Pathway	2	2	0.0111805	1565	cytochrome P450 family 2 subfamily D member 6	CYP2D6
Aripiprazole Metabolic Pathway	2	2	0.0111805	64816	cytochrome P450 family 3 subfamily A member 43	CYP3A43
Felbamate Metabolism	2	2	0.0111805	1571	cytochrome P450 family 2 subfamily E member 1	CYP2E1
Felbamate Metabolism	2	2	0.0111805	1576	cytochrome P450 family 3 subfamily A member 4	CYP3A4
Evolocumab Mechanism	2	2	0.0111805	255738	proprotein convertase subtilisin/kexin type 9	PCSK9
Evolocumab Mechanism	2	2	0.0111805	3949	low density lipoprotein receptor	LDLR
Proprotein convertase subtilisin/kexin type 9 (PCSK9) mediated LDL receptor degradation	2	2	0.0111805	255738	proprotein convertase subtilisin/kexin type 9	PCSK9
Proprotein convertase subtilisin/kexin type 9 (PCSK9) mediated LDL receptor degradation	2	2	0.0111805	3949	low density lipoprotein receptor	LDLR
Metabolism of alpha-linolenic acid	2	2	0.0111805	3992	fatty acid desaturase 1	FADS1
Metabolism of alpha-linolenic acid	2	2	0.0111805	9415	fatty acid desaturase 2	FADS2
Biogenic Amine Synthesis	5	15	0.0159046	1312	catechol-O-methyltransferase	COMT
Biogenic Amine Synthesis	5	15	0.0159046	1621	dopamine beta-hydroxylase	DBH
Biogenic Amine Synthesis	5	15	0.0159046	1644	dopa decarboxylase	DDC
Biogenic Amine Synthesis	5	15	0.0159046	5053	phenylalanine hydroxylase	PAH
Biogenic Amine Synthesis	5	15	0.0159046	7054	tyrosine hydroxylase	TH
Cholesterol Biosynthesis Pathway	5	15	0.0159046	1595	cytochrome P450 family 51 subfamily A member 1	CYP51A1
Cholesterol Biosynthesis Pathway	5	15	0.0159046	1717	7-dehydrocholesterol reductase	DHCR7
Cholesterol Biosynthesis Pathway	5	15	0.0159046	50814	NAD(P) dependent steroid dehydrogenase-like	NSDHL
Cholesterol Biosynthesis Pathway	5	15	0.0159046	6307	methylsterol monooxygenase 1	MSMO1
Cholesterol Biosynthesis Pathway	5	15	0.0159046	6309	sterol-C5-desaturase	SC5D
Cysteine and methionine catabolism	5	15	0.0159046	4143	methionine adenosyltransferase 1A	MAT1A
Cysteine and methionine catabolism	5	15	0.0159046	4357	mercaptopyruvate sulfurtransferase	MPST
Cysteine and methionine catabolism	5	15	0.0159046	5265	serpin family A member 1	SERPINA1
Cysteine and methionine catabolism	5	15	0.0159046	635	betaine--homocysteine S-methyltransferase	BHMT
Cysteine and methionine catabolism	5	15	0.0159046	717	complement C2	C2
Sterol Regulatory Element-Binding Proteins (SREBP) signalling	12	59	0.018831	1595	cytochrome P450 family 51 subfamily A member 1	CYP51A1
Sterol Regulatory Element-Binding Proteins (SREBP) signalling	12	59	0.018831	1622	diazepam binding inhibitor, acyl-CoA binding protein	DBI
Sterol Regulatory Element-Binding Proteins (SREBP) signalling	12	59	0.018831	26291	fibroblast growth factor 21	FGF21
Sterol Regulatory Element-Binding Proteins (SREBP) signalling	12	59	0.018831	267	autocrine motility factor receptor	AMFR
Sterol Regulatory Element-Binding Proteins (SREBP) signalling	12	59	0.018831	3638	insulin induced gene 1	INSIG1
Sterol Regulatory Element-Binding Proteins (SREBP) signalling	12	59	0.018831	3949	low density lipoprotein receptor	LDLR
Sterol Regulatory Element-Binding Proteins (SREBP) signalling	12	59	0.018831	4191	malate dehydrogenase 2	MDH2
Sterol Regulatory Element-Binding Proteins (SREBP) signalling	12	59	0.018831	51128	secretion associated Ras related GTPase 1B	SAR1B
Sterol Regulatory Element-Binding Proteins (SREBP) signalling	12	59	0.018831	5565	protein kinase AMP-activated non-catalytic subunit beta 2	PRKAB2
Sterol Regulatory Element-Binding Proteins (SREBP) signalling	12	59	0.018831	5950	retinol binding protein 4	RBP4
Sterol Regulatory Element-Binding Proteins (SREBP) signalling	12	59	0.018831	6721	sterol regulatory element binding transcription factor 2	SREBF2
Sterol Regulatory Element-Binding Proteins (SREBP) signalling	12	59	0.018831	949	scavenger receptor class B member 1	SCARB1
TCA Cycle and Deficiency of Pyruvate Dehydrogenase complex (PDHc)	5	16	0.0211654	2271	fumarate hydratase	FH
TCA Cycle and Deficiency of Pyruvate Dehydrogenase complex (PDHc)	5	16	0.0211654	3417	isocitrate dehydrogenase (NADP(+)) 1, cytosolic	IDH1
TCA Cycle and Deficiency of Pyruvate Dehydrogenase complex (PDHc)	5	16	0.0211654	4190	malate dehydrogenase 1	MDH1
TCA Cycle and Deficiency of Pyruvate Dehydrogenase complex (PDHc)	5	16	0.0211654	5105	phosphoenolpyruvate carboxykinase 1	PCK1
TCA Cycle and Deficiency of Pyruvate Dehydrogenase complex (PDHc)	5	16	0.0211654	8801	succinate-CoA ligase GDP-forming beta subunit	SUCLG2
Pathways in clear cell renal cell carcinoma	16	90	0.0254121	113675	serine dehydratase like	SDSL
Pathways in clear cell renal cell carcinoma	16	90	0.0254121	197257	lactate dehydrogenase D	LDHD
Pathways in clear cell renal cell carcinoma	16	90	0.0254121	2027	enolase 3	ENO3
Pathways in clear cell renal cell carcinoma	16	90	0.0254121	229	aldolase, fructose-bisphosphate B	ALDOB
Pathways in clear cell renal cell carcinoma	16	90	0.0254121	230	aldolase, fructose-bisphosphate C	ALDOC
Pathways in clear cell renal cell carcinoma	16	90	0.0254121	2321	fms related tyrosine kinase 1	FLT1
Pathways in clear cell renal cell carcinoma	16	90	0.0254121	26227	phosphoglycerate dehydrogenase	PHGDH
Pathways in clear cell renal cell carcinoma	16	90	0.0254121	29968	phosphoserine aminotransferase 1	PSAT1
Pathways in clear cell renal cell carcinoma	16	90	0.0254121	3099	hexokinase 2	HK2
Pathways in clear cell renal cell carcinoma	16	90	0.0254121	3791	kinase insert domain receptor	KDR
Pathways in clear cell renal cell carcinoma	16	90	0.0254121	4190	malate dehydrogenase 1	MDH1
Pathways in clear cell renal cell carcinoma	16	90	0.0254121	5236	phosphoglucomutase 1	PGM1
Pathways in clear cell renal cell carcinoma	16	90	0.0254121	5313	pyruvate kinase, liver and RBC	PKLR
Pathways in clear cell renal cell carcinoma	16	90	0.0254121	6470	serine hydroxymethyltransferase 1	SHMT1
Pathways in clear cell renal cell carcinoma	16	90	0.0254121	6472	serine hydroxymethyltransferase 2	SHMT2
Pathways in clear cell renal cell carcinoma	16	90	0.0254121	9771	Rap guanine nucleotide exchange factor 5	RAPGEF5
Ferroptosis	9	42	0.0287987	10162	lysophosphatidylcholine acyltransferase 3	LPCAT3
Ferroptosis	9	42	0.0287987	112483	spermidine/spermine N1-acetyltransferase family member 2	SAT2
Ferroptosis	9	42	0.0287987	1356	ceruloplasmin	CP
Ferroptosis	9	42	0.0287987	2180	acyl-CoA synthetase long-chain family member 1	ACSL1
Ferroptosis	9	42	0.0287987	23516	solute carrier family 39 member 14	SLC39A14
Ferroptosis	9	42	0.0287987	2937	glutathione synthetase	GSS
Ferroptosis	9	42	0.0287987	3162	heme oxygenase 1	HMOX1
Ferroptosis	9	42	0.0287987	51703	acyl-CoA synthetase long-chain family member 5	ACSL5
Ferroptosis	9	42	0.0287987	7018	transferrin	TF
Disorders of the Krebs cycle	3	7	0.0297946	2271	fumarate hydratase	FH
Disorders of the Krebs cycle	3	7	0.0297946	8801	succinate-CoA ligase GDP-forming beta subunit	SUCLG2
Disorders of the Krebs cycle	3	7	0.0297946	8802	succinate-CoA ligase alpha subunit	SUCLG1
Disorders of Folate Metabolism and Transport	4	12	0.0307592	10588	methenyltetrahydrofolate synthetase	MTHFS
Disorders of Folate Metabolism and Transport	4	12	0.0307592	6296	acyl-CoA synthetase medium-chain family member 3	ACSM3
Disorders of Folate Metabolism and Transport	4	12	0.0307592	6470	serine hydroxymethyltransferase 1	SHMT1
Disorders of Folate Metabolism and Transport	4	12	0.0307592	717	complement C2	C2
Polyol Pathway	2	3	0.0311816	229	aldolase, fructose-bisphosphate B	ALDOB
Polyol Pathway	2	3	0.0311816	6652	sorbitol dehydrogenase	SORD
Glycine Metabolism	2	3	0.0311816	6470	serine hydroxymethyltransferase 1	SHMT1
Glycine Metabolism	2	3	0.0311816	6472	serine hydroxymethyltransferase 2	SHMT2
MTHFR deficiency	5	18	0.0347834	10400	phosphatidylethanolamine N-methyltransferase	PEMT
MTHFR deficiency	5	18	0.0347834	1312	catechol-O-methyltransferase	COMT
MTHFR deficiency	5	18	0.0347834	1605	dystroglycan 1	DAG1
MTHFR deficiency	5	18	0.0347834	6296	acyl-CoA synthetase medium-chain family member 3	ACSM3
MTHFR deficiency	5	18	0.0347834	635	betaine--homocysteine S-methyltransferase	BHMT
Zinc homeostasis	8	37	0.036412	201266	solute carrier family 39 member 11	SLC39A11
Zinc homeostasis	8	37	0.036412	23516	solute carrier family 39 member 14	SLC39A14
Zinc homeostasis	8	37	0.036412	27173	solute carrier family 39 member 1	SLC39A1
Zinc homeostasis	8	37	0.036412	283375	solute carrier family 39 member 5	SLC39A5
Zinc homeostasis	8	37	0.036412	29985	solute carrier family 39 member 3	SLC39A3
Zinc homeostasis	8	37	0.036412	4494	metallothionein 1F	MT1F
Zinc homeostasis	8	37	0.036412	55334	solute carrier family 39 member 9	SLC39A9
Zinc homeostasis	8	37	0.036412	55532	solute carrier family 30 member 10	SLC30A10
Composition of Lipid Particles	3	8	0.0439899	1071	cholesteryl ester transfer protein	CETP
Composition of Lipid Particles	3	8	0.0439899	3290	hydroxysteroid 11-beta dehydrogenase 1	HSD11B1
Composition of Lipid Particles	3	8	0.0439899	3949	low density lipoprotein receptor	LDLR
Aryl Hydrocarbon Receptor Pathway	9	46	0.048784	1543	cytochrome P450 family 1 subfamily A member 1	CYP1A1
Aryl Hydrocarbon Receptor Pathway	9	46	0.048784	1544	cytochrome P450 family 1 subfamily A member 2	CYP1A2
Aryl Hydrocarbon Receptor Pathway	9	46	0.048784	23491	carboxylesterase 3	CES3
Aryl Hydrocarbon Receptor Pathway	9	46	0.048784	3484	insulin like growth factor binding protein 1	IGFBP1
Aryl Hydrocarbon Receptor Pathway	9	46	0.048784	4257	microsomal glutathione S-transferase 1	MGST1
Aryl Hydrocarbon Receptor Pathway	9	46	0.048784	54577	UDP glucuronosyltransferase family 1 member A7	UGT1A7
Aryl Hydrocarbon Receptor Pathway	9	46	0.048784	54600	UDP glucuronosyltransferase family 1 member A9	UGT1A9
Aryl Hydrocarbon Receptor Pathway	9	46	0.048784	54657	UDP glucuronosyltransferase family 1 member A4	UGT1A4
Aryl Hydrocarbon Receptor Pathway	9	46	0.048784	54658	UDP glucuronosyltransferase family 1 member A1	UGT1A1

## Sheet: Enriched GO Terms_essential_sig
Category	Term	Count in Selected Genes	Count in Total Population	P-value
GO	protein complex	130	3627	4.95526e-47
GO	mitochondrial part	72	1067	3.0909e-41
GO	mitochondrion	76	1345	2.78419e-38
GO	mitochondrial inner membrane	49	436	3.78424e-38
GO	organelle membrane	113	3349	4.39802e-37
GO	organelle inner membrane	49	499	2.51861e-35
GO	mitochondrial membrane	54	686	5.44649e-34
GO	mitochondrial membrane part	28	113	4.50247e-32
GO	proton motive force-driven mitochondrial ATP synthesis	20	55	4.70255e-27
GO	proton transmembrane transport	24	109	2.78652e-26
GO	proteasome complex	19	55	2.98402e-25
GO	cellular respiration	22	91	3.68411e-25
GO	nucleoplasm	102	3840	2.20409e-24
GO	RNA binding	66	1653	2.58236e-24
GO	respiratory electron transport chain	21	99	9.10664e-23
GO	generation of precursor metabolites and energy	30	284	9.46218e-23
GO	ribonucleoprotein complex	41	670	1.12115e-21
GO	extracellular exosome	70	2130	5.02398e-21
GO	energy derivation by oxidation of organic compounds	23	159	8.07341e-21
GO	nucleic acid binding	82	2895	9.13419e-21
GO	proton-transporting two-sector ATPase complex	15	42	1.913e-20
GO	electron transport chain	22	150	4.24645e-20
GO	oxidation reduction	22	150	4.24645e-20
GO	membrane part	90	3558	1.09481e-19
GO	cellular macromolecule metabolic process	94	3959	8.60509e-19
GO	hydrogen ion transmembrane transporter activity	14	47	7.11797e-18
GO	mitochondrion organization	24	256	3.34879e-17
GO	cellular macromolecular complex assembly	30	463	9.65128e-17
GO	proteasome core complex	10	18	1.75572e-16
GO	cellular biosynthetic process	52	1513	2.53008e-16
GO	aerobic respiration	14	60	3.24441e-16
GO	membrane-enclosed lumen	24	283	3.31802e-16
GO	biosynthetic process	53	1617	8.91014e-16
GO	cellular macromolecular complex subunit organization	34	679	1.76452e-15
GO	macromolecular complex subunit organization	32	598	2.00409e-15
GO	proteasome-mediated ubiquitin-dependent protein catabolic process	20	195	2.76833e-15
GO	proton-transporting ATP synthase activity, rotational mechanism	9	16	5.12689e-15
GO	macromolecular complex assembly	33	675	9.35803e-15
GO	protein metabolic process	70	2836	1.81524e-14
GO	mitochondrial respiratory chain complex I	11	42	1.27772e-13
GO	NADH dehydrogenase complex	11	42	1.27772e-13
GO	respiratory chain complex I	11	42	1.27772e-13
GO	cellular protein metabolic process	59	2215	1.49176e-13
GO	mitochondrial respiratory chain complex assembly	13	73	1.61719e-13
GO	proton motive force-driven ATP synthesis	9	22	2.12274e-13
GO	mitochondrial translation	14	95	2.85968e-13
GO	unfolded protein binding	15	120	4.7994e-13
GO	mitochondrial matrix	23	379	1.6803e-12
GO	mitochondrial respiratory chain complex I assembly	11	53	2.07808e-12
GO	NADH dehydrogenase complex assembly	11	53	2.07808e-12
GO	mitochondrial electron transport, NADH to ubiquinone	10	39	2.14708e-12
GO	cellular protein complex assembly	21	315	2.72651e-12
GO	mitochondrial proton-transporting ATP synthase complex	8	19	3.61941e-12
GO	proton-transporting ATP synthase complex	8	19	3.61941e-12
GO	secretory granule lumen	14	115	4.21894e-12
GO	oxidoreductase activity	28	623	8.3728e-12
GO	ficolin-1-rich granule lumen	14	124	1.19652e-11
GO	proton-transporting two-sector ATPase complex, proton-transporting domain	8	22	1.4946e-11
GO	intracellular transport	36	1044	1.57833e-11
GO	endoplasmic reticulum membrane	37	1103	1.76814e-11
GO	NADH dehydrogenase (ubiquinone) activity	9	34	2.02975e-11
GO	cofactor metabolic process	21	353	2.34459e-11
GO	NADH dehydrogenase (quinone) activity	9	35	2.71018e-11
GO	monovalent inorganic cation transmembrane transporter activity	14	137	4.67519e-11
GO	NADH dehydrogenase activity	9	37	4.69789e-11
GO	translation	17	231	7.42508e-11
GO	proteasome accessory complex	7	17	1.0327e-10
GO	mitochondrial large ribosomal subunit	10	56	1.04608e-10
GO	organellar large ribosomal subunit	10	56	1.04608e-10
GO	intracellular protein transport	26	603	1.19526e-10
GO	oxidoreductase activity, acting on NADH or NADPH, quinone or similar compound as acceptor	9	41	1.28059e-10
GO	Golgi lumen acidification	6	10	1.28128e-10
GO	ATPase complex	7	18	1.67643e-10
GO	endoplasmic reticulum part	40	1385	2.23836e-10
GO	ribosomal subunit	15	185	2.56945e-10
GO	proteasome core complex, beta-subunit complex	6	11	2.79676e-10
GO	protein complex assembly	24	534	2.79829e-10
GO	nucleotide binding	49	2004	4.97359e-10
GO	oxidoreductase activity, acting on NADH or NADPH	11	86	5.08276e-10
GO	proton-transporting V-type ATPase complex	7	21	5.98041e-10
GO	purine nucleotide binding	47	1900	8.26125e-10
GO	mitochondrial electron transport, cytochrome c to oxygen	7	22	8.70152e-10
GO	mitochondrial respiratory chain complex IV	7	22	8.70152e-10
GO	purine ribonucleotide binding	46	1840	9.23184e-10
GO	ribonucleotide binding	46	1842	9.55639e-10
GO	vacuolar acidification	7	23	1.2409e-09
GO	inorganic cation transmembrane transporter activity	15	208	1.31522e-09
GO	endosomal lumen acidification	6	14	1.77556e-09
GO	respiratory chain complex IV	7	25	2.3946e-09
GO	ATP-dependent protein folding chaperone	8	39	2.50664e-09
GO	ATP hydrolysis activity	19	377	3.40114e-09
GO	chaperone binding	11	104	3.99614e-09
GO	cellular macromolecule biosynthetic process	22	515	4.05119e-09
GO	cytoplasmic membrane-bounded vesicle lumen	14	192	4.08813e-09
GO	organelle lumen	14	193	4.3715e-09
GO	vesicle lumen	14	193	4.3715e-09
GO	organelle organization	53	2438	5.3336e-09
GO	protein transport	31	1004	6.30865e-09
GO	mitochondrial intermembrane space	10	84	6.4489e-09
GO	coenzyme metabolic process	16	271	6.62954e-09
GO	clathrin-coated vesicle membrane	7	29	7.53077e-09
GO	cytoplasmic vesicle part	28	843	7.65741e-09
GO	establishment of protein localization	31	1032	1.19074e-08
GO	ATP binding	38	1464	1.22347e-08
GO	protein folding	13	177	1.35631e-08
GO	adenyl nucleotide binding	39	1549	1.74899e-08
GO	macromolecule biosynthetic process	22	559	1.7704e-08
GO	organelle envelope lumen	10	94	1.94579e-08
GO	adenyl ribonucleotide binding	38	1490	1.94866e-08
GO	mRNA splicing, via spliceosome	13	183	2.02117e-08
GO	ncRNA processing	16	294	2.09033e-08
GO	ncRNA metabolic process	17	343	2.96629e-08
GO	lysosomal lumen acidification	6	21	3.03689e-08
GO	RNA processing	26	795	3.69433e-08
GO	establishment of localization in cell	37	1485	5.54888e-08
GO	regulation of metabolic process	57	2921	5.71264e-08
GO	purine nucleoside binding	39	1628	6.54411e-08
GO	nucleoside binding	39	1634	7.20495e-08
GO	ATPase activity, coupled to movement of substances	6	24	7.35748e-08
GO	ATPase activity, coupled to transmembrane movement of ions	6	24	7.35748e-08
GO	ATPase activity, coupled to transmembrane movement of substances	6	24	7.35748e-08
GO	cation-transporting ATPase activity	6	24	7.35748e-08
GO	hydrolase activity, acting on acid anhydrides, catalyzing transmembrane movement of substances	6	24	7.35748e-08
GO	P-P-bond-hydrolysis-driven transmembrane transporter activity	6	24	7.35748e-08
GO	primary active transmembrane transporter activity	6	24	7.35748e-08
GO	proton-transporting ATPase activity, rotational mechanism	6	24	7.35748e-08
GO	nucleic acid metabolic process	39	1640	7.92819e-08
GO	intracellular pH reduction	7	40	8.24017e-08
GO	transmembrane transporter complex	5	13	8.31062e-08
GO	substrate-specific transporter activity	26	829	8.4252e-08
GO	regulation of cellular metabolic process	45	2069	9.38848e-08
GO	protein targeting to mitochondrion	7	42	1.17355e-07
GO	large ribosomal subunit	10	114	1.24367e-07
GO	cytochrome-c oxidase activity	5	14	1.2829e-07
GO	heme-copper terminal oxidase activity	5	14	1.2829e-07
GO	oxidoreductase activity, acting on heme group of donors, oxygen as acceptor	5	14	1.2829e-07
GO	oligosaccharyltransferase complex	5	14	1.2829e-07
GO	pH reduction	7	43	1.39062e-07
GO	snRNA binding	7	44	1.64059e-07
GO	cofactor biosynthetic process	11	149	1.70727e-07
GO	oxidoreductase activity, acting on heme group of donors	5	15	1.90967e-07
GO	ATPase activity, coupled	7	47	2.62895e-07
GO	ATPase activity	7	47	2.62895e-07
GO	synaptic vesicle lumen acidification	5	16	2.75651e-07
GO	TIM23 mitochondrial import inner membrane translocase complex	5	16	2.75651e-07
GO	iron-sulfur cluster assembly	6	30	3.09665e-07
GO	metallo-sulfur cluster assembly	6	30	3.09665e-07
GO	regulation of intracellular pH	8	71	3.34889e-07
GO	regulation of protein metabolic process	28	1032	5.03275e-07
GO	proteasome core complex, alpha-subunit complex	4	8	5.06881e-07
GO	proteasome regulatory particle	4	8	5.06881e-07
GO	cellular monovalent inorganic cation homeostasis	8	76	5.70111e-07
GO	regulation of cellular pH	8	76	5.70111e-07
GO	structural constituent of ribosome	11	168	5.71332e-07
GO	transporter activity	26	923	6.57281e-07
GO	regulation of cellular biosynthetic process	23	750	7.16658e-07
GO	proteasome regulatory particle, base subcomplex	4	9	9.05674e-07
GO	protein targeting to ER	5	20	9.48913e-07
GO	ADP binding	6	36	9.69177e-07
GO	cation transmembrane transporter activity	17	441	1.03172e-06
GO	posttranscriptional regulation of gene expression	21	657	1.15527e-06
GO	regulation of catabolic process	21	659	1.21231e-06
GO	cellular cation homeostasis	9	113	1.21529e-06
GO	ion transmembrane transporter activity	19	550	1.22292e-06
GO	nucleobase, nucleoside and nucleotide metabolic process	15	354	1.41634e-06
GO	nucleotide metabolic process	14	309	1.46221e-06
GO	regulation of pH	8	86	1.48026e-06
GO	vacuolar proton-transporting V-type ATPase, V0 domain	4	10	1.49836e-06
GO	proton-transporting ATP synthase complex, coupling factor F(o)	4	10	1.49836e-06
GO	nucleoside phosphate metabolic process	14	310	1.51875e-06
GO	substrate-specific transmembrane transporter activity	22	735	1.87235e-06
GO	endoplasmic reticulum to Golgi vesicle-mediated transport	9	121	2.15517e-06
GO	isoprenoid biosynthetic process	5	24	2.52307e-06
GO	regulation of primary metabolic process	29	1188	2.57855e-06
GO	proton-transporting V-type ATPase, V0 domain	4	12	3.4801e-06
GO	spliceosomal complex	9	130	3.90474e-06
GO	nucleobase, nucleoside, nucleotide and nucleic acid metabolic process	15	385	3.95497e-06
GO	protein targeting	14	337	4.00655e-06
GO	mitochondrial transport	7	71	4.59319e-06
GO	positive regulation of protein metabolic process	20	660	4.64835e-06
GO	mitochondrial electron transport, ubiquinol to cytochrome c	4	13	4.98988e-06
GO	RNA metabolic process	26	1032	5.03227e-06
GO	melanosome	8	102	5.37955e-06
GO	pigment granule	8	102	5.37955e-06
GO	cellular homeostasis	15	401	6.45202e-06
GO	cellular component organization	60	3631	6.45778e-06
GO	U2-type precatalytic spliceosome	6	50	7.08679e-06
GO	translation factor activity, nucleic acid binding	7	77	7.91935e-06
GO	regulation of macromolecule biosynthetic process	19	632	9.03735e-06
GO	positive regulation of telomerase RNA localization to Cajal body	4	15	9.38672e-06
GO	proton-transporting two-sector ATPase complex, catalytic domain	4	15	9.38672e-06
GO	structural molecule activity	21	756	1.00888e-05
GO	small molecule metabolic process	37	1852	1.05461e-05
GO	mitochondrial small ribosomal subunit	5	32	1.12453e-05
GO	organellar small ribosomal subunit	5	32	1.12453e-05
GO	regulation of biological quality	42	2240	1.16912e-05
GO	ribonucleoprotein complex assembly	9	149	1.18563e-05
GO	cellular nitrogen compound metabolic process	22	826	1.18675e-05
GO	monovalent inorganic cation homeostasis	8	114	1.22605e-05
GO	ATP biosynthetic process	4	16	1.24237e-05
GO	transmembrane transporter activity	22	830	1.2784e-05
GO	rRNA processing	10	192	1.42935e-05
GO	cellular chemical homeostasis	13	328	1.4623e-05
GO	cellular ion homeostasis	13	328	1.4623e-05
GO	RNA splicing	10	193	1.49523e-05
GO	regulation of biosynthetic process	22	839	1.50843e-05
GO	response to stress	42	2265	1.5241e-05
GO	U4 snRNA binding	3	6	1.58095e-05
GO	small molecule biosynthetic process	18	600	1.60544e-05
GO	cellular response to stress	25	1037	1.62242e-05
GO	transport	47	2671	1.70534e-05
GO	rRNA metabolic process	10	197	1.78557e-05
GO	small nuclear ribonucleoprotein complex	7	88	1.91591e-05
GO	intracellular protein transmembrane transport	5	37	2.34306e-05
GO	protein dimerization activity	25	1061	2.37033e-05
GO	regulation of cellular protein metabolic process	24	998	2.50986e-05
GO	MHC class I protein binding	4	19	2.58803e-05
GO	glycolytic process	5	38	2.67758e-05
GO	proteasome regulatory particle, lid subcomplex	3	7	2.74751e-05
GO	ribonucleoprotein binding	7	94	2.94571e-05
GO	protein insertion into ER membrane	4	20	3.21132e-05
GO	U4/U6 x U5 tri-snRNP complex	5	40	3.457e-05
GO	ribonucleotide biosynthetic process	6	66	3.57639e-05
GO	nucleotide biosynthetic process	8	135	4.1699e-05
GO	ribonucleotide metabolic process	8	135	4.1699e-05
GO	mitochondrial proton-transporting ATP synthase complex, coupling factor F(o)	3	8	4.3656e-05
GO	oxidoreductase activity, acting on diphenols and related substances as donors, cytochrome as acceptor	3	8	4.3656e-05
GO	ubiquinol-cytochrome-c reductase activity	3	8	4.3656e-05
GO	iron-sulfur cluster binding	6	69	4.6096e-05
GO	metal cluster binding	6	69	4.6096e-05
GO	coated vesicle membrane	10	221	4.75722e-05
GO	regulation of protein catabolic process	11	269	5.03263e-05
GO	nucleolar part	9	179	5.05644e-05
GO	establishment of localization	47	2805	5.7924e-05
GO	intracellular non-membrane-bounded organelle	49	2976	6.07865e-05
GO	non-membrane-bounded organelle	49	2977	6.12997e-05
GO	nucleoside triphosphate biosynthetic process	5	45	6.17899e-05
GO	ATP metabolic process	5	45	6.17899e-05
GO	nucleobase, nucleoside and nucleotide biosynthetic process	8	143	6.27417e-05
GO	nucleobase, nucleoside, nucleotide and nucleic acid biosynthetic process	8	143	6.27417e-05
GO	post-translational protein targeting to membrane, translocation	3	9	6.50311e-05
GO	threonine-type endopeptidase activity	3	9	6.50311e-05
GO	threonine-type peptidase activity	3	9	6.50311e-05
GO	response to oxidative stress	11	277	6.54704e-05
GO	cation homeostasis	10	230	6.64509e-05
GO	protein N-linked glycosylation via asparagine	4	24	6.83885e-05
GO	small ribosomal subunit	6	74	6.85131e-05
GO	cellular response to stimulus	19	736	7.15655e-05
GO	nucleolus	24	1067	7.1628e-05
GO	regulation of cellular response to stress	10	234	7.66938e-05
GO	purine ribonucleotide metabolic process	7	110	8.06852e-05
GO	aromatic compound biosynthetic process	4	25	8.08187e-05
GO	ion homeostasis	14	443	8.20636e-05
GO	protein transporter activity	5	48	8.46446e-05
GO	ERBB3:ERBB2 complex	2	2	8.70161e-05
GO	mitochondrial proton-transporting ATP synthase, catalytic core	2	2	8.70161e-05
GO	proton-transporting ATP synthase, catalytic core	2	2	8.70161e-05
GO	amino acid transport complex	2	2	8.70161e-05
GO	purine nucleotide biosynthetic process	6	78	9.20822e-05
GO	oxidoreductase activity, acting on diphenols and related substances as donors	3	10	9.22594e-05
GO	positive regulation of cellular protein metabolic process	16	565	9.34883e-05
GO	translation initiation factor activity	5	50	0.000103156
GO	purine ribonucleotide biosynthetic process	5	50	0.000103156
GO	purine ribonucleoside triphosphate biosynthetic process	4	27	0.000110489
GO	regulation of translation	11	294	0.000111025
GO	regulation of macromolecule metabolic process	37	2073	0.000114356
GO	response to endoplasmic reticulum stress	7	118	0.000125489
GO	response to unfolded protein	7	118	0.000125489
GO	endoplasmic reticulum chaperone complex	3	11	0.00012598
GO	RPAP3/R2TP/prefoldin-like complex	3	11	0.00012598
GO	[2Fe-2S] cluster assembly	3	11	0.00012598
GO	purine nucleoside triphosphate biosynthetic process	4	28	0.00012796
GO	ubiquitin protein ligase binding	11	300	0.000132536
GO	protein N-linked glycosylation	5	53	0.000136566
GO	identical protein binding	36	2017	0.000142787
GO	response to protein stimulus	7	121	0.000146766
GO	acetyl-CoA metabolic process	5	54	0.000149362
GO	intracellular iron ion homeostasis	5	55	0.000163055
GO	protein stabilization	9	209	0.000164932
GO	mitochondrial respiratory chain complex III	3	12	0.000166814
GO	respiratory chain complex III	3	12	0.000166814
GO	iron-sulfur cluster assembly complex	3	12	0.000166814
GO	protein insertion into membrane	4	30	0.000168774
GO	protein import	8	165	0.000169855
GO	MLL1 complex	4	31	0.000192361
GO	tRNA metabolic process	7	127	0.000198097
GO	regulation of response to extracellular stimulus	5	58	0.000209934
GO	COPI vesicle coat	3	13	0.000215361
GO	protein insertion into mitochondrial inner membrane	3	13	0.000215361
GO	cytoplasmic membrane-bounded vesicle	17	672	0.000217828
GO	membrane-bounded vesicle	17	672	0.000217828
GO	regulation of protein stability	11	319	0.00022556
GO	nucleoside-triphosphatase activity	16	613	0.000235612
GO	nitrogen compound metabolic process	22	1014	0.000238453
GO	nuclear export	7	131	0.000239726
GO	nucleoside triphosphate metabolic process	6	93	0.0002432
GO	ribonucleoside triphosphate biosynthetic process	4	33	0.000246522
GO	ribonucleoprotein complex binding	4	33	0.000246522
GO	chaperone cofactor-dependent protein refolding	4	33	0.000246522
GO	coenzyme biosynthetic process	6	94	0.000257774
GO	ESCRT II complex	2	3	0.000259434
GO	U4atac snRNP	2	3	0.000259434
GO	isopentenyl diphosphate biosynthetic process, mevalonate pathway	2	3	0.000259434
GO	proton-transporting ATP synthase complex, catalytic core F(1)	2	3	0.000259434
GO	3 iron, 4 sulfur cluster binding	2	3	0.000259434
GO	protein-disulfide reductase (NAD(P)) activity	2	3	0.000259434
GO	leucine import across plasma membrane	2	3	0.000259434
GO	L-histidine transport	2	3	0.000259434
GO	L-leucine import across plasma membrane	2	3	0.000259434
GO	tyrosine transport	2	3	0.000259434
GO	valine transport	2	3	0.000259434
GO	active transmembrane transporter activity	10	272	0.000260828
GO	vacuolar proton-transporting V-type ATPase complex	3	14	0.000272204
GO	membrane insertase activity	3	14	0.000272204
GO	intra-Golgi vesicle-mediated transport	4	34	0.000277352
GO	regulation of gene expression	29	1543	0.000287491
GO	cholesterol biosynthetic process	4	35	0.000310853
GO	response to copper ion	3	15	0.000337909
GO	RNA polymerase II, core complex	3	15	0.000337909
GO	cellular nitrogen compound biosynthetic process	11	335	0.000342059
GO	homeostatic process	22	1045	0.000359852
GO	ribosome binding	5	66	0.00038535
GO	aging	7	142	0.00039152
GO	hydrolase activity	31	1730	0.000399992
GO	U6 snRNA binding	3	16	0.000413021
GO	cotranslational protein targeting to membrane	3	16	0.000413021
GO	RNA polymerase III activity	3	16	0.000413021
GO	retrograde protein transport, ER to cytosol	3	16	0.000413021
GO	pyrophosphatase activity	16	650	0.000448232
GO	hydrolase activity, acting on acid anhydrides, in phosphorus-containing anhydrides	16	652	0.000463364
GO	hydrolase activity, acting on acid anhydrides	16	652	0.000463364
GO	positive regulation of cellular metabolic process	21	997	0.000486223
GO	maturation of 5.8S rRNA	3	17	0.000498069
GO	tail-anchored membrane protein insertion into ER membrane	3	17	0.000498069
GO	regulation of translational initiation	5	70	0.000506294
GO	purine ribonucleoside triphosphate metabolic process	5	70	0.000506294
GO	regulation of cellular catabolic process	14	530	0.000510546
GO	deoxyribonucleoside diphosphate biosynthetic process	2	4	0.000515662
GO	ERBB2-ERBB3 signaling pathway	2	4	0.000515662
GO	U4atac snRNA binding	2	4	0.000515662
GO	protein urmylation	2	4	0.000515662
GO	tRNA thio-modification	2	4	0.000515662
GO	nuclear pore cytoplasmic filaments	2	4	0.000515662
GO	angiostatin binding	2	4	0.000515662
GO	mitochondrial proton-transporting ATP synthase complex, catalytic sector F(1)	2	4	0.000515662
GO	signal recognition particle receptor complex	2	4	0.000515662
GO	isoleucine transport	2	4	0.000515662
GO	methionine transport	2	4	0.000515662
GO	phenylalanine transport	2	4	0.000515662
GO	elongin complex	2	4	0.000515662
GO	tRNA processing	6	107	0.000517305
GO	endoplasmic reticulum	23	1147	0.000520653
GO	toxin transport	4	40	0.000523066
GO	negative regulation of apoptotic process	13	472	0.00054691
GO	transport vesicle	6	109	0.000570734
GO	MHC protein binding	4	41	0.000575389
GO	preribosome	5	72	0.000576501
GO	cellular response to protein stimulus	5	72	0.000576501
GO	cellular response to unfolded protein	5	72	0.000576501
GO	preribosome, large subunit precursor	3	18	0.000593567
GO	RNA polymerase III complex	3	18	0.000593567
GO	endoplasmic reticulum-Golgi intermediate compartment	5	73	0.000614226
GO	localization	12	418	0.000619089
GO	sterol biosynthetic process	4	42	0.000631323
GO	double-stranded RNA binding	5	74	0.00065377
GO	purine nucleoside triphosphate metabolic process	5	74	0.00065377
GO	enzyme binding	32	1867	0.000686102
GO	blastocyst formation	3	19	0.000700008
GO	substantia nigra development	4	44	0.000754571
GO	localization within membrane	4	44	0.000754571
GO	ribonucleoside triphosphate metabolic process	5	77	0.000783879
GO	protein import into mitochondrial matrix	3	20	0.000817871
GO	regulation of cholesterol biosynthetic process	3	20	0.000817871
GO	precatalytic spliceosome	3	20	0.000817871
GO	pteridine and derivative biosynthetic process	3	20	0.000817871
GO	myeloid cell homeostasis	3	20	0.000817871
GO	mitochondrial nucleoid	4	45	0.000822159
GO	nucleoid	4	45	0.000822159
GO	cholesterol metabolic process	6	117	0.000828581
GO	cellular response to biotic stimulus	5	78	0.000831263
GO	COPI-coated vesicle	2	5	0.00085413
GO	biological process involved in interaction with symbiont	2	5	0.00085413
GO	ErbB-3 class receptor binding	2	5	0.00085413
GO	negative regulation of cholesterol biosynthetic process	2	5	0.00085413
GO	negative regulation of cholesterol metabolic process	2	5	0.00085413
GO	cytosolic ribosome assembly	2	5	0.00085413
GO	isopentenyl diphosphate biosynthetic process	2	5	0.00085413
GO	isopentenyl diphosphate metabolic process	2	5	0.00085413
GO	PAM complex, Tim23 associated import motor	2	5	0.00085413
GO	CIA complex	2	5	0.00085413
GO	MMXD complex	2	5	0.00085413
GO	dolichyl-diphosphooligosaccharide-protein glycotransferase activity	2	5	0.00085413
GO	chemical homeostasis	16	692	0.000872671
GO	protein folding chaperone	4	46	0.000893908
GO	positive regulation of protein catabolic process	7	164	0.00092123
GO	positive regulation of histone H3-K4 methylation	3	21	0.00094762
GO	protein refolding	3	21	0.00094762
GO	killing of cells of another organism	4	47	0.000969954
GO	subsynaptic reticulum	6	121	0.0009872
GO	protein heterodimerization activity	10	324	0.00101206
GO	oxidoreduction coenzyme metabolic process	5	82	0.0010424
GO	vesicle coating	4	48	0.00105044
GO	COPII vesicle coating	3	22	0.0010897
GO	regulation of transcription elongation by RNA polymerase II	3	22	0.0010897
GO	alcohol biosynthetic process	6	124	0.00112073
GO	proteolysis involved in cellular protein catabolic process	11	388	0.00114428
GO	positive regulation of metabolic process	26	1453	0.00121407
GO	protein neddylation	3	23	0.00124454
GO	mitochondrial ribosome	3	23	0.00124454
GO	organellar ribosome	3	23	0.00124454
GO	COPI coating of Golgi vesicle	2	6	0.00127329
GO	Golgi transport vesicle coating	2	6	0.00127329
GO	mitochondrial intermembrane space protein transporter complex	2	6	0.00127329
GO	deoxyribonucleoside diphosphate metabolic process	2	6	0.00127329
GO	cap-dependent translational initiation	2	6	0.00127329
GO	molybdopterin cofactor biosynthetic process	2	6	0.00127329
GO	molybdopterin cofactor metabolic process	2	6	0.00127329
GO	Mo-molybdopterin cofactor biosynthetic process	2	6	0.00127329
GO	Mo-molybdopterin cofactor metabolic process	2	6	0.00127329
GO	prosthetic group metabolic process	2	6	0.00127329
GO	regulation of carbohydrate catabolic process	2	6	0.00127329
GO	proteasome-activating activity	2	6	0.00127329
GO	negative regulation of protein export from nucleus	2	6	0.00127329
GO	oligosaccharyl transferase activity	2	6	0.00127329
GO	aromatic amino acid transmembrane transporter activity	2	6	0.00127329
GO	tryptophan transport	2	6	0.00127329
GO	endosome membrane	13	519	0.00129785
GO	heat shock protein binding	6	128	0.00131982
GO	translational initiation	4	51	0.00131988
GO	purine nucleotide metabolic process	7	176	0.0013869
GO	smooth endoplasmic reticulum	3	24	0.00141257
GO	U2-type spliceosomal complex	3	24	0.00141257
GO	regulation of mitochondrial membrane potential	4	52	0.00141948
GO	ER-nucleus signaling pathway	4	52	0.00141948
GO	nuclear pore	5	88	0.0014304
GO	sterol metabolic process	6	132	0.00154484
GO	clathrin coated vesicle membrane	7	180	0.00157735
GO	alcohol metabolic process	14	597	0.00158938
GO	RNA splicing, via transesterification reactions	3	25	0.00159417
GO	2 iron, 2 sulfur cluster binding	3	25	0.00159417
GO	lysosomal membrane	10	345	0.00161473
GO	membrane coat	4	54	0.0016342
GO	regulation of nucleobase, nucleoside, nucleotide and nucleic acid metabolic process	14	599	0.00163931
GO	nuclear transport	8	233	0.00164476
GO	nucleocytoplasmic transport	8	233	0.00164476
GO	microbody	6	134	0.00166774
GO	cell killing	5	92	0.00174225
GO	DNA metabolic process	15	672	0.00177021
GO	spliceosomal tri-snRNP complex	2	7	0.00177162
GO	protein maturation by [4Fe-4S] cluster transfer	2	7	0.00177162
GO	cellular response to increased oxygen levels	2	7	0.00177162
GO	L-leucine transmembrane transporter activity	2	7	0.00177162
GO	positive regulation of macromolecule metabolic process	22	1186	0.00185298
GO	regulation of cellular ketone metabolic process	5	94	0.00191561
GO	vacuolar membrane	10	356	0.00203092
GO	endosomal part	13	547	0.00205975
GO	protein phosphatase binding	6	140	0.00208129
GO	regulation of macroautophagy	5	96	0.00210125
GO	coenzyme catabolic process	4	58	0.00212946
GO	cellular protein localization	4	58	0.00212946
GO	nuclear envelope	7	191	0.00220716
GO	regulation of histone H3-K4 methylation	3	28	0.00222424
GO	spliceosomal snRNP assembly	3	28	0.00222424
GO	heterocycle metabolic process	11	425	0.00233786
GO	cerebellar Purkinje cell layer development	2	8	0.0023476
GO	PH domain binding	2	8	0.0023476
GO	sulfurtransferase activity	2	8	0.0023476
GO	SRP-dependent cotranslational protein targeting to membrane	2	8	0.0023476
GO	sperm plasma membrane	2	8	0.0023476
GO	thiamine pyrophosphate binding	2	8	0.0023476
GO	aromatic amino acid transport	2	8	0.0023476
GO	Cul5-RING ubiquitin ligase complex	2	8	0.0023476
GO	Derlin-1 retrotranslocation complex	2	8	0.0023476
GO	apoptotic process	13	556	0.00237153
GO	regulation of carbohydrate biosynthetic process	4	61	0.00256273
GO	cellular macromolecule localization	4	61	0.00256273
GO	protein modification by small protein conjugation or removal	15	703	0.00271739
GO	protein modification by small protein conjugation	15	703	0.00271739
GO	liver regeneration	3	30	0.0027189
GO	regulation of blood vessel endothelial cell migration	4	62	0.00271964
GO	regulation of carbohydrate metabolic process	5	102	0.00273695
GO	regulation of cellular carbohydrate metabolic process	5	102	0.00273695
GO	envelope	7	200	0.00285394
GO	organelle envelope	7	200	0.00285394
GO	basal plasma membrane	4	63	0.002883
GO	multivesicular body assembly	3	31	0.0029896
GO	polyprenol biosynthetic process	2	9	0.00299977
GO	negative regulation of reproductive process	2	9	0.00299977
GO	protein maturation by iron-sulfur cluster transfer	2	9	0.00299977
GO	regulation of cellular carbohydrate catabolic process	2	9	0.00299977
GO	SRP-dependent cotranslational protein targeting to membrane, signal sequence recognition	2	9	0.00299977
GO	macromolecule localization	8	257	0.00301409
GO	positive regulation of histone modification	4	64	0.00305295
GO	mRNA export from nucleus	4	64	0.00305295
GO	nicotinamide nucleotide metabolic process	4	64	0.00305295
GO	pyridine nucleotide metabolic process	4	64	0.00305295
GO	response to biotic stimulus	18	931	0.00307845
GO	cadherin binding	9	317	0.00312896
GO	regulation of chromosome organization	7	205	0.00327104
GO	regulation of cholesterol metabolic process	3	32	0.00327629
GO	tricarboxylic acid cycle	3	32	0.00327629
GO	steroid biosynthetic process	5	107	0.0033645
GO	vesicle	19	1017	0.00346056
GO	macromolecule modification	31	1984	0.00349005
GO	regulation of response to nutrient levels	5	108	0.00350145
GO	cellular catabolic process	22	1251	0.00352857
GO	DNA recombination	7	208	0.00354271
GO	vacuolar part	11	449	0.00354778
GO	positive regulation of histone methylation	3	33	0.00357927
GO	snoRNA binding	3	33	0.00357927
GO	peroxisome	5	109	0.00364235
GO	mRNA binding	9	325	0.00368411
GO	positive regulation of establishment of protein localization to telomere	2	10	0.00372664
GO	box C/D snoRNP assembly	2	10	0.00372664
GO	positive regulation of mitochondrial membrane potential	2	10	0.00372664
GO	pentose biosynthetic process	2	10	0.00372664
GO	pentose-phosphate shunt	2	10	0.00372664
GO	positive regulation of extrinsic apoptotic signaling pathway in absence of ligand	2	10	0.00372664
GO	small ribosomal subunit rRNA binding	2	10	0.00372664
GO	EMC complex	2	10	0.00372664
GO	protein insertion into ER membrane by stop-transfer membrane-anchor sequence	2	10	0.00372664
GO	branched-chain aliphatic amino acid transport	2	10	0.00372664
GO	leucine transport	2	10	0.00372664
GO	hexose metabolic process	7	210	0.00373315
GO	ubiquitin-dependent protein catabolic process	9	326	0.00375862
GO	ribosomal large subunit biogenesis	3	34	0.00389881
GO	snRNA metabolic process	3	34	0.00389881
GO	transcription elongation by RNA polymerase II	3	34	0.00389881
GO	regulation of DNA metabolic process	9	330	0.00406852
GO	macroautophagy	4	70	0.00421799
GO	binding of sperm to zona pellucida	3	35	0.00423518
GO	acetyl-CoA catabolic process	3	35	0.00423518
GO	ncRNA 3'-end processing	3	35	0.00423518
GO	regulation of autophagy	8	272	0.00424064
GO	pore complex	5	113	0.00424679
GO	glucose metabolic process	6	162	0.00428254
GO	cytoplasmic vesicle	17	889	0.00443488
GO	antimicrobial humoral immune response mediated by antimicrobial peptide	4	71	0.00443754
GO	cofactor catabolic process	4	71	0.00443754
GO	modification-dependent macromolecule catabolic process	9	335	0.00448362
GO	modification-dependent protein catabolic process	9	335	0.00448362
GO	NSL complex	2	11	0.00452679
GO	chaperonin-containing T-complex	2	11	0.00452679
GO	positive regulation of protein localization to Cajal body	2	11	0.00452679
GO	metal-dependent deubiquitinase activity	2	11	0.00452679
GO	protein deneddylation	2	11	0.00452679
GO	prenol biosynthetic process	2	11	0.00452679
GO	RNA localization	2	11	0.00452679
GO	cysteine metabolic process	2	11	0.00452679
GO	sulfur amino acid biosynthetic process	2	11	0.00452679
GO	post-translational protein targeting to endoplasmic reticulum membrane	2	11	0.00452679
GO	positive regulation of transcription from RNA polymerase II promoter in response to endoplasmic reticulum stress	2	11	0.00452679
GO	proton-transporting V-type ATPase, V1 domain	2	11	0.00452679
GO	vacuolar proton-transporting V-type ATPase, V1 domain	2	11	0.00452679
GO	RNA polymerase II activity	2	11	0.00452679
GO	peptidyl-serine dephosphorylation	2	11	0.00452679
GO	sulfur amino acid transport	2	11	0.00452679
GO	thyroid hormone transport	2	11	0.00452679
GO	membrane fusion	5	115	0.0045744
GO	pteridine and derivative metabolic process	3	36	0.00458864
GO	lipopolysaccharide binding	3	36	0.00458864
GO	transcription elongation factor complex	3	36	0.00458864
GO	tertiary granule membrane	4	72	0.00466466
GO	neuron apoptotic process	4	72	0.00466466
GO	tRNA binding	4	72	0.00466466
GO	response to oxygen levels	6	165	0.00468029
GO	isoprenoid metabolic process	5	116	0.00474477
GO	synaptic vesicle membrane	5	117	0.0049196
GO	polysome	3	37	0.00495942
GO	negative regulation of nucleocytoplasmic transport	3	37	0.00495942
GO	response to nutrient levels	11	472	0.00513503
GO	cellular macromolecule catabolic process	12	540	0.00513693
GO	COPII-coated ER to Golgi transport vesicle	3	38	0.00534777
GO	positive regulation of blood vessel endothelial cell migration	3	38	0.00534777
GO	monosaccharide biosynthetic process	4	75	0.00539261
GO	ubiquitin-dependent ERAD pathway	4	75	0.00539261
GO	small nucleolar ribonucleoprotein complex assembly	2	12	0.00539879
GO	vesicle cargo loading	2	12	0.00539879
GO	protein folding in endoplasmic reticulum	2	12	0.00539879
GO	positive regulation of ATP biosynthetic process	2	12	0.00539879
GO	oxidative phosphorylation	2	12	0.00539879
GO	RNA polymerase I activity	2	12	0.00539879
GO	nucleoplasm part	20	1142	0.00556013
GO	proteolysis	15	763	0.00574074
GO	Cajal body	4	77	0.00591787
GO	negative regulation of intracellular protein transport	3	40	0.00617802
GO	cytosolic part	6	175	0.00620357
GO	histone H4-K16 acetylation	2	13	0.00634123
GO	regulation of dosage compensation by inactivation of X chromosome	2	13	0.00634123
GO	zymogen granule membrane	2	13	0.00634123
GO	2'-deoxyribonucleotide biosynthetic process	2	13	0.00634123
GO	nucleoside diphosphate biosynthetic process	2	13	0.00634123
GO	MIB complex	2	13	0.00634123
GO	SAM complex	2	13	0.00634123
GO	cellular response to interleukin-7	2	13	0.00634123
GO	regulation of glycolytic process	2	13	0.00634123
GO	NADPH regeneration	2	13	0.00634123
GO	RNA polymerase I complex	2	13	0.00634123
GO	protein tag	2	13	0.00634123
GO	proline transport	2	13	0.00634123
GO	cytoplasmic ubiquitin ligase complex	2	13	0.00634123
GO	ribonucleoprotein complex biogenesis	4	79	0.00647613
GO	membrane fission	3	41	0.00662033
GO	mitochondrial membrane organization	3	41	0.00662033
GO	4 iron, 4 sulfur cluster binding	3	41	0.00662033
GO	maturation of SSU-rRNA	3	41	0.00662033
GO	protein homodimerization activity	14	702	0.00665199
GO	protein modification process	28	1820	0.00668564
GO	regulation of inflammatory response	9	357	0.00671625
GO	perinuclear region of cytoplasm	14	703	0.00673194
GO	endoplasmic reticulum-Golgi intermediate compartment membrane	4	80	0.00676791
GO	positive regulation of proteasomal ubiquitin-dependent protein catabolic process	4	80	0.00676791
GO	cellular response to oxidative stress	5	127	0.0069267
GO	response to extracellular stimulus	11	493	0.0070327
GO	RNA export from nucleus	4	81	0.00706825
GO	vesicle coat	3	42	0.00708103
GO	phosphatidylinositol 3-kinase signaling	3	42	0.00708103
GO	transcription initiation at RNA polymerase II promoter	3	42	0.00708103
GO	cellular localization	6	180	0.00708757
GO	negative regulation of defense response	6	180	0.00708757
GO	catabolic process	24	1494	0.00713231
GO	protein maturation by peptide bond cleavage	5	128	0.00715462
GO	vesicle organization	6	181	0.00727476
GO	midbody	6	181	0.00727476
GO	ribonuclease P complex	2	14	0.00735273
GO	regulation of translational elongation	2	14	0.00735273
GO	tRNA wobble uridine modification	2	14	0.00735273
GO	ribosomal small subunit assembly	2	14	0.00735273
GO	protein serine/threonine phosphatase complex	3	43	0.00756028
GO	positive regulation of cellular biosynthetic process	8	302	0.00781263
GO	positive regulation of protein modification process	10	433	0.00793358
GO	post-translational protein modification	25	1591	0.00793787
GO	protein-containing complex	13	644	0.00797016
GO	group transfer coenzyme metabolic process	3	44	0.00805826
GO	microtubule cytoskeleton	6	185	0.00805935
GO	cellular response to nutrient levels	7	243	0.00813282
GO	cellular component biogenesis	4	85	0.00835736
GO	small nucleolar ribonucleoprotein complex	2	15	0.00843193
GO	DNA helicase complex	2	15	0.00843193
GO	Ino80 complex	2	15	0.00843193
GO	positive regulation of telomere maintenance in response to DNA damage	2	15	0.00843193
GO	regulation of protein neddylation	2	15	0.00843193
GO	positive regulation of exosomal secretion	2	15	0.00843193
GO	protein transport to vacuole involved in ubiquitin-dependent protein catabolic process via the multivesicular body sorting pathway	2	15	0.00843193
GO	polyprenol metabolic process	2	15	0.00843193
GO	deoxyribonucleotide biosynthetic process	2	15	0.00843193
GO	positive regulation of membrane potential	2	15	0.00843193
GO	cellular response to interleukin-6	2	15	0.00843193
GO	neutral L-amino acid transmembrane transporter activity	2	15	0.00843193
GO	phosphatase binding	6	187	0.00847367
GO	regulation of histone methylation	3	45	0.00857512
GO	regulation of steroid biosynthetic process	3	45	0.00857512
GO	endoplasmic reticulum unfolded protein response	3	45	0.00857512
GO	protein glycosylation	4	86	0.00870207
GO	cell adhesion molecule binding	9	373	0.00881478
GO	response to chemical stimulus	28	1864	0.009091
GO	autophagosome maturation	3	46	0.00911102
GO	eye pigmentation	1	1	0.00934579
GO	UDP-glucose transmembrane transporter activity	1	1	0.00934579
GO	CDP-diacylglycerol-inositol 3-phosphatidyltransferase activity	1	1	0.00934579
GO	COPI-coated vesicle budding	1	1	0.00934579
GO	cytosol to ERGIC protein transport	1	1	0.00934579
GO	protein localization to ERGIC	1	1	0.00934579
GO	regulation of viral budding via host ESCRT complex	1	1	0.00934579
GO	regulation of cytoplasmic translational fidelity	1	1	0.00934579
GO	deoxyhypusine synthase activity	1	1	0.00934579
GO	positive regulation of eukaryotic translation initiation factor 4F complex assembly	1	1	0.00934579
GO	positive regulation of mRNA cap binding	1	1	0.00934579
GO	regulation of polysome binding	1	1	0.00934579
GO	SREBP-SCAP complex	1	1	0.00934579
GO	peptidyl-cysteine S-nitrosylase activity	1	1	0.00934579
GO	ribonucleoprotein complex localization	1	1	0.00934579
GO	molybdopterin-synthase adenylyltransferase activity	1	1	0.00934579
GO	molybdopterin-synthase sulfurtransferase activity	1	1	0.00934579
GO	URM1 activating enzyme activity	1	1	0.00934579
GO	regulation of cell-substrate junction organization	1	1	0.00934579
GO	dGDP biosynthetic process	1	1	0.00934579
GO	pronephric nephron development	1	1	0.00934579
GO	3-hydroxy-2-methylbutyryl-CoA dehydrogenase activity	1	1	0.00934579
GO	brexanolone metabolic process	1	1	0.00934579
GO	chenodeoxycholate 7-alpha-dehydrogenase (NAD+) activity	1	1	0.00934579
GO	cholate 7-alpha-dehydrogenase activity	1	1	0.00934579
GO	isoursodeoxycholate 7-beta-dehydrogenase (NAD+) activity	1	1	0.00934579
GO	ursodeoxycholate 7-beta-dehydrogenase (NAD+) activity	1	1	0.00934579
GO	hydroxymethylglutaryl-CoA reductase (NADPH) activity	1	1	0.00934579
GO	regulation of ATF6-mediated unfolded protein response	1	1	0.00934579
GO	regulation of PERK-mediated unfolded protein response	1	1	0.00934579
GO	regulation of protein folding in endoplasmic reticulum	1	1	0.00934579
GO	stress response to metal ion	1	1	0.00934579
GO	isotype switching to IgG isotypes	1	1	0.00934579
GO	assembly of large subunit precursor of preribosome	1	1	0.00934579
GO	arsenite transmembrane transporter activity	1	1	0.00934579
GO	arsenite transport	1	1	0.00934579
GO	methylenetetrahydrofolate dehydrogenase [NAD(P)+] activity	1	1	0.00934579
GO	diphosphomevalonate decarboxylase activity	1	1	0.00934579
GO	mevalonate kinase activity	1	1	0.00934579
GO	acyl carrier activity	1	1	0.00934579
GO	negative regulation of glucocorticoid biosynthetic process	1	1	0.00934579
GO	negative regulation of glucocorticoid metabolic process	1	1	0.00934579
GO	dense fibrillar component	1	1	0.00934579
GO	P-type calcium transporter activity involved in regulation of cardiac muscle cell membrane potential	1	1	0.00934579
GO	oxoglutarate dehydrogenase (NAD+) activity	1	1	0.00934579
GO	oxoglutarate dehydrogenase [NAD(P)+] activity	1	1	0.00934579
GO	negative regulation of fatty acid transport	1	1	0.00934579
GO	RNA exon ligation	1	1	0.00934579
GO	RNA ligase (ATP) activity	1	1	0.00934579
GO	RNA ligase activity	1	1	0.00934579
GO	tRNA exon ligation utilizing 2',3' cyclic phosphate of 5'-exon as source of linkage phosphate	1	1	0.00934579
GO	tRNA exon ligation	1	1	0.00934579
GO	termination of RNA polymerase III transcription	1	1	0.00934579
GO	phosphogluconate dehydrogenase (decarboxylating) activity	1	1	0.00934579
GO	mitochondrial phosphate ion transmembrane transport	1	1	0.00934579
GO	phosphate:proton symporter activity	1	1	0.00934579
GO	nonfunctional rRNA decay	1	1	0.00934579
GO	nuclear-transcribed mRNA catabolic process, non-stop decay	1	1	0.00934579
GO	RNA surveillance	1	1	0.00934579
GO	maintenance of transcriptional fidelity during transcription elongation by RNA polymerase II	1	1	0.00934579
GO	meiotic spindle elongation	1	1	0.00934579
GO	FMN biosynthetic process	1	1	0.00934579
GO	FMN metabolic process	1	1	0.00934579
GO	riboflavin biosynthetic process	1	1	0.00934579
GO	riboflavin kinase activity	1	1	0.00934579
GO	beta-1,4-mannosyltransferase activity	1	1	0.00934579
GO	chitobiosyldiphosphodolichol beta-mannosyltransferase activity	1	1	0.00934579
GO	purine ribonucleoside triphosphate binding	1	1	0.00934579
GO	negative regulation of intestinal absorption	1	1	0.00934579
GO	response to erythropoietin	1	1	0.00934579
GO	cytoplasmic periphery of the nuclear pore complex	1	1	0.00934579
GO	CoA desaturase activity	1	1	0.00934579
GO	palmitoyl-CoA 9-desaturase activity	1	1	0.00934579
GO	apical pole of neuron	1	1	0.00934579
GO	kininogen binding	1	1	0.00934579
GO	flavin adenine dinucleotide catabolic process	1	1	0.00934579
GO	positive regulation of Lys63-specific deubiquitinase activity	1	1	0.00934579
GO	oligosaccharyltransferase complex binding	1	1	0.00934579
GO	L-threonylcarbamoyladenylate synthase	1	1	0.00934579
GO	pantetheine-phosphate adenylyltransferase activity	1	1	0.00934579
GO	positive regulation of leucine import across plasma membrane	1	1	0.00934579
GO	sulfur carrier activity	1	1	0.00934579
GO	regulation of DNA damage response, signal transduction by p53 class mediator resulting in transcription of p21 class mediator	1	1	0.00934579
GO	LEM domain binding	1	1	0.00934579
GO	eukaryotic translation initiation factor 2 complex assembly	1	1	0.00934579
GO	cysteine desulfurase activity	1	1	0.00934579
GO	spliceosomal snRNP complex	1	1	0.00934579
GO	oxidation-dependent protein catabolic process	1	1	0.00934579
GO	solute:solute antiporter activity	2	16	0.00957749
GO	histone H4-K5 acetylation	2	16	0.00957749
GO	histone H4-K8 acetylation	2	16	0.00957749
GO	formation of cytoplasmic translation initiation complex	2	16	0.00957749
GO	tRNA wobble base modification	2	16	0.00957749
GO	NADH metabolic process	2	16	0.00957749
GO	glucose catabolic process	2	16	0.00957749
GO	regulation of nitrogen compound metabolic process	13	660	0.00965677
GO	Golgi vesicle transport	5	138	0.00972852
GO	intercellular bridge	4	89	0.00979152
GO	regulation of glucose metabolic process	4	89	0.00979152
GO	positive regulation of endothelial cell migration	4	89	0.00979152
GO	regulation of endothelial cell migration	5	139	0.0100166
GO	response to metal ion	6	194	0.0100444
GO	telomere maintenance	4	90	0.0101734
GO	sperm-egg recognition	3	48	0.0102405
GO	interaction with symbiont	3	48	0.0102405
GO	modification by host of symbiont morphology or physiology	3	48	0.0102405
GO	modification of morphology or physiology of other organism during symbiotic interaction	3	48	0.0102405
GO	steroid metabolic process	7	255	0.0104268
GO	cellular membrane fusion	4	91	0.0105648
GO	organelle fusion	4	91	0.0105648
GO	eukaryotic 43S preinitiation complex	2	17	0.0107881
GO	regulation of DNA strand elongation	2	17	0.0107881
GO	COP9 signalosome	2	17	0.0107881
GO	positive regulation of gluconeogenesis	2	17	0.0107881
GO	prenol metabolic process	2	17	0.0107881
GO	prenyltransferase activity	2	17	0.0107881
GO	disruption by host of symbiont cells	2	17	0.0107881
GO	disruption of cells of other organism during symbiotic interaction	2	17	0.0107881
GO	killing by host of symbiont cells	2	17	0.0107881
GO	killing of cells in other organism during symbiotic interaction	2	17	0.0107881
GO	protein phosphatase type 2A complex	2	17	0.0107881
GO	mitochondrial DNA metabolic process	2	17	0.0107881
GO	regulation of gluconeogenesis	3	49	0.0108343
GO	positive regulation of transcription elongation by RNA polymerase II	3	49	0.0108343
GO	interspecies interaction between organisms	3	49	0.0108343
GO	RNA 3'-end processing	4	92	0.0109659
GO	retrograde vesicle-mediated transport, Golgi to endoplasmic reticulum	3	50	0.0114476
GO	nucleotide-excision repair	3	50	0.0114476
GO	Hsp70 protein binding	3	50	0.0114476
GO	protein maturation	7	260	0.0115096
GO	monosaccharide metabolic process	7	262	0.0119648
GO	translation preinitiation complex	2	18	0.0120624
GO	endocytic vesicle lumen	2	18	0.0120624
GO	ectopic germ cell programmed cell death	2	18	0.0120624
GO	viral release from host cell	2	18	0.0120624
GO	coenzyme A metabolic process	2	18	0.0120624
GO	cadherin binding involved in cell-cell adhesion	2	18	0.0120624
GO	cellular response to ATP	2	18	0.0120624
GO	autophagosome membrane	3	51	0.0120806
GO	antiporter activity	3	51	0.0120806
GO	histone H4 acetylation	3	51	0.0120806
GO	cellular response to external stimulus	7	263	0.0121971
GO	protein-containing complex binding	8	329	0.012636
GO	macromolecule catabolic process	13	684	0.0126968
GO	histone acetyltransferase complex	3	52	0.0127333
GO	positive regulation of nucleobase, nucleoside, nucleotide and nucleic acid metabolic process	6	206	0.0132016
GO	regulation of DNA replication	5	149	0.0132254
GO	miRNA-mediated gene silencing by inhibition of translation	2	19	0.0133992
GO	serine family amino acid biosynthetic process	2	19	0.0133992
GO	positive regulation of macrophage activation	2	19	0.0133992
GO	negative regulation of heart contraction	2	19	0.0133992
GO	positive regulation of proteasomal protein catabolic process	2	19	0.0133992
GO	negative regulation of transcription elongation by RNA polymerase II	2	19	0.0133992
GO	ERAD pathway	2	19	0.0133992
GO	ER to Golgi transport vesicle membrane	3	53	0.0134059
GO	cellular response to extracellular stimulus	7	268	0.0134082
GO	P-body	4	98	0.0135783
GO	cell-cell recognition	3	54	0.0140983
GO	purine ribonucleoside metabolic process	3	54	0.0140983
GO	response to hypoxia	5	152	0.0143089
GO	positive regulation of translation	4	100	0.0145295
GO	kinetochore	5	153	0.0146829
GO	translation elongation factor activity	2	20	0.0147971
GO	spliceosomal tri-snRNP complex assembly	2	20	0.0147971
GO	copper ion binding	3	55	0.0148107
GO	transferase activity, transferring alkyl or aryl (other than methyl) groups	3	55	0.0148107
GO	regulation of DNA repair	4	101	0.0150205
GO	regulation of phosphorus metabolic process	13	700	0.0151023
GO	protein localization	6	213	0.015334
GO	methyltransferase complex	3	56	0.0155432
GO	molecular adaptor activity	5	156	0.015844
GO	blastocyst development	2	21	0.0162549
GO	nucleotide kinase activity	2	21	0.0162549
GO	alternative mRNA splicing, via spliceosome	2	21	0.0162549
GO	maturation of LSU-rRNA	2	21	0.0162549
GO	mitochondrial fusion	2	21	0.0162549
GO	regulation of complement activation	2	21	0.0162549
GO	ubiquitin-specific protease binding	2	21	0.0162549
GO	response to organic substance	12	632	0.016415
GO	positive regulation of DNA metabolic process	5	158	0.0166512
GO	transition metal ion transport	3	58	0.0170685
GO	alcohol binding	3	58	0.0170685
GO	regulation of histone modification	4	105	0.0170888
GO	cellular response to starvation	6	219	0.0173427
GO	histone acetylation	4	106	0.0176322
GO	translation factor activity, RNA binding	2	22	0.0177714
GO	multivesicular body sorting pathway	2	22	0.0177714
GO	chaperone-mediated protein complex assembly	2	22	0.0177714
GO	regulation of the force of heart contraction	2	22	0.0177714
GO	snRNA 3'-end processing	2	22	0.0177714
GO	azurophil granule membrane	3	59	0.0178614
GO	purine nucleoside metabolic process	3	59	0.0178614
GO	negative regulation of biological process	37	2780	0.01797
GO	endopeptidase activity	9	422	0.0183727
GO	central nervous system maturation	1	2	0.0186046
GO	UDP-glucose transmembrane transport	1	2	0.0186046
GO	negative regulation of endoplasmic reticulum stress-induced neuron intrinsic apoptotic signaling pathway	1	2	0.0186046
GO	promoter-enhancer loop anchoring activity	1	2	0.0186046
GO	regulation of SREBP signaling pathway	1	2	0.0186046
GO	rRNA (guanine-N7)-methylation	1	2	0.0186046
GO	dehydrodolichyl diphosphate synthase activity	1	2	0.0186046
GO	dehydrodolichyl diphosphate synthase complex	1	2	0.0186046
GO	regulation of protein serine/threonine phosphatase activity	1	2	0.0186046
GO	Ser-tRNA(Ala) hydrolase activity	1	2	0.0186046
GO	peptidyl-lysine modification to peptidyl-hypusine	1	2	0.0186046
GO	spermidine catabolic process	1	2	0.0186046
GO	deoxyribonucleoside biosynthetic process	1	2	0.0186046
GO	dTDP biosynthetic process	1	2	0.0186046
GO	dTDP metabolic process	1	2	0.0186046
GO	dUDP biosynthetic process	1	2	0.0186046
GO	dUDP metabolic process	1	2	0.0186046
GO	pyrimidine deoxyribonucleoside biosynthetic process	1	2	0.0186046
GO	pyrimidine deoxyribonucleoside diphosphate biosynthetic process	1	2	0.0186046
GO	pyrimidine deoxyribonucleoside diphosphate metabolic process	1	2	0.0186046
GO	thymidine biosynthetic process	1	2	0.0186046
GO	thymidylate kinase activity	1	2	0.0186046
GO	eukaryotic initiation factor eIF2 binding	1	2	0.0186046
GO	positive regulation of cardiac muscle tissue development	1	2	0.0186046
GO	phenylalanine-tRNA ligase complex	1	2	0.0186046
GO	dimethylallyltranstransferase activity	1	2	0.0186046
GO	geranyl diphosphate biosynthetic process	1	2	0.0186046
GO	geranyltranstransferase activity	1	2	0.0186046
GO	positive regulation of phosphorylation of RNA polymerase II C-terminal domain	1	2	0.0186046
GO	mitochondrial processing peptidase complex	1	2	0.0186046
GO	glyceraldehyde-3-phosphate dehydrogenase (NAD+) (phosphorylating) activity	1	2	0.0186046
GO	peptidyl-cysteine S-trans-nitrosylation	1	2	0.0186046
GO	snRNP binding	1	2	0.0186046
GO	leukotriene-C(4) hydrolase	1	2	0.0186046
GO	peptidyltransferase activity	1	2	0.0186046
GO	negative regulation of centriole elongation	1	2	0.0186046
GO	purine deoxyribonucleoside diphosphate biosynthetic process	1	2	0.0186046
GO	coenzyme A binding	1	2	0.0186046
GO	cerebellum structural organization	1	2	0.0186046
GO	response to methamphetamine hydrochloride	1	2	0.0186046
GO	negative regulation of hemopoiesis	1	2	0.0186046
GO	migrasome	1	2	0.0186046
GO	mitochondrial unfolded protein response	1	2	0.0186046
GO	10-formyltetrahydrofolate biosynthetic process	1	2	0.0186046
GO	formate-tetrahydrofolate ligase activity	1	2	0.0186046
GO	histidine biosynthetic process	1	2	0.0186046
GO	histidine family amino acid biosynthetic process	1	2	0.0186046
GO	acyl binding	1	2	0.0186046
GO	regulation of glucocorticoid biosynthetic process	1	2	0.0186046
GO	box C/D RNA binding	1	2	0.0186046
GO	calcium ion transport from cytosol to endoplasmic reticulum	1	2	0.0186046
GO	regulation of calcium ion-dependent exocytosis of neurotransmitter	1	2	0.0186046
GO	olfactory bulb mitral cell layer development	1	2	0.0186046
GO	citrate dehydratase activity	1	2	0.0186046
GO	sequence-specific single stranded DNA binding	1	2	0.0186046
GO	viral RNA genome replication	1	2	0.0186046
GO	negative regulation of ATP metabolic process	1	2	0.0186046
GO	tRNA 3'-trailer cleavage	1	2	0.0186046
GO	2,3-bisphosphoglycerate-dependent phosphoglycerate mutase activity	1	2	0.0186046
GO	regulation of pentose-phosphate shunt	1	2	0.0186046
GO	aldonic acid catabolic process	1	2	0.0186046
GO	aldonic acid metabolic process	1	2	0.0186046
GO	D-gluconate catabolic process	1	2	0.0186046
GO	D-gluconate metabolic process	1	2	0.0186046
GO	phosphoglycerate kinase activity	1	2	0.0186046
GO	complement component C3a binding	1	2	0.0186046
GO	mitochondrial prohibitin complex	1	2	0.0186046
GO	regulation of translational initiation by eIF2 alpha dephosphorylation	1	2	0.0186046
GO	regulation of meiotic cell cycle process involved in oocyte maturation	1	2	0.0186046
GO	protein tyrosine phosphatase activator activity	1	2	0.0186046
GO	FADH2 metabolic process	1	2	0.0186046
GO	riboflavin and derivative biosynthetic process	1	2	0.0186046
GO	proteasome storage granule	1	2	0.0186046
GO	fumarate reductase (menaquinone)	1	2	0.0186046
GO	cell pole	1	2	0.0186046
GO	response to antipsychotic drug	1	2	0.0186046
GO	DSIF complex	1	2	0.0186046
GO	transferrin receptor activity	1	2	0.0186046
GO	glyceraldehyde-3-phosphate biosynthetic process	1	2	0.0186046
GO	actin rod assembly	1	2	0.0186046
GO	endoplasmic reticulum stress-induced pre-emptive quality control	1	2	0.0186046
GO	mitotic spindle disassembly	1	2	0.0186046
GO	positive regulation of oxidative phosphorylation	1	2	0.0186046
GO	positive regulation of protein K63-linked deubiquitination	1	2	0.0186046
GO	spindle disassembly	1	2	0.0186046
GO	VCP-NSFL1C complex	1	2	0.0186046
GO	oligosaccharyltransferase I complex	1	2	0.0186046
GO	oocyte axis specification	1	2	0.0186046
GO	dephospho-CoA kinase activity	1	2	0.0186046
GO	L-tryptophan transmembrane transport	1	2	0.0186046
GO	positive regulation of glycoprotein metabolic process	1	2	0.0186046
GO	NEDD8 conjugating enzyme activity	1	2	0.0186046
GO	iron incorporation into metallo-sulfur cluster	1	2	0.0186046
GO	metal incorporation into metallo-sulfur cluster	1	2	0.0186046
GO	plasma membrane proton-transporting V-type ATPase complex	1	2	0.0186046
GO	U4/U6 snRNP	1	2	0.0186046
GO	ficolin-1-rich granule membrane	3	60	0.0186745
GO	extracellular vesicle	3	60	0.0186745
GO	electron transfer activity	3	60	0.0186745
GO	double-strand break repair via homologous recombination	4	108	0.0187511
GO	single-stranded DNA binding	4	108	0.0187511
GO	chromosome organization	14	799	0.0187741
GO	positive regulation of catabolic process	7	287	0.0188008
GO	muscle cell cellular homeostasis	2	23	0.0193454
GO	inner mitochondrial membrane organization	2	23	0.0193454
GO	protein-disulfide reductase activity	2	23	0.0193454
GO	response to muscle activity	2	23	0.0193454
GO	response to inorganic substance	7	291	0.0201053
GO	chromosome segregation	4	111	0.0205104
GO	protein transmembrane transporter activity	2	24	0.0209757
GO	Cul2-RING ubiquitin ligase complex	2	24	0.0209757
GO	recombinational repair	4	112	0.0211185
GO	response to ethanol	4	112	0.0211185
GO	transition metal ion binding	18	1140	0.0217083
GO	lateral plasma membrane	3	64	0.0221296
GO	positive regulation of proteolysis	4	114	0.0223678
GO	positive regulation of biosynthetic process	8	366	0.0223912
GO	sequestering of metal ion	2	25	0.022661
GO	macromolecule transmembrane transporter activity	2	25	0.022661
GO	peripheral nervous system development	2	25	0.022661
GO	cellular response to interleukin-4	2	25	0.022661
GO	response to iron ion	2	25	0.022661
GO	nucleoside metabolic process	4	115	0.023009
GO	basolateral plasma membrane	6	235	0.0235668
GO	DNA repair	9	441	0.0235985
GO	core mediator complex	2	26	0.0244003
GO	mRNA 5'-UTR binding	2	26	0.0244003
GO	endosome transport via multivesicular body sorting pathway	2	26	0.0244003
GO	positive regulation of interleukin-17 production	2	26	0.0244003
GO	viral reproductive process	2	26	0.0244003
GO	chromatin organization	12	670	0.0245066
GO	tRNA modification	3	68	0.0259094
GO	positive regulation of glucose metabolic process	2	27	0.0261924
GO	snRNA processing	2	27	0.0261924
GO	regulation of growth	10	524	0.0263597
GO	transferase activity	23	1596	0.0265587
GO	response to activity	3	69	0.0269051
GO	GTP binding	8	380	0.0271884
GO	negative regulation of response to stimulus	7	311	0.0275823
GO	positive regulation of cytochrome-c oxidase activity	1	3	0.0277771
GO	rostrocaudal neural tube patterning	1	3	0.0277771
GO	UDP-galactose transmembrane transporter activity	1	3	0.0277771
GO	chorion development	1	3	0.0277771
GO	negative regulation of aspartic-type endopeptidase activity involved in amyloid precursor protein catabolic process	1	3	0.0277771
GO	regulation of amyloid-beta formation	1	3	0.0277771
GO	vesicle targeting, to, from or within Golgi	1	3	0.0277771
GO	protein localization to axon	1	3	0.0277771
GO	rRNA (guanine) methyltransferase activity	1	3	0.0277771
GO	protein mannosylation	1	3	0.0277771
GO	protein kinase CK2 complex	1	3	0.0277771
GO	alanine-tRNA ligase activity	1	3	0.0277771
GO	alanyl-tRNA aminoacylation	1	3	0.0277771
GO	uridylate kinase activity	1	3	0.0277771
GO	adenosylhomocysteinase activity	1	3	0.0277771
GO	trialkylsulfonium hydrolase activity	1	3	0.0277771
GO	neuregulin receptor activity	1	3	0.0277771
GO	geranyl diphosphate metabolic process	1	3	0.0277771
GO	terpenoid biosynthetic process	1	3	0.0277771
GO	fructose-bisphosphate aldolase activity	1	3	0.0277771
GO	PeBoW complex	1	3	0.0277771
GO	flavin-linked sulfhydryl oxidase activity	1	3	0.0277771
GO	cysteine biosynthetic process	1	3	0.0277771
GO	inositol hexakisphosphate binding	1	3	0.0277771
GO	CURI complex	1	3	0.0277771
GO	UTP-C complex	1	3	0.0277771
GO	dGDP metabolic process	1	3	0.0277771
GO	mitochondrial ribonuclease P complex	1	3	0.0277771
GO	mitochondrial tRNA 3'-end processing	1	3	0.0277771
GO	mitochondrial tRNA 5'-end processing	1	3	0.0277771
GO	regulation of IRE1-mediated unfolded protein response	1	3	0.0277771
GO	protein import into mitochondrial intermembrane space	1	3	0.0277771
GO	GET complex	1	3	0.0277771
GO	methenyltetrahydrofolate cyclohydrolase activity	1	3	0.0277771
GO	methylenetetrahydrofolate dehydrogenase (NAD+) activity	1	3	0.0277771
GO	calcium ion import into sarcoplasmic reticulum	1	3	0.0277771
GO	organelle localization by membrane tethering	1	3	0.0277771
GO	positive regulation of endoplasmic reticulum calcium ion concentration	1	3	0.0277771
GO	aconitate hydratase activity	1	3	0.0277771
GO	protein maturation by [2Fe-2S] cluster transfer	1	3	0.0277771
GO	bone maturation	1	3	0.0277771
GO	regulation of response to endoplasmic reticulum stress	1	3	0.0277771
GO	regulation of cellular amide metabolic process	1	3	0.0277771
GO	pentose-phosphate shunt, oxidative branch	1	3	0.0277771
GO	phosphotransferase activity, carboxyl group as acceptor	1	3	0.0277771
GO	proteinase activated receptor binding	1	3	0.0277771
GO	nuclear-transcribed mRNA catabolic process, no-go decay	1	3	0.0277771
GO	apoptosome	1	3	0.0277771
GO	regulation of transcription by RNA polymerase I	1	3	0.0277771
GO	snRNA pseudouridine synthesis	1	3	0.0277771
GO	regulation of mitochondrial transcription	1	3	0.0277771
GO	response to iron ion starvation	1	3	0.0277771
GO	stearoyl-CoA 9-desaturase activity	1	3	0.0277771
GO	oxidoreductase activity, acting on the CH-CH group of donors, quinone or related compound as acceptor	1	3	0.0277771
GO	succinate dehydrogenase (ubiquinone) activity	1	3	0.0277771
GO	response to carbon monoxide	1	3	0.0277771
GO	endoplasmic reticulum signal peptide binding	1	3	0.0277771
GO	VCB complex	1	3	0.0277771
GO	aldehyde biosynthetic process	1	3	0.0277771
GO	glyceraldehyde-3-phosphate metabolic process	1	3	0.0277771
GO	transketolase activity	1	3	0.0277771
GO	positive regulation of peptidyl-cysteine S-nitrosylation	1	3	0.0277771
GO	cellular response to arsenite ion	1	3	0.0277771
GO	regulation of protein localization to chromatin	1	3	0.0277771
GO	secretory columnal luminar epithelial cell differentiation involved in prostate glandular acinus development	1	3	0.0277771
GO	L-tryptophan transmembrane transporter activity	1	3	0.0277771
GO	negative regulation of vascular associated smooth muscle cell apoptotic process	1	3	0.0277771
GO	inflammatory response to wounding	1	3	0.0277771
GO	SNARE complex disassembly	1	3	0.0277771
GO	soluble NSF attachment protein activity	1	3	0.0277771
GO	Mpp10 complex	1	3	0.0277771
GO	rRNA primary transcript binding	1	3	0.0277771
GO	ATPase-coupled ion transmembrane transporter activity	1	3	0.0277771
GO	mitochondrial promoter sequence-specific DNA binding	1	3	0.0277771
GO	RNA modification	4	122	0.02781
GO	regulation of endopeptidase activity	3	70	0.0279209
GO	regulation of double-strand break repair	2	28	0.0280361
GO	positive regulation of carbohydrate metabolic process	2	28	0.0280361
GO	positive regulation of cellular carbohydrate metabolic process	2	28	0.0280361
GO	positive regulation of protein targeting to membrane	2	28	0.0280361
GO	sulfur amino acid metabolic process	2	28	0.0280361
GO	innate immune response in mucosa	2	28	0.0280361
GO	protein processing	6	245	0.0281348
GO	cellular aromatic compound metabolic process	5	182	0.0285224
GO	enzyme regulator activity	17	1093	0.0286287
GO	cytoplasmic vesicle membrane	11	609	0.0289645
GO	positive regulation of nitrogen compound metabolic process	6	247	0.0291137
GO	regulation of phosphate metabolic process	13	767	0.0291145
GO	phosphorylation	10	533	0.0291442
GO	regulation of proteasomal ubiquitin-dependent protein catabolic process	4	124	0.0292832
GO	response to starvation	6	248	0.0296114
GO	negative regulation of transport	6	248	0.0296114
GO	nucleobase, nucleoside, nucleotide and nucleic acid transport	5	184	0.0297021
GO	zymogen activation	2	29	0.0299303
GO	misfolded protein binding	2	29	0.0299303
GO	NADP metabolic process	2	29	0.0299303
GO	pentose metabolic process	2	29	0.0299303
GO	U12-type spliceosomal complex	2	29	0.0299303
GO	protein amino acid acetylation	4	125	0.0300368
GO	nucleosome	4	126	0.0308018
GO	mRNA transport	4	126	0.0308018
GO	activation of cysteine-type endopeptidase activity involved in apoptotic process	3	73	0.0310894
GO	phospholipid biosynthetic process	5	187	0.0315285
GO	chaperone complex	2	30	0.031874
GO	translation initiation factor binding	2	30	0.031874
GO	cellular response to cadmium ion	2	30	0.031874
GO	hexose catabolic process	2	30	0.031874
GO	proteolysis involved in protein catabolic process	2	30	0.031874
GO	endocytic vesicle membrane	5	188	0.0321526
GO	double-strand break repair	5	188	0.0321526
GO	single-stranded RNA binding	3	74	0.0321858
GO	protein targeting to membrane	3	74	0.0321858
GO	phagocytic vesicle membrane	3	75	0.0333022
GO	early endosome to late endosome transport	2	31	0.033866
GO	positive regulation of heart contraction	2	31	0.033866
GO	regulation of protein export from nucleus	2	31	0.033866
GO	heterocycle biosynthetic process	3	76	0.0344385
GO	leukocyte homeostasis	3	76	0.0344385
GO	carboxylic acid metabolic process	13	787	0.0347188
GO	oxoacid metabolic process	13	787	0.0347188
GO	site of double-strand break	3	77	0.0355947
GO	guanyl nucleotide binding	8	401	0.0356552
GO	guanyl ribonucleotide binding	8	401	0.0356552
GO	covalent chromatin modification	7	329	0.0357595
GO	histone modification	7	329	0.0357595
GO	2'-deoxyribonucleotide metabolic process	2	32	0.0359053
GO	postreplication repair	2	32	0.0359053
GO	vesicle membrane	11	633	0.0367237
GO	regulation of COPII vesicle coating	1	4	0.0368643
GO	regulation of ER to Golgi vesicle-mediated transport by GTP hydrolysis	1	4	0.0368643
GO	regulation of vesicle targeting, to, from or within Golgi	1	4	0.0368643
GO	ATP:ADP antiporter activity	1	4	0.0368643
GO	UDP-galactose transmembrane transport	1	4	0.0368643
GO	allantois development	1	4	0.0368643
GO	negative regulation of histone H3-K4 methylation	1	4	0.0368643
GO	regulation of intracellular cholesterol transport	1	4	0.0368643
GO	regulation of intracellular lipid transport	1	4	0.0368643
GO	regulation of intracellular sterol transport	1	4	0.0368643
GO	positive regulation by virus of viral protein levels in host cell	1	4	0.0368643
GO	polyamine catabolic process	1	4	0.0368643
GO	dTTP biosynthetic process	1	4	0.0368643
GO	pyrimidine deoxyribonucleoside triphosphate biosynthetic process	1	4	0.0368643
GO	pyrimidine nucleoside biosynthetic process	1	4	0.0368643
GO	S-adenosylmethionine cycle	1	4	0.0368643
GO	positive regulation of translation in response to endoplasmic reticulum stress	1	4	0.0368643
GO	positive regulation of translational elongation	1	4	0.0368643
GO	positive regulation of translational termination	1	4	0.0368643
GO	RNA polymerase I core binding	1	4	0.0368643
GO	phenylalanine-tRNA ligase activity	1	4	0.0368643
GO	phenylalanyl-tRNA aminoacylation	1	4	0.0368643
GO	farnesyl diphosphate biosynthetic process	1	4	0.0368643
GO	histone mRNA metabolic process	1	4	0.0368643
GO	nuclear cap binding complex	1	4	0.0368643
GO	regulation of mRNA polyadenylation	1	4	0.0368643
GO	snRNA export from nucleus	1	4	0.0368643
GO	snRNA transport	1	4	0.0368643
GO	maturation of 5.8S rRNA from tricistronic rRNA transcript (SSU-rRNA, 5.8S rRNA, LSU-rRNA)	1	4	0.0368643
GO	GAIT complex	1	4	0.0368643
GO	cellular response to actinomycin D	1	4	0.0368643
GO	thiosulfate sulfurtransferase activity	1	4	0.0368643
GO	tRNA wobble position uridine thiolation	1	4	0.0368643
GO	cilium disassembly	1	4	0.0368643
GO	purine deoxyribonucleoside diphosphate metabolic process	1	4	0.0368643
GO	purine deoxyribonucleotide biosynthetic process	1	4	0.0368643
GO	isoleucine catabolic process	1	4	0.0368643
GO	mitochondrial tRNA methylation	1	4	0.0368643
GO	luteolysis	1	4	0.0368643
GO	adhesion of symbiont to host	1	4	0.0368643
GO	de novo' protein folding	1	4	0.0368643
GO	regulation of cAMP-dependent protein kinase activity	1	4	0.0368643
GO	methylenetetrahydrofolate dehydrogenase (NADP+) activity	1	4	0.0368643
GO	methylenetetrahydrofolate dehydrogenase activity	1	4	0.0368643
GO	negative regulation of necrotic cell death	1	4	0.0368643
GO	photoreceptor inner segment membrane	1	4	0.0368643
GO	regulation of glucocorticoid metabolic process	1	4	0.0368643
GO	ribbon synapse	1	4	0.0368643
GO	histone succinylation	1	4	0.0368643
GO	oxoglutarate dehydrogenase (succinyl-transferring) activity	1	4	0.0368643
GO	tangential migration from the subventricular zone to the olfactory bulb	1	4	0.0368643
GO	response to isolation stress	1	4	0.0368643
GO	negative regulation of cell adhesion involved in substrate-bound cell migration	1	4	0.0368643
GO	matrix side of mitochondrial inner membrane	1	4	0.0368643
GO	positive regulation of mitochondrial ATP synthesis coupled electron transport	1	4	0.0368643
GO	GINS complex	1	4	0.0368643
GO	bisphosphoglycerate mutase activity	1	4	0.0368643
GO	phosphoglycerate mutase activity	1	4	0.0368643
GO	inorganic phosphate transmembrane transporter activity	1	4	0.0368643
GO	endosome to plasma membrane protein transport	1	4	0.0368643
GO	DNA deamination	1	4	0.0368643
GO	beta-catenin destruction complex disassembly	1	4	0.0368643
GO	meiotic sister chromatid cohesion, centromeric	1	4	0.0368643
GO	mitotic sister chromatid separation	1	4	0.0368643
GO	box H/ACA scaRNP complex	1	4	0.0368643
GO	snRNA modification	1	4	0.0368643
GO	SUMO ligase complex	1	4	0.0368643
GO	mitochondrial respiratory chain complex II, succinate dehydrogenase complex (ubiquinone)	1	4	0.0368643
GO	succinate dehydrogenase activity	1	4	0.0368643
GO	L-alanine import across plasma membrane	1	4	0.0368643
GO	negative regulation of DNA-templated transcription, elongation	1	4	0.0368643
GO	negative regulation of MDA-5 signaling pathway	1	4	0.0368643
GO	BAT3 complex binding	1	4	0.0368643
GO	deubiquitinase activator activity	1	4	0.0368643
GO	NELF complex	1	4	0.0368643
GO	MIS12/MIND type complex	1	4	0.0368643
GO	cellular response to L-arginine	1	4	0.0368643
GO	transcription-dependent tethering of RNA polymerase II gene DNA at nuclear periphery	1	4	0.0368643
GO	synaptobrevin 2-SNAP-25-syntaxin-1a complex	1	4	0.0368643
GO	negative regulation of protein ADP-ribosylation	1	4	0.0368643
GO	mitochondrial iron-sulfur cluster assembly complex	1	4	0.0368643
GO	response to aluminum ion	1	4	0.0368643
GO	parkin-mediated stimulation of mitophagy in response to mitochondrial depolarization	1	4	0.0368643
GO	positive regulation of cell population proliferation	9	479	0.0370839
GO	positive regulation of macromolecule biosynthetic process	6	262	0.0371723
GO	mitotic spindle	4	134	0.0373342
GO	response to DNA damage stimulus	9	480	0.0374976
GO	phosphate metabolic process	11	636	0.0377871
GO	phosphorus metabolic process	11	636	0.0377871
GO	polyubiquitin modification-dependent protein binding	2	33	0.0379908
GO	ribosome	4	136	0.0390822
GO	organic acid metabolic process	13	802	0.0394036
GO	cellular carbohydrate biosynthetic process	4	137	0.0399735
GO	positive regulation of telomere maintenance via telomerase	2	34	0.0401216
GO	disordered domain specific binding	2	34	0.0401216
GO	ribosomal subunit assembly	2	34	0.0401216
GO	reactive oxygen species metabolic process	2	34	0.0401216
GO	iron ion transport	2	34	0.0401216
GO	negative regulation of intracellular transport	2	34	0.0401216
GO	transferase activity, transferring phosphorus-containing groups	13	808	0.0413977
GO	regulation of telomere maintenance	3	82	0.041672
GO	negative regulation of phosphate metabolic process	3	82	0.041672
GO	negative regulation of phosphorus metabolic process	3	82	0.041672
GO	regulation of cell death	5	202	0.041705
GO	negative regulation of neuron apoptotic process	4	139	0.0417907
GO	negative regulation of inflammatory response	4	139	0.0417907
GO	regulation of response to stress	9	491	0.0422579
GO	nucleoside bisphosphate metabolic process	2	35	0.0422965
GO	apoptotic mitochondrial changes	2	35	0.0422965
GO	cellular ketone metabolic process	13	811	0.042421
GO	transport vesicle membrane	3	83	0.0429462
GO	regulation of defense response	9	493	0.0431652
GO	regulation of proteasomal protein catabolic process	4	141	0.043654
GO	chaperone-mediated protein folding	2	36	0.0445146
GO	Golgi-associated vesicle	2	36	0.0445146
GO	phosphotransferase activity, phosphate group as acceptor	2	36	0.0445146
GO	defense response to fungus	2	36	0.0445146
GO	oxidoreductase activity, acting on sulfur group of donors, NAD or NADP as acceptor	2	36	0.0445146
GO	serine family amino acid metabolic process	2	36	0.0445146
GO	placenta development	2	36	0.0445146
GO	DNA-dependent DNA replication	2	36	0.0445146
GO	mucosal immune response	2	36	0.0445146
GO	cellular component disassembly	4	142	0.0446029
GO	maintenance of location	4	143	0.0455634
GO	positive regulation of protein localization to nucleolus	1	5	0.0458668
GO	R2TP complex	1	5	0.0458668
GO	COPI-coated vesicle membrane	1	5	0.0458668
GO	negative regulation of endoplasmic reticulum stress-induced eIF2 alpha phosphorylation	1	5	0.0458668
GO	negative regulation of histone methylation	1	5	0.0458668
GO	dolichol biosynthetic process	1	5	0.0458668
GO	dolichyl diphosphate biosynthetic process	1	5	0.0458668
GO	dolichyl diphosphate metabolic process	1	5	0.0458668
GO	Cul4B-RING E3 ubiquitin ligase complex	1	5	0.0458668
GO	WD40-repeat domain binding	1	5	0.0458668
GO	dTTP metabolic process	1	5	0.0458668
GO	thymidine metabolic process	1	5	0.0458668
GO	annulate lamellae	1	5	0.0458668
GO	ERBB2-ERBB4 signaling pathway	1	5	0.0458668
GO	immature T cell proliferation in thymus	1	5	0.0458668
GO	negative regulation of immature T cell proliferation in thymus	1	5	0.0458668
GO	neuregulin binding	1	5	0.0458668
GO	positive regulation of RNA export from nucleus	1	5	0.0458668
GO	protein processing involved in protein targeting to mitochondrion	1	5	0.0458668
GO	hypoglycin A gamma-glutamyl transpeptidase activity	1	5	0.0458668
GO	leukotriene C4 gamma-glutamyl transferase activity	1	5	0.0458668
GO	Ragulator complex	1	5	0.0458668
GO	Sec61 translocon complex	1	5	0.0458668
GO	translocon complex	1	5	0.0458668
GO	testosterone dehydrogenase [NAD(P)] activity	1	5	0.0458668
GO	negative regulation of IRE1-mediated unfolded protein response	1	5	0.0458668
GO	negative regulation of hematopoietic stem cell differentiation	1	5	0.0458668
GO	lipopolysaccharide receptor complex	1	5	0.0458668
GO	positive regulation of T cell mediated immune response to tumor cell	1	5	0.0458668
GO	lamin filament	1	5	0.0458668
GO	cyclohydrolase activity	1	5	0.0458668
GO	homoserine metabolic process	1	5	0.0458668
GO	methionine biosynthetic process	1	5	0.0458668
GO	transsulfuration	1	5	0.0458668
GO	negative regulation of hormone metabolic process	1	5	0.0458668
GO	response to glycoside	1	5	0.0458668
GO	oxoglutarate dehydrogenase complex	1	5	0.0458668
GO	succinyl-CoA metabolic process	1	5	0.0458668
GO	citrate metabolic process	1	5	0.0458668
GO	regulation of cellular response to hypoxia	1	5	0.0458668
GO	ligase activity, forming phosphoric ester bonds	1	5	0.0458668
GO	positive regulation of DNA primase activity	1	5	0.0458668
GO	activation of protein kinase C activity	1	5	0.0458668
GO	modulation by host of viral RNA genome replication	1	5	0.0458668
GO	positive regulation of complement activation	1	5	0.0458668
GO	T-helper 17 type immune response	1	5	0.0458668
GO	respirasome	1	5	0.0458668
GO	regulation of glycogen catabolic process	1	5	0.0458668
GO	riboflavin and derivative metabolic process	1	5	0.0458668
GO	riboflavin metabolic process	1	5	0.0458668
GO	box H/ACA snoRNA binding	1	5	0.0458668
GO	box H/ACA snoRNP complex	1	5	0.0458668
GO	box H/ACA telomerase RNP complex	1	5	0.0458668
GO	positive regulation of androgen receptor activity	1	5	0.0458668
GO	cellular response to bile acid	1	5	0.0458668
GO	positive regulation of cell growth involved in cardiac muscle cell development	1	5	0.0458668
GO	DNA replication factor A complex	1	5	0.0458668
GO	mitochondrial electron transport, succinate to ubiquinone	1	5	0.0458668
GO	ubiquinone binding	1	5	0.0458668
GO	melanosome localization	1	5	0.0458668
GO	pigment granule localization	1	5	0.0458668
GO	regulation of lysosomal lumen pH	1	5	0.0458668
GO	calcium:sodium antiporter activity	1	5	0.0458668
GO	commitment complex	1	5	0.0458668
GO	oxidoreductase activity, acting on superoxide radicals as acceptor	1	5	0.0458668
GO	positive regulation of oxidative stress-induced intrinsic apoptotic signaling pathway	1	5	0.0458668
GO	response to superoxide	1	5	0.0458668
GO	superoxide dismutase activity	1	5	0.0458668
GO	transferase activity, transferring aldehyde or ketonic groups	1	5	0.0458668
GO	sequestering of calcium ion	1	5	0.0458668
GO	response to nitric oxide	1	5	0.0458668
GO	endosome to lysosome transport via multivesicular body sorting pathway	1	5	0.0458668
GO	stress granule disassembly	1	5	0.0458668
GO	tRNA threonylcarbamoyladenosine modification	1	5	0.0458668
GO	splicing factor binding	1	5	0.0458668
GO	transcription elongation factor activity	1	5	0.0458668
GO	cytoplasmic translational initiation	1	5	0.0458668
GO	[4Fe-4S] cluster assembly	1	5	0.0458668
GO	tRNA aminoacylation for protein translation	2	37	0.0467749
GO	deoxyribonucleotide metabolic process	2	37	0.0467749
GO	acute-phase response	2	37	0.0467749
GO	microtubule	8	424	0.0467985
GO	ATPase binding	3	86	0.0468844
GO	DNA replication	4	145	0.0475188
GO	catalytic step 2 spliceosome	3	87	0.0482354
GO	presynapse	4	146	0.0485137
GO	fibrillar center	4	146	0.0485137
GO	lipid biosynthetic process	9	505	0.048885
GO	mediator complex	2	38	0.0490764
GO	amino acid activation	2	38	0.0490764
GO	aminoacyl-tRNA ligase activity	2	38	0.0490764
GO	ligase activity, forming aminoacyl-tRNA and related compounds	2	38	0.0490764
GO	ligase activity, forming carbon-oxygen bonds	2	38	0.0490764
GO	tRNA aminoacylation	2	38	0.0490764
GO	NADP binding	2	38	0.0490764
GO	small-subunit processome	2	38	0.0490764
GO	regulation of mitochondrion organization	2	38	0.0490764
GO	neutral amino acid transmembrane transporter activity	2	38	0.0490764
GO	establishment of RNA localization	4	147	0.0495201
GO	nucleic acid transport	4	147	0.0495201
GO	RNA transport	4	147	0.0495201
GO	peptidase activity	3	88	0.0496054
GO	positive regulation of T cell proliferation	3	88	0.0496054

## Sheet: GO with Genes_essential_sig
Category	Term	Count in Selected Genes	Count in Total Population	P-value	Gene	Title	Symbol
GO	protein complex	130	3627	4.95526e-47	10159	ATPase H+ transporting accessory protein 2	ATP6AP2
GO	protein complex	130	3627	4.95526e-47	10383	tubulin beta 4B class IVb	TUBB4B
GO	protein complex	130	3627	4.95526e-47	10445	microspherule protein 1	MCRS1
GO	protein complex	130	3627	4.95526e-47	10525	hypoxia up-regulated 1	HYOU1
GO	protein complex	130	3627	4.95526e-47	10574	chaperonin containing TCP1 subunit 7	CCT7
GO	protein complex	130	3627	4.95526e-47	10632	ATP synthase membrane subunit g	ATP5MG
GO	protein complex	130	3627	4.95526e-47	10856	RuvB like AAA ATPase 2	RUVBL2
GO	protein complex	130	3627	4.95526e-47	11091	WD repeat domain 5	WDR5
GO	protein complex	130	3627	4.95526e-47	11258	dynactin subunit 3	DCTN3
GO	protein complex	130	3627	4.95526e-47	11267	SNF8 subunit of ESCRT-II	SNF8
GO	protein complex	130	3627	4.95526e-47	112950	mediator complex subunit 8	MED8
GO	protein complex	130	3627	4.95526e-47	11316	COPI coat complex subunit epsilon	COPE
GO	protein complex	130	3627	4.95526e-47	1155	tubulin folding cofactor B	TBCB
GO	protein complex	130	3627	4.95526e-47	1175	adaptor related protein complex 2 subunit sigma 1	AP2S1
GO	protein complex	130	3627	4.95526e-47	126328	NADH:ubiquinone oxidoreductase subunit A11	NDUFA11
GO	protein complex	130	3627	4.95526e-47	1329	cytochrome c oxidase subunit 5B	COX5B
GO	protein complex	130	3627	4.95526e-47	1337	cytochrome c oxidase subunit 6A1	COX6A1
GO	protein complex	130	3627	4.95526e-47	1340	cytochrome c oxidase subunit 6B1	COX6B1
GO	protein complex	130	3627	4.95526e-47	1349	cytochrome c oxidase subunit 7B	COX7B
GO	protein complex	130	3627	4.95526e-47	1350	cytochrome c oxidase subunit 7C	COX7C
GO	protein complex	130	3627	4.95526e-47	1460	casein kinase 2 beta	CSNK2B
GO	protein complex	130	3627	4.95526e-47	1537	cytochrome c1	CYC1
GO	protein complex	130	3627	4.95526e-47	1603	defender against cell death 1	DAD1
GO	protein complex	130	3627	4.95526e-47	1650	dolichyl-diphosphooligosaccharide--protein glycosyltransferase non-catalytic subunit	DDOST
GO	protein complex	130	3627	4.95526e-47	1678	translocase of inner mitochondrial membrane 8A	TIMM8A
GO	protein complex	130	3627	4.95526e-47	197370	NSE1 homolog, SMC5-SMC6 complex component	NSMCE1
GO	protein complex	130	3627	4.95526e-47	1981	eukaryotic translation initiation factor 4 gamma 1	EIF4G1
GO	protein complex	130	3627	4.95526e-47	1984	eukaryotic translation initiation factor 5A	EIF5A
GO	protein complex	130	3627	4.95526e-47	2064	erb-b2 receptor tyrosine kinase 2	ERBB2
GO	protein complex	130	3627	4.95526e-47	2065	erb-b2 receptor tyrosine kinase 3	ERBB3
GO	protein complex	130	3627	4.95526e-47	2193	phenylalanyl-tRNA synthetase subunit alpha	FARSA
GO	protein complex	130	3627	4.95526e-47	22818	COPI coat complex subunit zeta 1	COPZ1
GO	protein complex	130	3627	4.95526e-47	22820	COPI coat complex subunit gamma 1	COPG1
GO	protein complex	130	3627	4.95526e-47	22916	nuclear cap binding protein subunit 2	NCBP2
GO	protein complex	130	3627	4.95526e-47	22937	SREBF chaperone	SCAP
GO	protein complex	130	3627	4.95526e-47	22948	chaperonin containing TCP1 subunit 5	CCT5
GO	protein complex	130	3627	4.95526e-47	23203	peptidase, mitochondrial processing subunit alpha	PMPCA
GO	protein complex	130	3627	4.95526e-47	26519	translocase of inner mitochondrial membrane 10	TIMM10
GO	protein complex	130	3627	4.95526e-47	27243	charged multivesicular body protein 2A	CHMP2A
GO	protein complex	130	3627	4.95526e-47	2733	GLE1 RNA export mediator	GLE1
GO	protein complex	130	3627	4.95526e-47	27341	ribosomal RNA processing 7 homolog A	RRP7A
GO	protein complex	130	3627	4.95526e-47	3028	hydroxysteroid 17-beta dehydrogenase 10	HSD17B10
GO	protein complex	130	3627	4.95526e-47	3309	heat shock protein family A (Hsp70) member 5	HSPA5
GO	protein complex	130	3627	4.95526e-47	3329	heat shock protein family D (Hsp60) member 1	HSPD1
GO	protein complex	130	3627	4.95526e-47	3692	eukaryotic translation initiation factor 6	EIF6
GO	protein complex	130	3627	4.95526e-47	3875	keratin 18	KRT18
GO	protein complex	130	3627	4.95526e-47	439	guided entry of tail-anchored proteins factor 3, ATPase	GET3
GO	protein complex	130	3627	4.95526e-47	4700	NADH:ubiquinone oxidoreductase subunit A6	NDUFA6
GO	protein complex	130	3627	4.95526e-47	4702	NADH:ubiquinone oxidoreductase subunit A8	NDUFA8
GO	protein complex	130	3627	4.95526e-47	4706	NADH:ubiquinone oxidoreductase subunit AB1	NDUFAB1
GO	protein complex	130	3627	4.95526e-47	4709	NADH:ubiquinone oxidoreductase subunit B3	NDUFB3
GO	protein complex	130	3627	4.95526e-47	4710	NADH:ubiquinone oxidoreductase subunit B4	NDUFB4
GO	protein complex	130	3627	4.95526e-47	4715	NADH:ubiquinone oxidoreductase subunit B9	NDUFB9
GO	protein complex	130	3627	4.95526e-47	4716	NADH:ubiquinone oxidoreductase subunit B10	NDUFB10
GO	protein complex	130	3627	4.95526e-47	4718	NADH:ubiquinone oxidoreductase subunit C2	NDUFC2
GO	protein complex	130	3627	4.95526e-47	4725	NADH:ubiquinone oxidoreductase subunit S5	NDUFS5
GO	protein complex	130	3627	4.95526e-47	4728	NADH:ubiquinone oxidoreductase core subunit S8	NDUFS8
GO	protein complex	130	3627	4.95526e-47	476	ATPase Na+/K+ transporting subunit alpha 1	ATP1A1
GO	protein complex	130	3627	4.95526e-47	4967	oxoglutarate dehydrogenase	OGDH
GO	protein complex	130	3627	4.95526e-47	498	ATP synthase F1 subunit alpha	ATP5F1A
GO	protein complex	130	3627	4.95526e-47	506	ATP synthase F1 subunit beta	ATP5F1B
GO	protein complex	130	3627	4.95526e-47	509	ATP synthase F1 subunit gamma	ATP5F1C
GO	protein complex	130	3627	4.95526e-47	513	ATP synthase F1 subunit delta	ATP5F1D
GO	protein complex	130	3627	4.95526e-47	515	ATP synthase peripheral stalk-membrane subunit b	ATP5PB
GO	protein complex	130	3627	4.95526e-47	51606	ATPase H+ transporting V1 subunit H	ATP6V1H
GO	protein complex	130	3627	4.95526e-47	51659	GINS complex subunit 2	GINS2
GO	protein complex	130	3627	4.95526e-47	521	ATP synthase membrane subunit e	ATP5ME
GO	protein complex	130	3627	4.95526e-47	527	ATPase H+ transporting V0 subunit c	ATP6V0C
GO	protein complex	130	3627	4.95526e-47	533	ATPase H+ transporting V0 subunit b	ATP6V0B
GO	protein complex	130	3627	4.95526e-47	537	ATPase H+ transporting accessory protein 1	ATP6AP1
GO	protein complex	130	3627	4.95526e-47	54205	cytochrome c, somatic	CYCS
GO	protein complex	130	3627	4.95526e-47	54512	exosome component 4	EXOSC4
GO	protein complex	130	3627	4.95526e-47	5518	protein phosphatase 2 scaffold subunit Aalpha	PPP2R1A
GO	protein complex	130	3627	4.95526e-47	5524	protein phosphatase 2 phosphatase activator	PTPA
GO	protein complex	130	3627	4.95526e-47	5531	protein phosphatase 4 catalytic subunit	PPP4C
GO	protein complex	130	3627	4.95526e-47	55588	mediator complex subunit 29	MED29
GO	protein complex	130	3627	4.95526e-47	5683	proteasome 20S subunit alpha 2	PSMA2
GO	protein complex	130	3627	4.95526e-47	5684	proteasome 20S subunit alpha 3	PSMA3
GO	protein complex	130	3627	4.95526e-47	5686	proteasome 20S subunit alpha 5	PSMA5
GO	protein complex	130	3627	4.95526e-47	5687	proteasome 20S subunit alpha 6	PSMA6
GO	protein complex	130	3627	4.95526e-47	5689	proteasome 20S subunit beta 1	PSMB1
GO	protein complex	130	3627	4.95526e-47	5691	proteasome 20S subunit beta 3	PSMB3
GO	protein complex	130	3627	4.95526e-47	5692	proteasome 20S subunit beta 4	PSMB4
GO	protein complex	130	3627	4.95526e-47	5693	proteasome 20S subunit beta 5	PSMB5
GO	protein complex	130	3627	4.95526e-47	5694	proteasome 20S subunit beta 6	PSMB6
GO	protein complex	130	3627	4.95526e-47	5695	proteasome 20S subunit beta 7	PSMB7
GO	protein complex	130	3627	4.95526e-47	5702	proteasome 26S subunit, ATPase 3	PSMC3
GO	protein complex	130	3627	4.95526e-47	5704	proteasome 26S subunit, ATPase 4	PSMC4
GO	protein complex	130	3627	4.95526e-47	5708	proteasome 26S subunit ubiquitin receptor, non-ATPase 2	PSMD2
GO	protein complex	130	3627	4.95526e-47	5709	proteasome 26S subunit, non-ATPase 3	PSMD3
GO	protein complex	130	3627	4.95526e-47	5710	proteasome 26S subunit ubiquitin receptor, non-ATPase 4	PSMD4
GO	protein complex	130	3627	4.95526e-47	5713	proteasome 26S subunit, non-ATPase 7	PSMD7
GO	protein complex	130	3627	4.95526e-47	5714	proteasome 26S subunit, non-ATPase 8	PSMD8
GO	protein complex	130	3627	4.95526e-47	5719	proteasome 26S subunit, non-ATPase 13	PSMD13
GO	protein complex	130	3627	4.95526e-47	58477	SRP receptor subunit beta	SRPRB
GO	protein complex	130	3627	4.95526e-47	5905	Ran GTPase activating protein 1	RANGAP1
GO	protein complex	130	3627	4.95526e-47	6119	replication protein A3	RPA3
GO	protein complex	130	3627	4.95526e-47	6184	ribophorin I	RPN1
GO	protein complex	130	3627	4.95526e-47	6185	ribophorin II	RPN2
GO	protein complex	130	3627	4.95526e-47	65082	VPS33A core subunit of CORVET and HOPS complexes	VPS33A
GO	protein complex	130	3627	4.95526e-47	6734	SRP receptor subunit alpha	SRPRA
GO	protein complex	130	3627	4.95526e-47	6827	SPT4 homolog, DSIF elongation factor subunit	SUPT4H1
GO	protein complex	130	3627	4.95526e-47	6903	tubulin folding cofactor C	TBCC
GO	protein complex	130	3627	4.95526e-47	6921	elongin C	ELOC
GO	protein complex	130	3627	4.95526e-47	6923	elongin B	ELOB
GO	protein complex	130	3627	4.95526e-47	7184	heat shock protein 90 beta family member 1	HSP90B1
GO	protein complex	130	3627	4.95526e-47	7384	ubiquinol-cytochrome c reductase core protein 1	UQCRC1
GO	protein complex	130	3627	4.95526e-47	7386	ubiquinol-cytochrome c reductase, Rieske iron-sulfur polypeptide 1	UQCRFS1
GO	protein complex	130	3627	4.95526e-47	7415	valosin containing protein	VCP
GO	protein complex	130	3627	4.95526e-47	746	transmembrane protein 258	TMEM258
GO	protein complex	130	3627	4.95526e-47	79084	WD repeat domain 77	WDR77
GO	protein complex	130	3627	4.95526e-47	7936	negative elongation factor complex member E	NELFE
GO	protein complex	130	3627	4.95526e-47	79980	DSN1 component of MIS12 kinetochore complex	DSN1
GO	protein complex	130	3627	4.95526e-47	80789	integrator complex subunit 5	INTS5
GO	protein complex	130	3627	4.95526e-47	81572	p53 and DNA damage regulated 1	PDRG1
GO	protein complex	130	3627	4.95526e-47	84313	vacuolar protein sorting 25 homolog	VPS25
GO	protein complex	130	3627	4.95526e-47	84321	THO complex subunit 3	THOC3
GO	protein complex	130	3627	4.95526e-47	84447	synoviolin 1	SYVN1
GO	protein complex	130	3627	4.95526e-47	8480	ribonucleic acid export 1	RAE1
GO	protein complex	130	3627	4.95526e-47	85403	ELL associated factor 1	EAF1
GO	protein complex	130	3627	4.95526e-47	8655	dynein light chain LC8-type 1	DYNLL1
GO	protein complex	130	3627	4.95526e-47	8668	eukaryotic translation initiation factor 3 subunit I	EIF3I
GO	protein complex	130	3627	4.95526e-47	9093	DnaJ heat shock protein family (Hsp40) member A3	DNAJA3
GO	protein complex	130	3627	4.95526e-47	9114	ATPase H+ transporting V0 subunit d1	ATP6V0D1
GO	protein complex	130	3627	4.95526e-47	92856	IMP U3 small nucleolar ribonucleoprotein 4	IMP4
GO	protein complex	130	3627	4.95526e-47	9296	ATPase H+ transporting V1 subunit F	ATP6V1F
GO	protein complex	130	3627	4.95526e-47	9377	cytochrome c oxidase subunit 5A	COX5A
GO	protein complex	130	3627	4.95526e-47	9551	ATP synthase membrane subunit f	ATP5MF
GO	protein complex	130	3627	4.95526e-47	9789	signal peptidase complex subunit 2	SPCS2
GO	protein complex	130	3627	4.95526e-47	9817	kelch like ECH associated protein 1	KEAP1
GO	mitochondrial part	72	1067	3.0909e-41	10063	cytochrome c oxidase copper chaperone COX17	COX17
GO	mitochondrial part	72	1067	3.0909e-41	10632	ATP synthase membrane subunit g	ATP5MG
GO	mitochondrial part	72	1067	3.0909e-41	116540	mitochondrial ribosomal protein L53	MRPL53
GO	mitochondrial part	72	1067	3.0909e-41	118487	coiled-coil-helix-coiled-coil-helix domain containing 1	CHCHD1
GO	mitochondrial part	72	1067	3.0909e-41	124995	mitochondrial ribosomal protein L10	MRPL10
GO	mitochondrial part	72	1067	3.0909e-41	126328	NADH:ubiquinone oxidoreductase subunit A11	NDUFA11
GO	mitochondrial part	72	1067	3.0909e-41	1329	cytochrome c oxidase subunit 5B	COX5B
GO	mitochondrial part	72	1067	3.0909e-41	1337	cytochrome c oxidase subunit 6A1	COX6A1
GO	mitochondrial part	72	1067	3.0909e-41	1340	cytochrome c oxidase subunit 6B1	COX6B1
GO	mitochondrial part	72	1067	3.0909e-41	1349	cytochrome c oxidase subunit 7B	COX7B
GO	mitochondrial part	72	1067	3.0909e-41	1350	cytochrome c oxidase subunit 7C	COX7C
GO	mitochondrial part	72	1067	3.0909e-41	1537	cytochrome c1	CYC1
GO	mitochondrial part	72	1067	3.0909e-41	1678	translocase of inner mitochondrial membrane 8A	TIMM8A
GO	mitochondrial part	72	1067	3.0909e-41	23203	peptidase, mitochondrial processing subunit alpha	PMPCA
GO	mitochondrial part	72	1067	3.0909e-41	25813	SAMM50 sorting and assembly machinery component	SAMM50
GO	mitochondrial part	72	1067	3.0909e-41	26519	translocase of inner mitochondrial membrane 10	TIMM10
GO	mitochondrial part	72	1067	3.0909e-41	2671	growth factor, augmenter of liver regeneration	GFER
GO	mitochondrial part	72	1067	3.0909e-41	27166	PRELI domain containing 1	PRELID1
GO	mitochondrial part	72	1067	3.0909e-41	3028	hydroxysteroid 17-beta dehydrogenase 10	HSD17B10
GO	mitochondrial part	72	1067	3.0909e-41	3313	heat shock protein family A (Hsp70) member 9	HSPA9
GO	mitochondrial part	72	1067	3.0909e-41	3329	heat shock protein family D (Hsp60) member 1	HSPD1
GO	mitochondrial part	72	1067	3.0909e-41	3336	heat shock protein family E (Hsp10) member 1	HSPE1
GO	mitochondrial part	72	1067	3.0909e-41	4700	NADH:ubiquinone oxidoreductase subunit A6	NDUFA6
GO	mitochondrial part	72	1067	3.0909e-41	4702	NADH:ubiquinone oxidoreductase subunit A8	NDUFA8
GO	mitochondrial part	72	1067	3.0909e-41	4706	NADH:ubiquinone oxidoreductase subunit AB1	NDUFAB1
GO	mitochondrial part	72	1067	3.0909e-41	4709	NADH:ubiquinone oxidoreductase subunit B3	NDUFB3
GO	mitochondrial part	72	1067	3.0909e-41	4710	NADH:ubiquinone oxidoreductase subunit B4	NDUFB4
GO	mitochondrial part	72	1067	3.0909e-41	4715	NADH:ubiquinone oxidoreductase subunit B9	NDUFB9
GO	mitochondrial part	72	1067	3.0909e-41	4716	NADH:ubiquinone oxidoreductase subunit B10	NDUFB10
GO	mitochondrial part	72	1067	3.0909e-41	4718	NADH:ubiquinone oxidoreductase subunit C2	NDUFC2
GO	mitochondrial part	72	1067	3.0909e-41	4725	NADH:ubiquinone oxidoreductase subunit S5	NDUFS5
GO	mitochondrial part	72	1067	3.0909e-41	4728	NADH:ubiquinone oxidoreductase core subunit S8	NDUFS8
GO	mitochondrial part	72	1067	3.0909e-41	4967	oxoglutarate dehydrogenase	OGDH
GO	mitochondrial part	72	1067	3.0909e-41	498	ATP synthase F1 subunit alpha	ATP5F1A
GO	mitochondrial part	72	1067	3.0909e-41	50	aconitase 2	ACO2
GO	mitochondrial part	72	1067	3.0909e-41	506	ATP synthase F1 subunit beta	ATP5F1B
GO	mitochondrial part	72	1067	3.0909e-41	509	ATP synthase F1 subunit gamma	ATP5F1C
GO	mitochondrial part	72	1067	3.0909e-41	51024	fission, mitochondrial 1	FIS1
GO	mitochondrial part	72	1067	3.0909e-41	51025	presequence translocase associated motor 16	PAM16
GO	mitochondrial part	72	1067	3.0909e-41	51142	coiled-coil-helix-coiled-coil-helix domain containing 2	CHCHD2
GO	mitochondrial part	72	1067	3.0909e-41	51218	glutaredoxin 5	GLRX5
GO	mitochondrial part	72	1067	3.0909e-41	513	ATP synthase F1 subunit delta	ATP5F1D
GO	mitochondrial part	72	1067	3.0909e-41	515	ATP synthase peripheral stalk-membrane subunit b	ATP5PB
GO	mitochondrial part	72	1067	3.0909e-41	51649	mitochondrial ribosomal protein S23	MRPS23
GO	mitochondrial part	72	1067	3.0909e-41	521	ATP synthase membrane subunit e	ATP5ME
GO	mitochondrial part	72	1067	3.0909e-41	5245	prohibitin 1	PHB1
GO	mitochondrial part	72	1067	3.0909e-41	5250	solute carrier family 25 member 3	SLC25A3
GO	mitochondrial part	72	1067	3.0909e-41	54148	mitochondrial ribosomal protein L39	MRPL39
GO	mitochondrial part	72	1067	3.0909e-41	54205	cytochrome c, somatic	CYCS
GO	mitochondrial part	72	1067	3.0909e-41	55168	mitochondrial ribosomal protein S18A	MRPS18A
GO	mitochondrial part	72	1067	3.0909e-41	6182	mitochondrial ribosomal protein L12	MRPL12
GO	mitochondrial part	72	1067	3.0909e-41	63875	mitochondrial ribosomal protein L17	MRPL17
GO	mitochondrial part	72	1067	3.0909e-41	6390	succinate dehydrogenase complex iron sulfur subunit B	SDHB
GO	mitochondrial part	72	1067	3.0909e-41	64963	mitochondrial ribosomal protein S11	MRPS11
GO	mitochondrial part	72	1067	3.0909e-41	64975	mitochondrial ribosomal protein L41	MRPL41
GO	mitochondrial part	72	1067	3.0909e-41	64978	mitochondrial ribosomal protein L38	MRPL38
GO	mitochondrial part	72	1067	3.0909e-41	64981	mitochondrial ribosomal protein L34	MRPL34
GO	mitochondrial part	72	1067	3.0909e-41	65993	mitochondrial ribosomal protein S34	MRPS34
GO	mitochondrial part	72	1067	3.0909e-41	6647	superoxide dismutase 1	SOD1
GO	mitochondrial part	72	1067	3.0909e-41	708	complement C1q binding protein	C1QBP
GO	mitochondrial part	72	1067	3.0909e-41	7384	ubiquinol-cytochrome c reductase core protein 1	UQCRC1
GO	mitochondrial part	72	1067	3.0909e-41	7386	ubiquinol-cytochrome c reductase, Rieske iron-sulfur polypeptide 1	UQCRFS1
GO	mitochondrial part	72	1067	3.0909e-41	78988	mitochondrial ribosomal protein L57	MRPL57
GO	mitochondrial part	72	1067	3.0909e-41	80273	GrpE like 1, mitochondrial	GRPEL1
GO	mitochondrial part	72	1067	3.0909e-41	80347	Coenzyme A synthase	COASY
GO	mitochondrial part	72	1067	3.0909e-41	85476	G elongation factor mitochondrial 1	GFM1
GO	mitochondrial part	72	1067	3.0909e-41	9054	NFS1 cysteine desulfurase	NFS1
GO	mitochondrial part	72	1067	3.0909e-41	9093	DnaJ heat shock protein family (Hsp40) member A3	DNAJA3
GO	mitochondrial part	72	1067	3.0909e-41	9361	lon peptidase 1, mitochondrial	LONP1
GO	mitochondrial part	72	1067	3.0909e-41	9377	cytochrome c oxidase subunit 5A	COX5A
GO	mitochondrial part	72	1067	3.0909e-41	9551	ATP synthase membrane subunit f	ATP5MF
GO	mitochondrial part	72	1067	3.0909e-41	9927	mitofusin 2	MFN2
GO	mitochondrion	76	1345	2.78419e-38	10632	ATP synthase membrane subunit g	ATP5MG
GO	mitochondrion	76	1345	2.78419e-38	116540	mitochondrial ribosomal protein L53	MRPL53
GO	mitochondrion	76	1345	2.78419e-38	118487	coiled-coil-helix-coiled-coil-helix domain containing 1	CHCHD1
GO	mitochondrion	76	1345	2.78419e-38	124995	mitochondrial ribosomal protein L10	MRPL10
GO	mitochondrion	76	1345	2.78419e-38	126328	NADH:ubiquinone oxidoreductase subunit A11	NDUFA11
GO	mitochondrion	76	1345	2.78419e-38	1329	cytochrome c oxidase subunit 5B	COX5B
GO	mitochondrion	76	1345	2.78419e-38	1337	cytochrome c oxidase subunit 6A1	COX6A1
GO	mitochondrion	76	1345	2.78419e-38	1340	cytochrome c oxidase subunit 6B1	COX6B1
GO	mitochondrion	76	1345	2.78419e-38	1349	cytochrome c oxidase subunit 7B	COX7B
GO	mitochondrion	76	1345	2.78419e-38	1350	cytochrome c oxidase subunit 7C	COX7C
GO	mitochondrion	76	1345	2.78419e-38	140823	reactive oxygen species modulator 1	ROMO1
GO	mitochondrion	76	1345	2.78419e-38	1537	cytochrome c1	CYC1
GO	mitochondrion	76	1345	2.78419e-38	16	alanyl-tRNA synthetase 1	AARS1
GO	mitochondrion	76	1345	2.78419e-38	1678	translocase of inner mitochondrial membrane 8A	TIMM8A
GO	mitochondrion	76	1345	2.78419e-38	1841	deoxythymidylate kinase	DTYMK
GO	mitochondrion	76	1345	2.78419e-38	23203	peptidase, mitochondrial processing subunit alpha	PMPCA
GO	mitochondrion	76	1345	2.78419e-38	25813	SAMM50 sorting and assembly machinery component	SAMM50
GO	mitochondrion	76	1345	2.78419e-38	26519	translocase of inner mitochondrial membrane 10	TIMM10
GO	mitochondrion	76	1345	2.78419e-38	2671	growth factor, augmenter of liver regeneration	GFER
GO	mitochondrion	76	1345	2.78419e-38	27166	PRELI domain containing 1	PRELID1
GO	mitochondrion	76	1345	2.78419e-38	3028	hydroxysteroid 17-beta dehydrogenase 10	HSD17B10
GO	mitochondrion	76	1345	2.78419e-38	3309	heat shock protein family A (Hsp70) member 5	HSPA5
GO	mitochondrion	76	1345	2.78419e-38	3313	heat shock protein family A (Hsp70) member 9	HSPA9
GO	mitochondrion	76	1345	2.78419e-38	3329	heat shock protein family D (Hsp60) member 1	HSPD1
GO	mitochondrion	76	1345	2.78419e-38	3336	heat shock protein family E (Hsp10) member 1	HSPE1
GO	mitochondrion	76	1345	2.78419e-38	4522	methylenetetrahydrofolate dehydrogenase, cyclohydrolase and formyltetrahydrofolate synthetase 1	MTHFD1
GO	mitochondrion	76	1345	2.78419e-38	4702	NADH:ubiquinone oxidoreductase subunit A8	NDUFA8
GO	mitochondrion	76	1345	2.78419e-38	4706	NADH:ubiquinone oxidoreductase subunit AB1	NDUFAB1
GO	mitochondrion	76	1345	2.78419e-38	4710	NADH:ubiquinone oxidoreductase subunit B4	NDUFB4
GO	mitochondrion	76	1345	2.78419e-38	4715	NADH:ubiquinone oxidoreductase subunit B9	NDUFB9
GO	mitochondrion	76	1345	2.78419e-38	4718	NADH:ubiquinone oxidoreductase subunit C2	NDUFC2
GO	mitochondrion	76	1345	2.78419e-38	4725	NADH:ubiquinone oxidoreductase subunit S5	NDUFS5
GO	mitochondrion	76	1345	2.78419e-38	4728	NADH:ubiquinone oxidoreductase core subunit S8	NDUFS8
GO	mitochondrion	76	1345	2.78419e-38	4967	oxoglutarate dehydrogenase	OGDH
GO	mitochondrion	76	1345	2.78419e-38	498	ATP synthase F1 subunit alpha	ATP5F1A
GO	mitochondrion	76	1345	2.78419e-38	50	aconitase 2	ACO2
GO	mitochondrion	76	1345	2.78419e-38	506	ATP synthase F1 subunit beta	ATP5F1B
GO	mitochondrion	76	1345	2.78419e-38	509	ATP synthase F1 subunit gamma	ATP5F1C
GO	mitochondrion	76	1345	2.78419e-38	51024	fission, mitochondrial 1	FIS1
GO	mitochondrion	76	1345	2.78419e-38	51142	coiled-coil-helix-coiled-coil-helix domain containing 2	CHCHD2
GO	mitochondrion	76	1345	2.78419e-38	51218	glutaredoxin 5	GLRX5
GO	mitochondrion	76	1345	2.78419e-38	513	ATP synthase F1 subunit delta	ATP5F1D
GO	mitochondrion	76	1345	2.78419e-38	515	ATP synthase peripheral stalk-membrane subunit b	ATP5PB
GO	mitochondrion	76	1345	2.78419e-38	51649	mitochondrial ribosomal protein S23	MRPS23
GO	mitochondrion	76	1345	2.78419e-38	521	ATP synthase membrane subunit e	ATP5ME
GO	mitochondrion	76	1345	2.78419e-38	5245	prohibitin 1	PHB1
GO	mitochondrion	76	1345	2.78419e-38	5250	solute carrier family 25 member 3	SLC25A3
GO	mitochondrion	76	1345	2.78419e-38	54148	mitochondrial ribosomal protein L39	MRPL39
GO	mitochondrion	76	1345	2.78419e-38	54205	cytochrome c, somatic	CYCS
GO	mitochondrion	76	1345	2.78419e-38	55168	mitochondrial ribosomal protein S18A	MRPS18A
GO	mitochondrion	76	1345	2.78419e-38	5518	protein phosphatase 2 scaffold subunit Aalpha	PPP2R1A
GO	mitochondrion	76	1345	2.78419e-38	55312	riboflavin kinase	RFK
GO	mitochondrion	76	1345	2.78419e-38	5692	proteasome 20S subunit beta 4	PSMB4
GO	mitochondrion	76	1345	2.78419e-38	6182	mitochondrial ribosomal protein L12	MRPL12
GO	mitochondrion	76	1345	2.78419e-38	63875	mitochondrial ribosomal protein L17	MRPL17
GO	mitochondrion	76	1345	2.78419e-38	6390	succinate dehydrogenase complex iron sulfur subunit B	SDHB
GO	mitochondrion	76	1345	2.78419e-38	64963	mitochondrial ribosomal protein S11	MRPS11
GO	mitochondrion	76	1345	2.78419e-38	64975	mitochondrial ribosomal protein L41	MRPL41
GO	mitochondrion	76	1345	2.78419e-38	64978	mitochondrial ribosomal protein L38	MRPL38
GO	mitochondrion	76	1345	2.78419e-38	64981	mitochondrial ribosomal protein L34	MRPL34
GO	mitochondrion	76	1345	2.78419e-38	65993	mitochondrial ribosomal protein S34	MRPS34
GO	mitochondrion	76	1345	2.78419e-38	6647	superoxide dismutase 1	SOD1
GO	mitochondrion	76	1345	2.78419e-38	7037	transferrin receptor	TFRC
GO	mitochondrion	76	1345	2.78419e-38	708	complement C1q binding protein	C1QBP
GO	mitochondrion	76	1345	2.78419e-38	7384	ubiquinol-cytochrome c reductase core protein 1	UQCRC1
GO	mitochondrion	76	1345	2.78419e-38	7386	ubiquinol-cytochrome c reductase, Rieske iron-sulfur polypeptide 1	UQCRFS1
GO	mitochondrion	76	1345	2.78419e-38	78988	mitochondrial ribosomal protein L57	MRPL57
GO	mitochondrion	76	1345	2.78419e-38	79693	yrdC N6-threonylcarbamoyltransferase domain containing	YRDC
GO	mitochondrion	76	1345	2.78419e-38	80273	GrpE like 1, mitochondrial	GRPEL1
GO	mitochondrion	76	1345	2.78419e-38	85476	G elongation factor mitochondrial 1	GFM1
GO	mitochondrion	76	1345	2.78419e-38	8655	dynein light chain LC8-type 1	DYNLL1
GO	mitochondrion	76	1345	2.78419e-38	9054	NFS1 cysteine desulfurase	NFS1
GO	mitochondrion	76	1345	2.78419e-38	9093	DnaJ heat shock protein family (Hsp40) member A3	DNAJA3
GO	mitochondrion	76	1345	2.78419e-38	9361	lon peptidase 1, mitochondrial	LONP1
GO	mitochondrion	76	1345	2.78419e-38	9551	ATP synthase membrane subunit f	ATP5MF
GO	mitochondrion	76	1345	2.78419e-38	9927	mitofusin 2	MFN2
GO	mitochondrial inner membrane	49	436	3.78424e-38	10632	ATP synthase membrane subunit g	ATP5MG
GO	mitochondrial inner membrane	49	436	3.78424e-38	116540	mitochondrial ribosomal protein L53	MRPL53
GO	mitochondrial inner membrane	49	436	3.78424e-38	118487	coiled-coil-helix-coiled-coil-helix domain containing 1	CHCHD1
GO	mitochondrial inner membrane	49	436	3.78424e-38	124995	mitochondrial ribosomal protein L10	MRPL10
GO	mitochondrial inner membrane	49	436	3.78424e-38	126328	NADH:ubiquinone oxidoreductase subunit A11	NDUFA11
GO	mitochondrial inner membrane	49	436	3.78424e-38	1329	cytochrome c oxidase subunit 5B	COX5B
GO	mitochondrial inner membrane	49	436	3.78424e-38	1337	cytochrome c oxidase subunit 6A1	COX6A1
GO	mitochondrial inner membrane	49	436	3.78424e-38	1340	cytochrome c oxidase subunit 6B1	COX6B1
GO	mitochondrial inner membrane	49	436	3.78424e-38	1349	cytochrome c oxidase subunit 7B	COX7B
GO	mitochondrial inner membrane	49	436	3.78424e-38	1350	cytochrome c oxidase subunit 7C	COX7C
GO	mitochondrial inner membrane	49	436	3.78424e-38	1537	cytochrome c1	CYC1
GO	mitochondrial inner membrane	49	436	3.78424e-38	1678	translocase of inner mitochondrial membrane 8A	TIMM8A
GO	mitochondrial inner membrane	49	436	3.78424e-38	23203	peptidase, mitochondrial processing subunit alpha	PMPCA
GO	mitochondrial inner membrane	49	436	3.78424e-38	26519	translocase of inner mitochondrial membrane 10	TIMM10
GO	mitochondrial inner membrane	49	436	3.78424e-38	3329	heat shock protein family D (Hsp60) member 1	HSPD1
GO	mitochondrial inner membrane	49	436	3.78424e-38	4700	NADH:ubiquinone oxidoreductase subunit A6	NDUFA6
GO	mitochondrial inner membrane	49	436	3.78424e-38	4702	NADH:ubiquinone oxidoreductase subunit A8	NDUFA8
GO	mitochondrial inner membrane	49	436	3.78424e-38	4706	NADH:ubiquinone oxidoreductase subunit AB1	NDUFAB1
GO	mitochondrial inner membrane	49	436	3.78424e-38	4709	NADH:ubiquinone oxidoreductase subunit B3	NDUFB3
GO	mitochondrial inner membrane	49	436	3.78424e-38	4710	NADH:ubiquinone oxidoreductase subunit B4	NDUFB4
GO	mitochondrial inner membrane	49	436	3.78424e-38	4715	NADH:ubiquinone oxidoreductase subunit B9	NDUFB9
GO	mitochondrial inner membrane	49	436	3.78424e-38	4716	NADH:ubiquinone oxidoreductase subunit B10	NDUFB10
GO	mitochondrial inner membrane	49	436	3.78424e-38	4718	NADH:ubiquinone oxidoreductase subunit C2	NDUFC2
GO	mitochondrial inner membrane	49	436	3.78424e-38	4725	NADH:ubiquinone oxidoreductase subunit S5	NDUFS5
GO	mitochondrial inner membrane	49	436	3.78424e-38	498	ATP synthase F1 subunit alpha	ATP5F1A
GO	mitochondrial inner membrane	49	436	3.78424e-38	506	ATP synthase F1 subunit beta	ATP5F1B
GO	mitochondrial inner membrane	49	436	3.78424e-38	509	ATP synthase F1 subunit gamma	ATP5F1C
GO	mitochondrial inner membrane	49	436	3.78424e-38	513	ATP synthase F1 subunit delta	ATP5F1D
GO	mitochondrial inner membrane	49	436	3.78424e-38	515	ATP synthase peripheral stalk-membrane subunit b	ATP5PB
GO	mitochondrial inner membrane	49	436	3.78424e-38	51649	mitochondrial ribosomal protein S23	MRPS23
GO	mitochondrial inner membrane	49	436	3.78424e-38	521	ATP synthase membrane subunit e	ATP5ME
GO	mitochondrial inner membrane	49	436	3.78424e-38	5245	prohibitin 1	PHB1
GO	mitochondrial inner membrane	49	436	3.78424e-38	5250	solute carrier family 25 member 3	SLC25A3
GO	mitochondrial inner membrane	49	436	3.78424e-38	54148	mitochondrial ribosomal protein L39	MRPL39
GO	mitochondrial inner membrane	49	436	3.78424e-38	54205	cytochrome c, somatic	CYCS
GO	mitochondrial inner membrane	49	436	3.78424e-38	55168	mitochondrial ribosomal protein S18A	MRPS18A
GO	mitochondrial inner membrane	49	436	3.78424e-38	6182	mitochondrial ribosomal protein L12	MRPL12
GO	mitochondrial inner membrane	49	436	3.78424e-38	63875	mitochondrial ribosomal protein L17	MRPL17
GO	mitochondrial inner membrane	49	436	3.78424e-38	6390	succinate dehydrogenase complex iron sulfur subunit B	SDHB
GO	mitochondrial inner membrane	49	436	3.78424e-38	64963	mitochondrial ribosomal protein S11	MRPS11
GO	mitochondrial inner membrane	49	436	3.78424e-38	64975	mitochondrial ribosomal protein L41	MRPL41
GO	mitochondrial inner membrane	49	436	3.78424e-38	64978	mitochondrial ribosomal protein L38	MRPL38
GO	mitochondrial inner membrane	49	436	3.78424e-38	64981	mitochondrial ribosomal protein L34	MRPL34
GO	mitochondrial inner membrane	49	436	3.78424e-38	65993	mitochondrial ribosomal protein S34	MRPS34
GO	mitochondrial inner membrane	49	436	3.78424e-38	7384	ubiquinol-cytochrome c reductase core protein 1	UQCRC1
GO	mitochondrial inner membrane	49	436	3.78424e-38	7386	ubiquinol-cytochrome c reductase, Rieske iron-sulfur polypeptide 1	UQCRFS1
GO	mitochondrial inner membrane	49	436	3.78424e-38	78988	mitochondrial ribosomal protein L57	MRPL57
GO	mitochondrial inner membrane	49	436	3.78424e-38	9377	cytochrome c oxidase subunit 5A	COX5A
GO	mitochondrial inner membrane	49	436	3.78424e-38	9551	ATP synthase membrane subunit f	ATP5MF
GO	organelle membrane	113	3349	4.39802e-37	10113	prolactin regulatory element binding	PREB
GO	organelle membrane	113	3349	4.39802e-37	10159	ATPase H+ transporting accessory protein 2	ATP6AP2
GO	organelle membrane	113	3349	4.39802e-37	10237	solute carrier family 35 member B1	SLC35B1
GO	organelle membrane	113	3349	4.39802e-37	10423	CDP-diacylglycerol--inositol 3-phosphatidyltransferase	CDIPT
GO	organelle membrane	113	3349	4.39802e-37	10632	ATP synthase membrane subunit g	ATP5MG
GO	organelle membrane	113	3349	4.39802e-37	10959	transmembrane p24 trafficking protein 2	TMED2
GO	organelle membrane	113	3349	4.39802e-37	10972	transmembrane p24 trafficking protein 10	TMED10
GO	organelle membrane	113	3349	4.39802e-37	11267	SNF8 subunit of ESCRT-II	SNF8
GO	organelle membrane	113	3349	4.39802e-37	11316	COPI coat complex subunit epsilon	COPE
GO	organelle membrane	113	3349	4.39802e-37	116150	NUS1 dehydrodolichyl diphosphate synthase subunit	NUS1
GO	organelle membrane	113	3349	4.39802e-37	116540	mitochondrial ribosomal protein L53	MRPL53
GO	organelle membrane	113	3349	4.39802e-37	1175	adaptor related protein complex 2 subunit sigma 1	AP2S1
GO	organelle membrane	113	3349	4.39802e-37	118487	coiled-coil-helix-coiled-coil-helix domain containing 1	CHCHD1
GO	organelle membrane	113	3349	4.39802e-37	124995	mitochondrial ribosomal protein L10	MRPL10
GO	organelle membrane	113	3349	4.39802e-37	126328	NADH:ubiquinone oxidoreductase subunit A11	NDUFA11
GO	organelle membrane	113	3349	4.39802e-37	1329	cytochrome c oxidase subunit 5B	COX5B
GO	organelle membrane	113	3349	4.39802e-37	1337	cytochrome c oxidase subunit 6A1	COX6A1
GO	organelle membrane	113	3349	4.39802e-37	1340	cytochrome c oxidase subunit 6B1	COX6B1
GO	organelle membrane	113	3349	4.39802e-37	1349	cytochrome c oxidase subunit 7B	COX7B
GO	organelle membrane	113	3349	4.39802e-37	1350	cytochrome c oxidase subunit 7C	COX7C
GO	organelle membrane	113	3349	4.39802e-37	1537	cytochrome c1	CYC1
GO	organelle membrane	113	3349	4.39802e-37	1603	defender against cell death 1	DAD1
GO	organelle membrane	113	3349	4.39802e-37	1650	dolichyl-diphosphooligosaccharide--protein glycosyltransferase non-catalytic subunit	DDOST
GO	organelle membrane	113	3349	4.39802e-37	1678	translocase of inner mitochondrial membrane 8A	TIMM8A
GO	organelle membrane	113	3349	4.39802e-37	1984	eukaryotic translation initiation factor 5A	EIF5A
GO	organelle membrane	113	3349	4.39802e-37	2064	erb-b2 receptor tyrosine kinase 2	ERBB2
GO	organelle membrane	113	3349	4.39802e-37	22818	COPI coat complex subunit zeta 1	COPZ1
GO	organelle membrane	113	3349	4.39802e-37	22820	COPI coat complex subunit gamma 1	COPG1
GO	organelle membrane	113	3349	4.39802e-37	22937	SREBF chaperone	SCAP
GO	organelle membrane	113	3349	4.39802e-37	23203	peptidase, mitochondrial processing subunit alpha	PMPCA
GO	organelle membrane	113	3349	4.39802e-37	25813	SAMM50 sorting and assembly machinery component	SAMM50
GO	organelle membrane	113	3349	4.39802e-37	2597	glyceraldehyde-3-phosphate dehydrogenase	GAPDH
GO	organelle membrane	113	3349	4.39802e-37	26519	translocase of inner mitochondrial membrane 10	TIMM10
GO	organelle membrane	113	3349	4.39802e-37	27243	charged multivesicular body protein 2A	CHMP2A
GO	organelle membrane	113	3349	4.39802e-37	2733	GLE1 RNA export mediator	GLE1
GO	organelle membrane	113	3349	4.39802e-37	28956	late endosomal/lysosomal adaptor, MAPK and MTOR activator 2	LAMTOR2
GO	organelle membrane	113	3349	4.39802e-37	29097	cornichon family AMPA receptor auxiliary protein 4	CNIH4
GO	organelle membrane	113	3349	4.39802e-37	29927	SEC61 translocon subunit alpha 1	SEC61A1
GO	organelle membrane	113	3349	4.39802e-37	3156	3-hydroxy-3-methylglutaryl-CoA reductase	HMGCR
GO	organelle membrane	113	3349	4.39802e-37	3309	heat shock protein family A (Hsp70) member 5	HSPA5
GO	organelle membrane	113	3349	4.39802e-37	3329	heat shock protein family D (Hsp60) member 1	HSPD1
GO	organelle membrane	113	3349	4.39802e-37	4700	NADH:ubiquinone oxidoreductase subunit A6	NDUFA6
GO	organelle membrane	113	3349	4.39802e-37	4702	NADH:ubiquinone oxidoreductase subunit A8	NDUFA8
GO	organelle membrane	113	3349	4.39802e-37	4706	NADH:ubiquinone oxidoreductase subunit AB1	NDUFAB1
GO	organelle membrane	113	3349	4.39802e-37	4709	NADH:ubiquinone oxidoreductase subunit B3	NDUFB3
GO	organelle membrane	113	3349	4.39802e-37	4710	NADH:ubiquinone oxidoreductase subunit B4	NDUFB4
GO	organelle membrane	113	3349	4.39802e-37	4715	NADH:ubiquinone oxidoreductase subunit B9	NDUFB9
GO	organelle membrane	113	3349	4.39802e-37	4716	NADH:ubiquinone oxidoreductase subunit B10	NDUFB10
GO	organelle membrane	113	3349	4.39802e-37	4718	NADH:ubiquinone oxidoreductase subunit C2	NDUFC2
GO	organelle membrane	113	3349	4.39802e-37	4725	NADH:ubiquinone oxidoreductase subunit S5	NDUFS5
GO	organelle membrane	113	3349	4.39802e-37	476	ATPase Na+/K+ transporting subunit alpha 1	ATP1A1
GO	organelle membrane	113	3349	4.39802e-37	488	ATPase sarcoplasmic/endoplasmic reticulum Ca2+ transporting 2	ATP2A2
GO	organelle membrane	113	3349	4.39802e-37	4967	oxoglutarate dehydrogenase	OGDH
GO	organelle membrane	113	3349	4.39802e-37	498	ATP synthase F1 subunit alpha	ATP5F1A
GO	organelle membrane	113	3349	4.39802e-37	506	ATP synthase F1 subunit beta	ATP5F1B
GO	organelle membrane	113	3349	4.39802e-37	509	ATP synthase F1 subunit gamma	ATP5F1C
GO	organelle membrane	113	3349	4.39802e-37	51024	fission, mitochondrial 1	FIS1
GO	organelle membrane	113	3349	4.39802e-37	513	ATP synthase F1 subunit delta	ATP5F1D
GO	organelle membrane	113	3349	4.39802e-37	51360	membrane bound transcription factor peptidase, site 2	MBTPS2
GO	organelle membrane	113	3349	4.39802e-37	51493	RNA 2',3'-cyclic phosphate and 5'-OH ligase	RTCB
GO	organelle membrane	113	3349	4.39802e-37	515	ATP synthase peripheral stalk-membrane subunit b	ATP5PB
GO	organelle membrane	113	3349	4.39802e-37	51606	ATPase H+ transporting V1 subunit H	ATP6V1H
GO	organelle membrane	113	3349	4.39802e-37	51649	mitochondrial ribosomal protein S23	MRPS23
GO	organelle membrane	113	3349	4.39802e-37	521	ATP synthase membrane subunit e	ATP5ME
GO	organelle membrane	113	3349	4.39802e-37	5245	prohibitin 1	PHB1
GO	organelle membrane	113	3349	4.39802e-37	5250	solute carrier family 25 member 3	SLC25A3
GO	organelle membrane	113	3349	4.39802e-37	527	ATPase H+ transporting V0 subunit c	ATP6V0C
GO	organelle membrane	113	3349	4.39802e-37	533	ATPase H+ transporting V0 subunit b	ATP6V0B
GO	organelle membrane	113	3349	4.39802e-37	537	ATPase H+ transporting accessory protein 1	ATP6AP1
GO	organelle membrane	113	3349	4.39802e-37	54148	mitochondrial ribosomal protein L39	MRPL39
GO	organelle membrane	113	3349	4.39802e-37	54205	cytochrome c, somatic	CYCS
GO	organelle membrane	113	3349	4.39802e-37	55168	mitochondrial ribosomal protein S18A	MRPS18A
GO	organelle membrane	113	3349	4.39802e-37	55831	ER membrane protein complex subunit 3	EMC3
GO	organelle membrane	113	3349	4.39802e-37	56052	ALG1 chitobiosyldiphosphodolichol beta-mannosyltransferase	ALG1
GO	organelle membrane	113	3349	4.39802e-37	56851	ER membrane protein complex subunit 7	EMC7
GO	organelle membrane	113	3349	4.39802e-37	58477	SRP receptor subunit beta	SRPRB
GO	organelle membrane	113	3349	4.39802e-37	5905	Ran GTPase activating protein 1	RANGAP1
GO	organelle membrane	113	3349	4.39802e-37	6182	mitochondrial ribosomal protein L12	MRPL12
GO	organelle membrane	113	3349	4.39802e-37	6184	ribophorin I	RPN1
GO	organelle membrane	113	3349	4.39802e-37	6185	ribophorin II	RPN2
GO	organelle membrane	113	3349	4.39802e-37	6319	stearoyl-CoA desaturase	SCD
GO	organelle membrane	113	3349	4.39802e-37	63875	mitochondrial ribosomal protein L17	MRPL17
GO	organelle membrane	113	3349	4.39802e-37	6390	succinate dehydrogenase complex iron sulfur subunit B	SDHB
GO	organelle membrane	113	3349	4.39802e-37	64963	mitochondrial ribosomal protein S11	MRPS11
GO	organelle membrane	113	3349	4.39802e-37	64975	mitochondrial ribosomal protein L41	MRPL41
GO	organelle membrane	113	3349	4.39802e-37	64978	mitochondrial ribosomal protein L38	MRPL38
GO	organelle membrane	113	3349	4.39802e-37	64981	mitochondrial ribosomal protein L34	MRPL34
GO	organelle membrane	113	3349	4.39802e-37	65082	VPS33A core subunit of CORVET and HOPS complexes	VPS33A
GO	organelle membrane	113	3349	4.39802e-37	6520	solute carrier family 3 member 2	SLC3A2
GO	organelle membrane	113	3349	4.39802e-37	65993	mitochondrial ribosomal protein S34	MRPS34
GO	organelle membrane	113	3349	4.39802e-37	6734	SRP receptor subunit alpha	SRPRA
GO	organelle membrane	113	3349	4.39802e-37	7037	transferrin receptor	TFRC
GO	organelle membrane	113	3349	4.39802e-37	7086	transketolase	TKT
GO	organelle membrane	113	3349	4.39802e-37	7184	heat shock protein 90 beta family member 1	HSP90B1
GO	organelle membrane	113	3349	4.39802e-37	7384	ubiquinol-cytochrome c reductase core protein 1	UQCRC1
GO	organelle membrane	113	3349	4.39802e-37	7386	ubiquinol-cytochrome c reductase, Rieske iron-sulfur polypeptide 1	UQCRFS1
GO	organelle membrane	113	3349	4.39802e-37	7415	valosin containing protein	VCP
GO	organelle membrane	113	3349	4.39802e-37	746	transmembrane protein 258	TMEM258
GO	organelle membrane	113	3349	4.39802e-37	78988	mitochondrial ribosomal protein L57	MRPL57
GO	organelle membrane	113	3349	4.39802e-37	7922	solute carrier family 39 member 7	SLC39A7
GO	organelle membrane	113	3349	4.39802e-37	80347	Coenzyme A synthase	COASY
GO	organelle membrane	113	3349	4.39802e-37	80789	integrator complex subunit 5	INTS5
GO	organelle membrane	113	3349	4.39802e-37	8140	solute carrier family 7 member 5	SLC7A5
GO	organelle membrane	113	3349	4.39802e-37	81876	RAB1B, member RAS oncogene family	RAB1B
GO	organelle membrane	113	3349	4.39802e-37	84292	WD repeat domain 83	WDR83
GO	organelle membrane	113	3349	4.39802e-37	84313	vacuolar protein sorting 25 homolog	VPS25
GO	organelle membrane	113	3349	4.39802e-37	84447	synoviolin 1	SYVN1
GO	organelle membrane	113	3349	4.39802e-37	9114	ATPase H+ transporting V0 subunit d1	ATP6V0D1
GO	organelle membrane	113	3349	4.39802e-37	9296	ATPase H+ transporting V1 subunit F	ATP6V1F
GO	organelle membrane	113	3349	4.39802e-37	9377	cytochrome c oxidase subunit 5A	COX5A
GO	organelle membrane	113	3349	4.39802e-37	9551	ATP synthase membrane subunit f	ATP5MF
GO	organelle membrane	113	3349	4.39802e-37	9789	signal peptidase complex subunit 2	SPCS2
GO	organelle membrane	113	3349	4.39802e-37	9927	mitofusin 2	MFN2
GO	organelle inner membrane	49	499	2.51861e-35	10632	ATP synthase membrane subunit g	ATP5MG
GO	organelle inner membrane	49	499	2.51861e-35	116540	mitochondrial ribosomal protein L53	MRPL53
GO	organelle inner membrane	49	499	2.51861e-35	118487	coiled-coil-helix-coiled-coil-helix domain containing 1	CHCHD1
GO	organelle inner membrane	49	499	2.51861e-35	124995	mitochondrial ribosomal protein L10	MRPL10
GO	organelle inner membrane	49	499	2.51861e-35	126328	NADH:ubiquinone oxidoreductase subunit A11	NDUFA11
GO	organelle inner membrane	49	499	2.51861e-35	1329	cytochrome c oxidase subunit 5B	COX5B
GO	organelle inner membrane	49	499	2.51861e-35	1337	cytochrome c oxidase subunit 6A1	COX6A1
GO	organelle inner membrane	49	499	2.51861e-35	1340	cytochrome c oxidase subunit 6B1	COX6B1
GO	organelle inner membrane	49	499	2.51861e-35	1349	cytochrome c oxidase subunit 7B	COX7B
GO	organelle inner membrane	49	499	2.51861e-35	1350	cytochrome c oxidase subunit 7C	COX7C
GO	organelle inner membrane	49	499	2.51861e-35	1537	cytochrome c1	CYC1
GO	organelle inner membrane	49	499	2.51861e-35	1678	translocase of inner mitochondrial membrane 8A	TIMM8A
GO	organelle inner membrane	49	499	2.51861e-35	23203	peptidase, mitochondrial processing subunit alpha	PMPCA
GO	organelle inner membrane	49	499	2.51861e-35	26519	translocase of inner mitochondrial membrane 10	TIMM10
GO	organelle inner membrane	49	499	2.51861e-35	3329	heat shock protein family D (Hsp60) member 1	HSPD1
GO	organelle inner membrane	49	499	2.51861e-35	4700	NADH:ubiquinone oxidoreductase subunit A6	NDUFA6
GO	organelle inner membrane	49	499	2.51861e-35	4702	NADH:ubiquinone oxidoreductase subunit A8	NDUFA8
GO	organelle inner membrane	49	499	2.51861e-35	4706	NADH:ubiquinone oxidoreductase subunit AB1	NDUFAB1
GO	organelle inner membrane	49	499	2.51861e-35	4709	NADH:ubiquinone oxidoreductase subunit B3	NDUFB3
GO	organelle inner membrane	49	499	2.51861e-35	4710	NADH:ubiquinone oxidoreductase subunit B4	NDUFB4
GO	organelle inner membrane	49	499	2.51861e-35	4715	NADH:ubiquinone oxidoreductase subunit B9	NDUFB9
GO	organelle inner membrane	49	499	2.51861e-35	4716	NADH:ubiquinone oxidoreductase subunit B10	NDUFB10
GO	organelle inner membrane	49	499	2.51861e-35	4718	NADH:ubiquinone oxidoreductase subunit C2	NDUFC2
GO	organelle inner membrane	49	499	2.51861e-35	4725	NADH:ubiquinone oxidoreductase subunit S5	NDUFS5
GO	organelle inner membrane	49	499	2.51861e-35	498	ATP synthase F1 subunit alpha	ATP5F1A
GO	organelle inner membrane	49	499	2.51861e-35	506	ATP synthase F1 subunit beta	ATP5F1B
GO	organelle inner membrane	49	499	2.51861e-35	509	ATP synthase F1 subunit gamma	ATP5F1C
GO	organelle inner membrane	49	499	2.51861e-35	513	ATP synthase F1 subunit delta	ATP5F1D
GO	organelle inner membrane	49	499	2.51861e-35	515	ATP synthase peripheral stalk-membrane subunit b	ATP5PB
GO	organelle inner membrane	49	499	2.51861e-35	51649	mitochondrial ribosomal protein S23	MRPS23
GO	organelle inner membrane	49	499	2.51861e-35	521	ATP synthase membrane subunit e	ATP5ME
GO	organelle inner membrane	49	499	2.51861e-35	5245	prohibitin 1	PHB1
GO	organelle inner membrane	49	499	2.51861e-35	5250	solute carrier family 25 member 3	SLC25A3
GO	organelle inner membrane	49	499	2.51861e-35	54148	mitochondrial ribosomal protein L39	MRPL39
GO	organelle inner membrane	49	499	2.51861e-35	54205	cytochrome c, somatic	CYCS
GO	organelle inner membrane	49	499	2.51861e-35	55168	mitochondrial ribosomal protein S18A	MRPS18A
GO	organelle inner membrane	49	499	2.51861e-35	6182	mitochondrial ribosomal protein L12	MRPL12
GO	organelle inner membrane	49	499	2.51861e-35	63875	mitochondrial ribosomal protein L17	MRPL17
GO	organelle inner membrane	49	499	2.51861e-35	6390	succinate dehydrogenase complex iron sulfur subunit B	SDHB
GO	organelle inner membrane	49	499	2.51861e-35	64963	mitochondrial ribosomal protein S11	MRPS11
GO	organelle inner membrane	49	499	2.51861e-35	64975	mitochondrial ribosomal protein L41	MRPL41
GO	organelle inner membrane	49	499	2.51861e-35	64978	mitochondrial ribosomal protein L38	MRPL38
GO	organelle inner membrane	49	499	2.51861e-35	64981	mitochondrial ribosomal protein L34	MRPL34
GO	organelle inner membrane	49	499	2.51861e-35	65993	mitochondrial ribosomal protein S34	MRPS34
GO	organelle inner membrane	49	499	2.51861e-35	7384	ubiquinol-cytochrome c reductase core protein 1	UQCRC1
GO	organelle inner membrane	49	499	2.51861e-35	7386	ubiquinol-cytochrome c reductase, Rieske iron-sulfur polypeptide 1	UQCRFS1
GO	organelle inner membrane	49	499	2.51861e-35	78988	mitochondrial ribosomal protein L57	MRPL57
GO	organelle inner membrane	49	499	2.51861e-35	9377	cytochrome c oxidase subunit 5A	COX5A
GO	organelle inner membrane	49	499	2.51861e-35	9551	ATP synthase membrane subunit f	ATP5MF
GO	mitochondrial membrane	54	686	5.44649e-34	10632	ATP synthase membrane subunit g	ATP5MG
GO	mitochondrial membrane	54	686	5.44649e-34	116540	mitochondrial ribosomal protein L53	MRPL53
GO	mitochondrial membrane	54	686	5.44649e-34	118487	coiled-coil-helix-coiled-coil-helix domain containing 1	CHCHD1
GO	mitochondrial membrane	54	686	5.44649e-34	124995	mitochondrial ribosomal protein L10	MRPL10
GO	mitochondrial membrane	54	686	5.44649e-34	126328	NADH:ubiquinone oxidoreductase subunit A11	NDUFA11
GO	mitochondrial membrane	54	686	5.44649e-34	1329	cytochrome c oxidase subunit 5B	COX5B
GO	mitochondrial membrane	54	686	5.44649e-34	1337	cytochrome c oxidase subunit 6A1	COX6A1
GO	mitochondrial membrane	54	686	5.44649e-34	1340	cytochrome c oxidase subunit 6B1	COX6B1
GO	mitochondrial membrane	54	686	5.44649e-34	1349	cytochrome c oxidase subunit 7B	COX7B
GO	mitochondrial membrane	54	686	5.44649e-34	1350	cytochrome c oxidase subunit 7C	COX7C
GO	mitochondrial membrane	54	686	5.44649e-34	1537	cytochrome c1	CYC1
GO	mitochondrial membrane	54	686	5.44649e-34	1678	translocase of inner mitochondrial membrane 8A	TIMM8A
GO	mitochondrial membrane	54	686	5.44649e-34	23203	peptidase, mitochondrial processing subunit alpha	PMPCA
GO	mitochondrial membrane	54	686	5.44649e-34	25813	SAMM50 sorting and assembly machinery component	SAMM50
GO	mitochondrial membrane	54	686	5.44649e-34	26519	translocase of inner mitochondrial membrane 10	TIMM10
GO	mitochondrial membrane	54	686	5.44649e-34	3329	heat shock protein family D (Hsp60) member 1	HSPD1
GO	mitochondrial membrane	54	686	5.44649e-34	4700	NADH:ubiquinone oxidoreductase subunit A6	NDUFA6
GO	mitochondrial membrane	54	686	5.44649e-34	4702	NADH:ubiquinone oxidoreductase subunit A8	NDUFA8
GO	mitochondrial membrane	54	686	5.44649e-34	4706	NADH:ubiquinone oxidoreductase subunit AB1	NDUFAB1
GO	mitochondrial membrane	54	686	5.44649e-34	4709	NADH:ubiquinone oxidoreductase subunit B3	NDUFB3
GO	mitochondrial membrane	54	686	5.44649e-34	4710	NADH:ubiquinone oxidoreductase subunit B4	NDUFB4
GO	mitochondrial membrane	54	686	5.44649e-34	4715	NADH:ubiquinone oxidoreductase subunit B9	NDUFB9
GO	mitochondrial membrane	54	686	5.44649e-34	4716	NADH:ubiquinone oxidoreductase subunit B10	NDUFB10
GO	mitochondrial membrane	54	686	5.44649e-34	4718	NADH:ubiquinone oxidoreductase subunit C2	NDUFC2
GO	mitochondrial membrane	54	686	5.44649e-34	4725	NADH:ubiquinone oxidoreductase subunit S5	NDUFS5
GO	mitochondrial membrane	54	686	5.44649e-34	4967	oxoglutarate dehydrogenase	OGDH
GO	mitochondrial membrane	54	686	5.44649e-34	498	ATP synthase F1 subunit alpha	ATP5F1A
GO	mitochondrial membrane	54	686	5.44649e-34	506	ATP synthase F1 subunit beta	ATP5F1B
GO	mitochondrial membrane	54	686	5.44649e-34	509	ATP synthase F1 subunit gamma	ATP5F1C
GO	mitochondrial membrane	54	686	5.44649e-34	51024	fission, mitochondrial 1	FIS1
GO	mitochondrial membrane	54	686	5.44649e-34	513	ATP synthase F1 subunit delta	ATP5F1D
GO	mitochondrial membrane	54	686	5.44649e-34	515	ATP synthase peripheral stalk-membrane subunit b	ATP5PB
GO	mitochondrial membrane	54	686	5.44649e-34	51649	mitochondrial ribosomal protein S23	MRPS23
GO	mitochondrial membrane	54	686	5.44649e-34	521	ATP synthase membrane subunit e	ATP5ME
GO	mitochondrial membrane	54	686	5.44649e-34	5245	prohibitin 1	PHB1
GO	mitochondrial membrane	54	686	5.44649e-34	5250	solute carrier family 25 member 3	SLC25A3
GO	mitochondrial membrane	54	686	5.44649e-34	54148	mitochondrial ribosomal protein L39	MRPL39
GO	mitochondrial membrane	54	686	5.44649e-34	54205	cytochrome c, somatic	CYCS
GO	mitochondrial membrane	54	686	5.44649e-34	55168	mitochondrial ribosomal protein S18A	MRPS18A
GO	mitochondrial membrane	54	686	5.44649e-34	6182	mitochondrial ribosomal protein L12	MRPL12
GO	mitochondrial membrane	54	686	5.44649e-34	63875	mitochondrial ribosomal protein L17	MRPL17
GO	mitochondrial membrane	54	686	5.44649e-34	6390	succinate dehydrogenase complex iron sulfur subunit B	SDHB
GO	mitochondrial membrane	54	686	5.44649e-34	64963	mitochondrial ribosomal protein S11	MRPS11
GO	mitochondrial membrane	54	686	5.44649e-34	64975	mitochondrial ribosomal protein L41	MRPL41
GO	mitochondrial membrane	54	686	5.44649e-34	64978	mitochondrial ribosomal protein L38	MRPL38
GO	mitochondrial membrane	54	686	5.44649e-34	64981	mitochondrial ribosomal protein L34	MRPL34
GO	mitochondrial membrane	54	686	5.44649e-34	65993	mitochondrial ribosomal protein S34	MRPS34
GO	mitochondrial membrane	54	686	5.44649e-34	7384	ubiquinol-cytochrome c reductase core protein 1	UQCRC1
GO	mitochondrial membrane	54	686	5.44649e-34	7386	ubiquinol-cytochrome c reductase, Rieske iron-sulfur polypeptide 1	UQCRFS1
GO	mitochondrial membrane	54	686	5.44649e-34	78988	mitochondrial ribosomal protein L57	MRPL57
GO	mitochondrial membrane	54	686	5.44649e-34	80347	Coenzyme A synthase	COASY
GO	mitochondrial membrane	54	686	5.44649e-34	9377	cytochrome c oxidase subunit 5A	COX5A
GO	mitochondrial membrane	54	686	5.44649e-34	9551	ATP synthase membrane subunit f	ATP5MF
GO	mitochondrial membrane	54	686	5.44649e-34	9927	mitofusin 2	MFN2
GO	mitochondrial membrane part	28	113	4.50247e-32	10632	ATP synthase membrane subunit g	ATP5MG
GO	mitochondrial membrane part	28	113	4.50247e-32	126328	NADH:ubiquinone oxidoreductase subunit A11	NDUFA11
GO	mitochondrial membrane part	28	113	4.50247e-32	1329	cytochrome c oxidase subunit 5B	COX5B
GO	mitochondrial membrane part	28	113	4.50247e-32	1337	cytochrome c oxidase subunit 6A1	COX6A1
GO	mitochondrial membrane part	28	113	4.50247e-32	1340	cytochrome c oxidase subunit 6B1	COX6B1
GO	mitochondrial membrane part	28	113	4.50247e-32	1349	cytochrome c oxidase subunit 7B	COX7B
GO	mitochondrial membrane part	28	113	4.50247e-32	1350	cytochrome c oxidase subunit 7C	COX7C
GO	mitochondrial membrane part	28	113	4.50247e-32	1537	cytochrome c1	CYC1
GO	mitochondrial membrane part	28	113	4.50247e-32	4700	NADH:ubiquinone oxidoreductase subunit A6	NDUFA6
GO	mitochondrial membrane part	28	113	4.50247e-32	4702	NADH:ubiquinone oxidoreductase subunit A8	NDUFA8
GO	mitochondrial membrane part	28	113	4.50247e-32	4706	NADH:ubiquinone oxidoreductase subunit AB1	NDUFAB1
GO	mitochondrial membrane part	28	113	4.50247e-32	4709	NADH:ubiquinone oxidoreductase subunit B3	NDUFB3
GO	mitochondrial membrane part	28	113	4.50247e-32	4710	NADH:ubiquinone oxidoreductase subunit B4	NDUFB4
GO	mitochondrial membrane part	28	113	4.50247e-32	4715	NADH:ubiquinone oxidoreductase subunit B9	NDUFB9
GO	mitochondrial membrane part	28	113	4.50247e-32	4716	NADH:ubiquinone oxidoreductase subunit B10	NDUFB10
GO	mitochondrial membrane part	28	113	4.50247e-32	4718	NADH:ubiquinone oxidoreductase subunit C2	NDUFC2
GO	mitochondrial membrane part	28	113	4.50247e-32	4725	NADH:ubiquinone oxidoreductase subunit S5	NDUFS5
GO	mitochondrial membrane part	28	113	4.50247e-32	4728	NADH:ubiquinone oxidoreductase core subunit S8	NDUFS8
GO	mitochondrial membrane part	28	113	4.50247e-32	498	ATP synthase F1 subunit alpha	ATP5F1A
GO	mitochondrial membrane part	28	113	4.50247e-32	506	ATP synthase F1 subunit beta	ATP5F1B
GO	mitochondrial membrane part	28	113	4.50247e-32	509	ATP synthase F1 subunit gamma	ATP5F1C
GO	mitochondrial membrane part	28	113	4.50247e-32	513	ATP synthase F1 subunit delta	ATP5F1D
GO	mitochondrial membrane part	28	113	4.50247e-32	515	ATP synthase peripheral stalk-membrane subunit b	ATP5PB
GO	mitochondrial membrane part	28	113	4.50247e-32	521	ATP synthase membrane subunit e	ATP5ME
GO	mitochondrial membrane part	28	113	4.50247e-32	7384	ubiquinol-cytochrome c reductase core protein 1	UQCRC1
GO	mitochondrial membrane part	28	113	4.50247e-32	7386	ubiquinol-cytochrome c reductase, Rieske iron-sulfur polypeptide 1	UQCRFS1
GO	mitochondrial membrane part	28	113	4.50247e-32	9377	cytochrome c oxidase subunit 5A	COX5A
GO	mitochondrial membrane part	28	113	4.50247e-32	9551	ATP synthase membrane subunit f	ATP5MF
GO	proton motive force-driven mitochondrial ATP synthesis	20	55	4.70255e-27	10632	ATP synthase membrane subunit g	ATP5MG
GO	proton motive force-driven mitochondrial ATP synthesis	20	55	4.70255e-27	126328	NADH:ubiquinone oxidoreductase subunit A11	NDUFA11
GO	proton motive force-driven mitochondrial ATP synthesis	20	55	4.70255e-27	4700	NADH:ubiquinone oxidoreductase subunit A6	NDUFA6
GO	proton motive force-driven mitochondrial ATP synthesis	20	55	4.70255e-27	4702	NADH:ubiquinone oxidoreductase subunit A8	NDUFA8
GO	proton motive force-driven mitochondrial ATP synthesis	20	55	4.70255e-27	4706	NADH:ubiquinone oxidoreductase subunit AB1	NDUFAB1
GO	proton motive force-driven mitochondrial ATP synthesis	20	55	4.70255e-27	4709	NADH:ubiquinone oxidoreductase subunit B3	NDUFB3
GO	proton motive force-driven mitochondrial ATP synthesis	20	55	4.70255e-27	4710	NADH:ubiquinone oxidoreductase subunit B4	NDUFB4
GO	proton motive force-driven mitochondrial ATP synthesis	20	55	4.70255e-27	4715	NADH:ubiquinone oxidoreductase subunit B9	NDUFB9
GO	proton motive force-driven mitochondrial ATP synthesis	20	55	4.70255e-27	4716	NADH:ubiquinone oxidoreductase subunit B10	NDUFB10
GO	proton motive force-driven mitochondrial ATP synthesis	20	55	4.70255e-27	4718	NADH:ubiquinone oxidoreductase subunit C2	NDUFC2
GO	proton motive force-driven mitochondrial ATP synthesis	20	55	4.70255e-27	4725	NADH:ubiquinone oxidoreductase subunit S5	NDUFS5
GO	proton motive force-driven mitochondrial ATP synthesis	20	55	4.70255e-27	4728	NADH:ubiquinone oxidoreductase core subunit S8	NDUFS8
GO	proton motive force-driven mitochondrial ATP synthesis	20	55	4.70255e-27	498	ATP synthase F1 subunit alpha	ATP5F1A
GO	proton motive force-driven mitochondrial ATP synthesis	20	55	4.70255e-27	506	ATP synthase F1 subunit beta	ATP5F1B
GO	proton motive force-driven mitochondrial ATP synthesis	20	55	4.70255e-27	509	ATP synthase F1 subunit gamma	ATP5F1C
GO	proton motive force-driven mitochondrial ATP synthesis	20	55	4.70255e-27	513	ATP synthase F1 subunit delta	ATP5F1D
GO	proton motive force-driven mitochondrial ATP synthesis	20	55	4.70255e-27	515	ATP synthase peripheral stalk-membrane subunit b	ATP5PB
GO	proton motive force-driven mitochondrial ATP synthesis	20	55	4.70255e-27	521	ATP synthase membrane subunit e	ATP5ME
GO	proton motive force-driven mitochondrial ATP synthesis	20	55	4.70255e-27	6390	succinate dehydrogenase complex iron sulfur subunit B	SDHB
GO	proton motive force-driven mitochondrial ATP synthesis	20	55	4.70255e-27	9551	ATP synthase membrane subunit f	ATP5MF
GO	proton transmembrane transport	24	109	2.78652e-26	10159	ATPase H+ transporting accessory protein 2	ATP6AP2
GO	proton transmembrane transport	24	109	2.78652e-26	10632	ATP synthase membrane subunit g	ATP5MG
GO	proton transmembrane transport	24	109	2.78652e-26	1329	cytochrome c oxidase subunit 5B	COX5B
GO	proton transmembrane transport	24	109	2.78652e-26	1340	cytochrome c oxidase subunit 6B1	COX6B1
GO	proton transmembrane transport	24	109	2.78652e-26	1349	cytochrome c oxidase subunit 7B	COX7B
GO	proton transmembrane transport	24	109	2.78652e-26	1537	cytochrome c1	CYC1
GO	proton transmembrane transport	24	109	2.78652e-26	476	ATPase Na+/K+ transporting subunit alpha 1	ATP1A1
GO	proton transmembrane transport	24	109	2.78652e-26	498	ATP synthase F1 subunit alpha	ATP5F1A
GO	proton transmembrane transport	24	109	2.78652e-26	506	ATP synthase F1 subunit beta	ATP5F1B
GO	proton transmembrane transport	24	109	2.78652e-26	509	ATP synthase F1 subunit gamma	ATP5F1C
GO	proton transmembrane transport	24	109	2.78652e-26	513	ATP synthase F1 subunit delta	ATP5F1D
GO	proton transmembrane transport	24	109	2.78652e-26	515	ATP synthase peripheral stalk-membrane subunit b	ATP5PB
GO	proton transmembrane transport	24	109	2.78652e-26	51606	ATPase H+ transporting V1 subunit H	ATP6V1H
GO	proton transmembrane transport	24	109	2.78652e-26	521	ATP synthase membrane subunit e	ATP5ME
GO	proton transmembrane transport	24	109	2.78652e-26	5250	solute carrier family 25 member 3	SLC25A3
GO	proton transmembrane transport	24	109	2.78652e-26	527	ATPase H+ transporting V0 subunit c	ATP6V0C
GO	proton transmembrane transport	24	109	2.78652e-26	533	ATPase H+ transporting V0 subunit b	ATP6V0B
GO	proton transmembrane transport	24	109	2.78652e-26	537	ATPase H+ transporting accessory protein 1	ATP6AP1
GO	proton transmembrane transport	24	109	2.78652e-26	7384	ubiquinol-cytochrome c reductase core protein 1	UQCRC1
GO	proton transmembrane transport	24	109	2.78652e-26	7386	ubiquinol-cytochrome c reductase, Rieske iron-sulfur polypeptide 1	UQCRFS1
GO	proton transmembrane transport	24	109	2.78652e-26	9114	ATPase H+ transporting V0 subunit d1	ATP6V0D1
GO	proton transmembrane transport	24	109	2.78652e-26	9296	ATPase H+ transporting V1 subunit F	ATP6V1F
GO	proton transmembrane transport	24	109	2.78652e-26	9377	cytochrome c oxidase subunit 5A	COX5A
GO	proton transmembrane transport	24	109	2.78652e-26	9551	ATP synthase membrane subunit f	ATP5MF
GO	proteasome complex	19	55	2.98402e-25	5683	proteasome 20S subunit alpha 2	PSMA2
GO	proteasome complex	19	55	2.98402e-25	5684	proteasome 20S subunit alpha 3	PSMA3
GO	proteasome complex	19	55	2.98402e-25	5686	proteasome 20S subunit alpha 5	PSMA5
GO	proteasome complex	19	55	2.98402e-25	5687	proteasome 20S subunit alpha 6	PSMA6
GO	proteasome complex	19	55	2.98402e-25	5689	proteasome 20S subunit beta 1	PSMB1
GO	proteasome complex	19	55	2.98402e-25	5691	proteasome 20S subunit beta 3	PSMB3
GO	proteasome complex	19	55	2.98402e-25	5692	proteasome 20S subunit beta 4	PSMB4
GO	proteasome complex	19	55	2.98402e-25	5693	proteasome 20S subunit beta 5	PSMB5
GO	proteasome complex	19	55	2.98402e-25	5694	proteasome 20S subunit beta 6	PSMB6
GO	proteasome complex	19	55	2.98402e-25	5695	proteasome 20S subunit beta 7	PSMB7
GO	proteasome complex	19	55	2.98402e-25	5702	proteasome 26S subunit, ATPase 3	PSMC3
GO	proteasome complex	19	55	2.98402e-25	5704	proteasome 26S subunit, ATPase 4	PSMC4
GO	proteasome complex	19	55	2.98402e-25	5708	proteasome 26S subunit ubiquitin receptor, non-ATPase 2	PSMD2
GO	proteasome complex	19	55	2.98402e-25	5709	proteasome 26S subunit, non-ATPase 3	PSMD3
GO	proteasome complex	19	55	2.98402e-25	5710	proteasome 26S subunit ubiquitin receptor, non-ATPase 4	PSMD4
GO	proteasome complex	19	55	2.98402e-25	5713	proteasome 26S subunit, non-ATPase 7	PSMD7
GO	proteasome complex	19	55	2.98402e-25	5714	proteasome 26S subunit, non-ATPase 8	PSMD8
GO	proteasome complex	19	55	2.98402e-25	5719	proteasome 26S subunit, non-ATPase 13	PSMD13
GO	proteasome complex	19	55	2.98402e-25	7415	valosin containing protein	VCP
GO	cellular respiration	22	91	3.68411e-25	126328	NADH:ubiquinone oxidoreductase subunit A11	NDUFA11
GO	cellular respiration	22	91	3.68411e-25	1329	cytochrome c oxidase subunit 5B	COX5B
GO	cellular respiration	22	91	3.68411e-25	1337	cytochrome c oxidase subunit 6A1	COX6A1
GO	cellular respiration	22	91	3.68411e-25	1340	cytochrome c oxidase subunit 6B1	COX6B1
GO	cellular respiration	22	91	3.68411e-25	1349	cytochrome c oxidase subunit 7B	COX7B
GO	cellular respiration	22	91	3.68411e-25	1350	cytochrome c oxidase subunit 7C	COX7C
GO	cellular respiration	22	91	3.68411e-25	1537	cytochrome c1	CYC1
GO	cellular respiration	22	91	3.68411e-25	4700	NADH:ubiquinone oxidoreductase subunit A6	NDUFA6
GO	cellular respiration	22	91	3.68411e-25	4702	NADH:ubiquinone oxidoreductase subunit A8	NDUFA8
GO	cellular respiration	22	91	3.68411e-25	4706	NADH:ubiquinone oxidoreductase subunit AB1	NDUFAB1
GO	cellular respiration	22	91	3.68411e-25	4709	NADH:ubiquinone oxidoreductase subunit B3	NDUFB3
GO	cellular respiration	22	91	3.68411e-25	4710	NADH:ubiquinone oxidoreductase subunit B4	NDUFB4
GO	cellular respiration	22	91	3.68411e-25	4715	NADH:ubiquinone oxidoreductase subunit B9	NDUFB9
GO	cellular respiration	22	91	3.68411e-25	4716	NADH:ubiquinone oxidoreductase subunit B10	NDUFB10
GO	cellular respiration	22	91	3.68411e-25	4718	NADH:ubiquinone oxidoreductase subunit C2	NDUFC2
GO	cellular respiration	22	91	3.68411e-25	4725	NADH:ubiquinone oxidoreductase subunit S5	NDUFS5
GO	cellular respiration	22	91	3.68411e-25	4728	NADH:ubiquinone oxidoreductase core subunit S8	NDUFS8
GO	cellular respiration	22	91	3.68411e-25	513	ATP synthase F1 subunit delta	ATP5F1D
GO	cellular respiration	22	91	3.68411e-25	54205	cytochrome c, somatic	CYCS
GO	cellular respiration	22	91	3.68411e-25	6390	succinate dehydrogenase complex iron sulfur subunit B	SDHB
GO	cellular respiration	22	91	3.68411e-25	7384	ubiquinol-cytochrome c reductase core protein 1	UQCRC1
GO	cellular respiration	22	91	3.68411e-25	9377	cytochrome c oxidase subunit 5A	COX5A
GO	nucleoplasm	102	3840	2.20409e-24	10248	POP7 homolog, ribonuclease P/MRP subunit	POP7
GO	nucleoplasm	102	3840	2.20409e-24	10445	microspherule protein 1	MCRS1
GO	nucleoplasm	102	3840	2.20409e-24	10856	RuvB like AAA ATPase 2	RUVBL2
GO	nucleoplasm	102	3840	2.20409e-24	10980	COP9 signalosome subunit 6	COPS6
GO	nucleoplasm	102	3840	2.20409e-24	11091	WD repeat domain 5	WDR5
GO	nucleoplasm	102	3840	2.20409e-24	11267	SNF8 subunit of ESCRT-II	SNF8
GO	nucleoplasm	102	3840	2.20409e-24	112950	mediator complex subunit 8	MED8
GO	nucleoplasm	102	3840	2.20409e-24	11316	COPI coat complex subunit epsilon	COPE
GO	nucleoplasm	102	3840	2.20409e-24	114049	BUD23 rRNA methyltransferase and ribosome maturation factor	BUD23
GO	nucleoplasm	102	3840	2.20409e-24	118487	coiled-coil-helix-coiled-coil-helix domain containing 1	CHCHD1
GO	nucleoplasm	102	3840	2.20409e-24	124995	mitochondrial ribosomal protein L10	MRPL10
GO	nucleoplasm	102	3840	2.20409e-24	1460	casein kinase 2 beta	CSNK2B
GO	nucleoplasm	102	3840	2.20409e-24	1642	damage specific DNA binding protein 1	DDB1
GO	nucleoplasm	102	3840	2.20409e-24	197370	NSE1 homolog, SMC5-SMC6 complex component	NSMCE1
GO	nucleoplasm	102	3840	2.20409e-24	2224	farnesyl diphosphate synthase	FDPS
GO	nucleoplasm	102	3840	2.20409e-24	22827	poly(U) binding splicing factor 60	PUF60
GO	nucleoplasm	102	3840	2.20409e-24	22916	nuclear cap binding protein subunit 2	NCBP2
GO	nucleoplasm	102	3840	2.20409e-24	23481	pescadillo ribosomal biogenesis factor 1	PES1
GO	nucleoplasm	102	3840	2.20409e-24	24148	pre-mRNA processing factor 6	PRPF6
GO	nucleoplasm	102	3840	2.20409e-24	25804	LSM4 homolog, U6 small nuclear RNA and mRNA degradation associated	LSM4
GO	nucleoplasm	102	3840	2.20409e-24	26121	pre-mRNA processing factor 31	PRPF31
GO	nucleoplasm	102	3840	2.20409e-24	27166	PRELI domain containing 1	PRELID1
GO	nucleoplasm	102	3840	2.20409e-24	27238	G-patch domain and KOW motifs	GPKOW
GO	nucleoplasm	102	3840	2.20409e-24	27341	ribosomal RNA processing 7 homolog A	RRP7A
GO	nucleoplasm	102	3840	2.20409e-24	3692	eukaryotic translation initiation factor 6	EIF6
GO	nucleoplasm	102	3840	2.20409e-24	439	guided entry of tail-anchored proteins factor 3, ATPase	GET3
GO	nucleoplasm	102	3840	2.20409e-24	4706	NADH:ubiquinone oxidoreductase subunit AB1	NDUFAB1
GO	nucleoplasm	102	3840	2.20409e-24	4710	NADH:ubiquinone oxidoreductase subunit B4	NDUFB4
GO	nucleoplasm	102	3840	2.20409e-24	4809	small nuclear ribonucleoprotein 13	SNU13
GO	nucleoplasm	102	3840	2.20409e-24	5093	poly(rC) binding protein 1	PCBP1
GO	nucleoplasm	102	3840	2.20409e-24	51493	RNA 2',3'-cyclic phosphate and 5'-OH ligase	RTCB
GO	nucleoplasm	102	3840	2.20409e-24	51647	cytosolic iron-sulfur assembly component 2B	CIAO2B
GO	nucleoplasm	102	3840	2.20409e-24	51659	GINS complex subunit 2	GINS2
GO	nucleoplasm	102	3840	2.20409e-24	51728	RNA polymerase III subunit K	POLR3K
GO	nucleoplasm	102	3840	2.20409e-24	5245	prohibitin 1	PHB1
GO	nucleoplasm	102	3840	2.20409e-24	5434	RNA polymerase II, I and III subunit E	POLR2E
GO	nucleoplasm	102	3840	2.20409e-24	5438	RNA polymerase II subunit I	POLR2I
GO	nucleoplasm	102	3840	2.20409e-24	5441	RNA polymerase II, I and III subunit L	POLR2L
GO	nucleoplasm	102	3840	2.20409e-24	54512	exosome component 4	EXOSC4
GO	nucleoplasm	102	3840	2.20409e-24	54663	WD repeat domain 74	WDR74
GO	nucleoplasm	102	3840	2.20409e-24	5499	protein phosphatase 1 catalytic subunit alpha	PPP1CA
GO	nucleoplasm	102	3840	2.20409e-24	5524	protein phosphatase 2 phosphatase activator	PTPA
GO	nucleoplasm	102	3840	2.20409e-24	5531	protein phosphatase 4 catalytic subunit	PPP4C
GO	nucleoplasm	102	3840	2.20409e-24	55505	NOP10 ribonucleoprotein	NOP10
GO	nucleoplasm	102	3840	2.20409e-24	55588	mediator complex subunit 29	MED29
GO	nucleoplasm	102	3840	2.20409e-24	5683	proteasome 20S subunit alpha 2	PSMA2
GO	nucleoplasm	102	3840	2.20409e-24	5684	proteasome 20S subunit alpha 3	PSMA3
GO	nucleoplasm	102	3840	2.20409e-24	5686	proteasome 20S subunit alpha 5	PSMA5
GO	nucleoplasm	102	3840	2.20409e-24	5687	proteasome 20S subunit alpha 6	PSMA6
GO	nucleoplasm	102	3840	2.20409e-24	5689	proteasome 20S subunit beta 1	PSMB1
GO	nucleoplasm	102	3840	2.20409e-24	5691	proteasome 20S subunit beta 3	PSMB3
GO	nucleoplasm	102	3840	2.20409e-24	5692	proteasome 20S subunit beta 4	PSMB4
GO	nucleoplasm	102	3840	2.20409e-24	5693	proteasome 20S subunit beta 5	PSMB5
GO	nucleoplasm	102	3840	2.20409e-24	5694	proteasome 20S subunit beta 6	PSMB6
GO	nucleoplasm	102	3840	2.20409e-24	5695	proteasome 20S subunit beta 7	PSMB7
GO	nucleoplasm	102	3840	2.20409e-24	5702	proteasome 26S subunit, ATPase 3	PSMC3
GO	nucleoplasm	102	3840	2.20409e-24	5704	proteasome 26S subunit, ATPase 4	PSMC4
GO	nucleoplasm	102	3840	2.20409e-24	5708	proteasome 26S subunit ubiquitin receptor, non-ATPase 2	PSMD2
GO	nucleoplasm	102	3840	2.20409e-24	5709	proteasome 26S subunit, non-ATPase 3	PSMD3
GO	nucleoplasm	102	3840	2.20409e-24	5710	proteasome 26S subunit ubiquitin receptor, non-ATPase 4	PSMD4
GO	nucleoplasm	102	3840	2.20409e-24	5713	proteasome 26S subunit, non-ATPase 7	PSMD7
GO	nucleoplasm	102	3840	2.20409e-24	5714	proteasome 26S subunit, non-ATPase 8	PSMD8
GO	nucleoplasm	102	3840	2.20409e-24	5719	proteasome 26S subunit, non-ATPase 13	PSMD13
GO	nucleoplasm	102	3840	2.20409e-24	57215	THAP domain containing 11	THAP11
GO	nucleoplasm	102	3840	2.20409e-24	5905	Ran GTPase activating protein 1	RANGAP1
GO	nucleoplasm	102	3840	2.20409e-24	6119	replication protein A3	RPA3
GO	nucleoplasm	102	3840	2.20409e-24	6187	ribosomal protein S2	RPS2
GO	nucleoplasm	102	3840	2.20409e-24	6390	succinate dehydrogenase complex iron sulfur subunit B	SDHB
GO	nucleoplasm	102	3840	2.20409e-24	6520	solute carrier family 3 member 2	SLC3A2
GO	nucleoplasm	102	3840	2.20409e-24	6631	small nuclear ribonucleoprotein polypeptide C	SNRPC
GO	nucleoplasm	102	3840	2.20409e-24	6647	superoxide dismutase 1	SOD1
GO	nucleoplasm	102	3840	2.20409e-24	6827	SPT4 homolog, DSIF elongation factor subunit	SUPT4H1
GO	nucleoplasm	102	3840	2.20409e-24	6838	surfeit 6	SURF6
GO	nucleoplasm	102	3840	2.20409e-24	6921	elongin C	ELOC
GO	nucleoplasm	102	3840	2.20409e-24	6923	elongin B	ELOB
GO	nucleoplasm	102	3840	2.20409e-24	7086	transketolase	TKT
GO	nucleoplasm	102	3840	2.20409e-24	7295	thioredoxin	TXN
GO	nucleoplasm	102	3840	2.20409e-24	7415	valosin containing protein	VCP
GO	nucleoplasm	102	3840	2.20409e-24	79080	coiled-coil domain containing 86	CCDC86
GO	nucleoplasm	102	3840	2.20409e-24	79084	WD repeat domain 77	WDR77
GO	nucleoplasm	102	3840	2.20409e-24	7922	solute carrier family 39 member 7	SLC39A7
GO	nucleoplasm	102	3840	2.20409e-24	7936	negative elongation factor complex member E	NELFE
GO	nucleoplasm	102	3840	2.20409e-24	79622	small nuclear ribonucleoprotein U11/U12 subunit 25	SNRNP25
GO	nucleoplasm	102	3840	2.20409e-24	79980	DSN1 component of MIS12 kinetochore complex	DSN1
GO	nucleoplasm	102	3840	2.20409e-24	80273	GrpE like 1, mitochondrial	GRPEL1
GO	nucleoplasm	102	3840	2.20409e-24	80789	integrator complex subunit 5	INTS5
GO	nucleoplasm	102	3840	2.20409e-24	83443	splicing factor 3b subunit 5	SF3B5
GO	nucleoplasm	102	3840	2.20409e-24	8347	H2B clustered histone 4	H2BC4
GO	nucleoplasm	102	3840	2.20409e-24	84313	vacuolar protein sorting 25 homolog	VPS25
GO	nucleoplasm	102	3840	2.20409e-24	84321	THO complex subunit 3	THOC3
GO	nucleoplasm	102	3840	2.20409e-24	84447	synoviolin 1	SYVN1
GO	nucleoplasm	102	3840	2.20409e-24	8480	ribonucleic acid export 1	RAE1
GO	nucleoplasm	102	3840	2.20409e-24	8533	COP9 signalosome subunit 3	COPS3
GO	nucleoplasm	102	3840	2.20409e-24	85403	ELL associated factor 1	EAF1
GO	nucleoplasm	102	3840	2.20409e-24	8815	BAF nuclear assembly factor 1	BANF1
GO	nucleoplasm	102	3840	2.20409e-24	8970	H2B clustered histone 11	H2BC11
GO	nucleoplasm	102	3840	2.20409e-24	9040	ubiquitin conjugating enzyme E2 M	UBE2M
GO	nucleoplasm	102	3840	2.20409e-24	9054	NFS1 cysteine desulfurase	NFS1
GO	nucleoplasm	102	3840	2.20409e-24	9128	pre-mRNA processing factor 4	PRPF4
GO	nucleoplasm	102	3840	2.20409e-24	92856	IMP U3 small nucleolar ribonucleoprotein 4	IMP4
GO	nucleoplasm	102	3840	2.20409e-24	9361	lon peptidase 1, mitochondrial	LONP1
GO	nucleoplasm	102	3840	2.20409e-24	9817	kelch like ECH associated protein 1	KEAP1
GO	RNA binding	66	1653	2.58236e-24	10209	eukaryotic translation initiation factor 1	EIF1
GO	RNA binding	66	1653	2.58236e-24	10248	POP7 homolog, ribonuclease P/MRP subunit	POP7
GO	RNA binding	66	1653	2.58236e-24	10383	tubulin beta 4B class IVb	TUBB4B
GO	RNA binding	66	1653	2.58236e-24	10445	microspherule protein 1	MCRS1
GO	RNA binding	66	1653	2.58236e-24	114049	BUD23 rRNA methyltransferase and ribosome maturation factor	BUD23
GO	RNA binding	66	1653	2.58236e-24	118487	coiled-coil-helix-coiled-coil-helix domain containing 1	CHCHD1
GO	RNA binding	66	1653	2.58236e-24	124995	mitochondrial ribosomal protein L10	MRPL10
GO	RNA binding	66	1653	2.58236e-24	16	alanyl-tRNA synthetase 1	AARS1
GO	RNA binding	66	1653	2.58236e-24	1981	eukaryotic translation initiation factor 4 gamma 1	EIF4G1
GO	RNA binding	66	1653	2.58236e-24	1983	eukaryotic translation initiation factor 5	EIF5
GO	RNA binding	66	1653	2.58236e-24	1984	eukaryotic translation initiation factor 5A	EIF5A
GO	RNA binding	66	1653	2.58236e-24	2193	phenylalanyl-tRNA synthetase subunit alpha	FARSA
GO	RNA binding	66	1653	2.58236e-24	2224	farnesyl diphosphate synthase	FDPS
GO	RNA binding	66	1653	2.58236e-24	226	aldolase, fructose-bisphosphate A	ALDOA
GO	RNA binding	66	1653	2.58236e-24	22827	poly(U) binding splicing factor 60	PUF60
GO	RNA binding	66	1653	2.58236e-24	22916	nuclear cap binding protein subunit 2	NCBP2
GO	RNA binding	66	1653	2.58236e-24	22948	chaperonin containing TCP1 subunit 5	CCT5
GO	RNA binding	66	1653	2.58236e-24	23481	pescadillo ribosomal biogenesis factor 1	PES1
GO	RNA binding	66	1653	2.58236e-24	24148	pre-mRNA processing factor 6	PRPF6
GO	RNA binding	66	1653	2.58236e-24	25804	LSM4 homolog, U6 small nuclear RNA and mRNA degradation associated	LSM4
GO	RNA binding	66	1653	2.58236e-24	26121	pre-mRNA processing factor 31	PRPF31
GO	RNA binding	66	1653	2.58236e-24	27238	G-patch domain and KOW motifs	GPKOW
GO	RNA binding	66	1653	2.58236e-24	27341	ribosomal RNA processing 7 homolog A	RRP7A
GO	RNA binding	66	1653	2.58236e-24	3028	hydroxysteroid 17-beta dehydrogenase 10	HSD17B10
GO	RNA binding	66	1653	2.58236e-24	3313	heat shock protein family A (Hsp70) member 9	HSPA9
GO	RNA binding	66	1653	2.58236e-24	3329	heat shock protein family D (Hsp60) member 1	HSPD1
GO	RNA binding	66	1653	2.58236e-24	3336	heat shock protein family E (Hsp10) member 1	HSPE1
GO	RNA binding	66	1653	2.58236e-24	3875	keratin 18	KRT18
GO	RNA binding	66	1653	2.58236e-24	4809	small nuclear ribonucleoprotein 13	SNU13
GO	RNA binding	66	1653	2.58236e-24	498	ATP synthase F1 subunit alpha	ATP5F1A
GO	RNA binding	66	1653	2.58236e-24	509	ATP synthase F1 subunit gamma	ATP5F1C
GO	RNA binding	66	1653	2.58236e-24	5093	poly(rC) binding protein 1	PCBP1
GO	RNA binding	66	1653	2.58236e-24	51428	DEAD-box helicase 41	DDX41
GO	RNA binding	66	1653	2.58236e-24	51493	RNA 2',3'-cyclic phosphate and 5'-OH ligase	RTCB
GO	RNA binding	66	1653	2.58236e-24	51649	mitochondrial ribosomal protein S23	MRPS23
GO	RNA binding	66	1653	2.58236e-24	54148	mitochondrial ribosomal protein L39	MRPL39
GO	RNA binding	66	1653	2.58236e-24	55505	NOP10 ribonucleoprotein	NOP10
GO	RNA binding	66	1653	2.58236e-24	5687	proteasome 20S subunit alpha 6	PSMA6
GO	RNA binding	66	1653	2.58236e-24	5710	proteasome 26S subunit ubiquitin receptor, non-ATPase 4	PSMD4
GO	RNA binding	66	1653	2.58236e-24	5905	Ran GTPase activating protein 1	RANGAP1
GO	RNA binding	66	1653	2.58236e-24	6182	mitochondrial ribosomal protein L12	MRPL12
GO	RNA binding	66	1653	2.58236e-24	6184	ribophorin I	RPN1
GO	RNA binding	66	1653	2.58236e-24	6187	ribosomal protein S2	RPS2
GO	RNA binding	66	1653	2.58236e-24	64963	mitochondrial ribosomal protein S11	MRPS11
GO	RNA binding	66	1653	2.58236e-24	64975	mitochondrial ribosomal protein L41	MRPL41
GO	RNA binding	66	1653	2.58236e-24	6520	solute carrier family 3 member 2	SLC3A2
GO	RNA binding	66	1653	2.58236e-24	6631	small nuclear ribonucleoprotein polypeptide C	SNRPC
GO	RNA binding	66	1653	2.58236e-24	6727	signal recognition particle 14	SRP14
GO	RNA binding	66	1653	2.58236e-24	6734	SRP receptor subunit alpha	SRPRA
GO	RNA binding	66	1653	2.58236e-24	6838	surfeit 6	SURF6
GO	RNA binding	66	1653	2.58236e-24	7037	transferrin receptor	TFRC
GO	RNA binding	66	1653	2.58236e-24	708	complement C1q binding protein	C1QBP
GO	RNA binding	66	1653	2.58236e-24	7184	heat shock protein 90 beta family member 1	HSP90B1
GO	RNA binding	66	1653	2.58236e-24	7295	thioredoxin	TXN
GO	RNA binding	66	1653	2.58236e-24	7415	valosin containing protein	VCP
GO	RNA binding	66	1653	2.58236e-24	79080	coiled-coil domain containing 86	CCDC86
GO	RNA binding	66	1653	2.58236e-24	7936	negative elongation factor complex member E	NELFE
GO	RNA binding	66	1653	2.58236e-24	79693	yrdC N6-threonylcarbamoyltransferase domain containing	YRDC
GO	RNA binding	66	1653	2.58236e-24	83443	splicing factor 3b subunit 5	SF3B5
GO	RNA binding	66	1653	2.58236e-24	84321	THO complex subunit 3	THOC3
GO	RNA binding	66	1653	2.58236e-24	8480	ribonucleic acid export 1	RAE1
GO	RNA binding	66	1653	2.58236e-24	85476	G elongation factor mitochondrial 1	GFM1
GO	RNA binding	66	1653	2.58236e-24	8668	eukaryotic translation initiation factor 3 subunit I	EIF3I
GO	RNA binding	66	1653	2.58236e-24	9128	pre-mRNA processing factor 4	PRPF4
GO	RNA binding	66	1653	2.58236e-24	92856	IMP U3 small nucleolar ribonucleoprotein 4	IMP4
GO	RNA binding	66	1653	2.58236e-24	9361	lon peptidase 1, mitochondrial	LONP1
GO	respiratory electron transport chain	21	99	9.10664e-23	1329	cytochrome c oxidase subunit 5B	COX5B
GO	respiratory electron transport chain	21	99	9.10664e-23	1337	cytochrome c oxidase subunit 6A1	COX6A1
GO	respiratory electron transport chain	21	99	9.10664e-23	1340	cytochrome c oxidase subunit 6B1	COX6B1
GO	respiratory electron transport chain	21	99	9.10664e-23	1349	cytochrome c oxidase subunit 7B	COX7B
GO	respiratory electron transport chain	21	99	9.10664e-23	1350	cytochrome c oxidase subunit 7C	COX7C
GO	respiratory electron transport chain	21	99	9.10664e-23	1537	cytochrome c1	CYC1
GO	respiratory electron transport chain	21	99	9.10664e-23	4700	NADH:ubiquinone oxidoreductase subunit A6	NDUFA6
GO	respiratory electron transport chain	21	99	9.10664e-23	4702	NADH:ubiquinone oxidoreductase subunit A8	NDUFA8
GO	respiratory electron transport chain	21	99	9.10664e-23	4706	NADH:ubiquinone oxidoreductase subunit AB1	NDUFAB1
GO	respiratory electron transport chain	21	99	9.10664e-23	4709	NADH:ubiquinone oxidoreductase subunit B3	NDUFB3
GO	respiratory electron transport chain	21	99	9.10664e-23	4710	NADH:ubiquinone oxidoreductase subunit B4	NDUFB4
GO	respiratory electron transport chain	21	99	9.10664e-23	4715	NADH:ubiquinone oxidoreductase subunit B9	NDUFB9
GO	respiratory electron transport chain	21	99	9.10664e-23	4716	NADH:ubiquinone oxidoreductase subunit B10	NDUFB10
GO	respiratory electron transport chain	21	99	9.10664e-23	4718	NADH:ubiquinone oxidoreductase subunit C2	NDUFC2
GO	respiratory electron transport chain	21	99	9.10664e-23	4725	NADH:ubiquinone oxidoreductase subunit S5	NDUFS5
GO	respiratory electron transport chain	21	99	9.10664e-23	4728	NADH:ubiquinone oxidoreductase core subunit S8	NDUFS8
GO	respiratory electron transport chain	21	99	9.10664e-23	54205	cytochrome c, somatic	CYCS
GO	respiratory electron transport chain	21	99	9.10664e-23	6390	succinate dehydrogenase complex iron sulfur subunit B	SDHB
GO	respiratory electron transport chain	21	99	9.10664e-23	7384	ubiquinol-cytochrome c reductase core protein 1	UQCRC1
GO	respiratory electron transport chain	21	99	9.10664e-23	7386	ubiquinol-cytochrome c reductase, Rieske iron-sulfur polypeptide 1	UQCRFS1
GO	respiratory electron transport chain	21	99	9.10664e-23	9377	cytochrome c oxidase subunit 5A	COX5A
GO	generation of precursor metabolites and energy	30	284	9.46218e-23	10063	cytochrome c oxidase copper chaperone COX17	COX17
GO	generation of precursor metabolites and energy	30	284	9.46218e-23	126328	NADH:ubiquinone oxidoreductase subunit A11	NDUFA11
GO	generation of precursor metabolites and energy	30	284	9.46218e-23	1329	cytochrome c oxidase subunit 5B	COX5B
GO	generation of precursor metabolites and energy	30	284	9.46218e-23	1337	cytochrome c oxidase subunit 6A1	COX6A1
GO	generation of precursor metabolites and energy	30	284	9.46218e-23	1340	cytochrome c oxidase subunit 6B1	COX6B1
GO	generation of precursor metabolites and energy	30	284	9.46218e-23	1349	cytochrome c oxidase subunit 7B	COX7B
GO	generation of precursor metabolites and energy	30	284	9.46218e-23	1350	cytochrome c oxidase subunit 7C	COX7C
GO	generation of precursor metabolites and energy	30	284	9.46218e-23	1537	cytochrome c1	CYC1
GO	generation of precursor metabolites and energy	30	284	9.46218e-23	4700	NADH:ubiquinone oxidoreductase subunit A6	NDUFA6
GO	generation of precursor metabolites and energy	30	284	9.46218e-23	4702	NADH:ubiquinone oxidoreductase subunit A8	NDUFA8
GO	generation of precursor metabolites and energy	30	284	9.46218e-23	4706	NADH:ubiquinone oxidoreductase subunit AB1	NDUFAB1
GO	generation of precursor metabolites and energy	30	284	9.46218e-23	4709	NADH:ubiquinone oxidoreductase subunit B3	NDUFB3
GO	generation of precursor metabolites and energy	30	284	9.46218e-23	4710	NADH:ubiquinone oxidoreductase subunit B4	NDUFB4
GO	generation of precursor metabolites and energy	30	284	9.46218e-23	4715	NADH:ubiquinone oxidoreductase subunit B9	NDUFB9
GO	generation of precursor metabolites and energy	30	284	9.46218e-23	4716	NADH:ubiquinone oxidoreductase subunit B10	NDUFB10
GO	generation of precursor metabolites and energy	30	284	9.46218e-23	4718	NADH:ubiquinone oxidoreductase subunit C2	NDUFC2
GO	generation of precursor metabolites and energy	30	284	9.46218e-23	4725	NADH:ubiquinone oxidoreductase subunit S5	NDUFS5
GO	generation of precursor metabolites and energy	30	284	9.46218e-23	4728	NADH:ubiquinone oxidoreductase core subunit S8	NDUFS8
GO	generation of precursor metabolites and energy	30	284	9.46218e-23	4967	oxoglutarate dehydrogenase	OGDH
GO	generation of precursor metabolites and energy	30	284	9.46218e-23	50	aconitase 2	ACO2
GO	generation of precursor metabolites and energy	30	284	9.46218e-23	506	ATP synthase F1 subunit beta	ATP5F1B
GO	generation of precursor metabolites and energy	30	284	9.46218e-23	509	ATP synthase F1 subunit gamma	ATP5F1C
GO	generation of precursor metabolites and energy	30	284	9.46218e-23	513	ATP synthase F1 subunit delta	ATP5F1D
GO	generation of precursor metabolites and energy	30	284	9.46218e-23	54205	cytochrome c, somatic	CYCS
GO	generation of precursor metabolites and energy	30	284	9.46218e-23	5499	protein phosphatase 1 catalytic subunit alpha	PPP1CA
GO	generation of precursor metabolites and energy	30	284	9.46218e-23	57215	THAP domain containing 11	THAP11
GO	generation of precursor metabolites and energy	30	284	9.46218e-23	6390	succinate dehydrogenase complex iron sulfur subunit B	SDHB
GO	generation of precursor metabolites and energy	30	284	9.46218e-23	7384	ubiquinol-cytochrome c reductase core protein 1	UQCRC1
GO	generation of precursor metabolites and energy	30	284	9.46218e-23	7386	ubiquinol-cytochrome c reductase, Rieske iron-sulfur polypeptide 1	UQCRFS1
GO	generation of precursor metabolites and energy	30	284	9.46218e-23	9377	cytochrome c oxidase subunit 5A	COX5A
GO	ribonucleoprotein complex	41	670	1.12115e-21	10248	POP7 homolog, ribonuclease P/MRP subunit	POP7
GO	ribonucleoprotein complex	41	670	1.12115e-21	10445	microspherule protein 1	MCRS1
GO	ribonucleoprotein complex	41	670	1.12115e-21	10856	RuvB like AAA ATPase 2	RUVBL2
GO	ribonucleoprotein complex	41	670	1.12115e-21	116540	mitochondrial ribosomal protein L53	MRPL53
GO	ribonucleoprotein complex	41	670	1.12115e-21	118487	coiled-coil-helix-coiled-coil-helix domain containing 1	CHCHD1
GO	ribonucleoprotein complex	41	670	1.12115e-21	124995	mitochondrial ribosomal protein L10	MRPL10
GO	ribonucleoprotein complex	41	670	1.12115e-21	1981	eukaryotic translation initiation factor 4 gamma 1	EIF4G1
GO	ribonucleoprotein complex	41	670	1.12115e-21	22827	poly(U) binding splicing factor 60	PUF60
GO	ribonucleoprotein complex	41	670	1.12115e-21	23481	pescadillo ribosomal biogenesis factor 1	PES1
GO	ribonucleoprotein complex	41	670	1.12115e-21	24148	pre-mRNA processing factor 6	PRPF6
GO	ribonucleoprotein complex	41	670	1.12115e-21	25804	LSM4 homolog, U6 small nuclear RNA and mRNA degradation associated	LSM4
GO	ribonucleoprotein complex	41	670	1.12115e-21	2597	glyceraldehyde-3-phosphate dehydrogenase	GAPDH
GO	ribonucleoprotein complex	41	670	1.12115e-21	26121	pre-mRNA processing factor 31	PRPF31
GO	ribonucleoprotein complex	41	670	1.12115e-21	27238	G-patch domain and KOW motifs	GPKOW
GO	ribonucleoprotein complex	41	670	1.12115e-21	3028	hydroxysteroid 17-beta dehydrogenase 10	HSD17B10
GO	ribonucleoprotein complex	41	670	1.12115e-21	3692	eukaryotic translation initiation factor 6	EIF6
GO	ribonucleoprotein complex	41	670	1.12115e-21	4809	small nuclear ribonucleoprotein 13	SNU13
GO	ribonucleoprotein complex	41	670	1.12115e-21	5093	poly(rC) binding protein 1	PCBP1
GO	ribonucleoprotein complex	41	670	1.12115e-21	51428	DEAD-box helicase 41	DDX41
GO	ribonucleoprotein complex	41	670	1.12115e-21	51649	mitochondrial ribosomal protein S23	MRPS23
GO	ribonucleoprotein complex	41	670	1.12115e-21	54148	mitochondrial ribosomal protein L39	MRPL39
GO	ribonucleoprotein complex	41	670	1.12115e-21	54663	WD repeat domain 74	WDR74
GO	ribonucleoprotein complex	41	670	1.12115e-21	55168	mitochondrial ribosomal protein S18A	MRPS18A
GO	ribonucleoprotein complex	41	670	1.12115e-21	55505	NOP10 ribonucleoprotein	NOP10
GO	ribonucleoprotein complex	41	670	1.12115e-21	5687	proteasome 20S subunit alpha 6	PSMA6
GO	ribonucleoprotein complex	41	670	1.12115e-21	6182	mitochondrial ribosomal protein L12	MRPL12
GO	ribonucleoprotein complex	41	670	1.12115e-21	6187	ribosomal protein S2	RPS2
GO	ribonucleoprotein complex	41	670	1.12115e-21	63875	mitochondrial ribosomal protein L17	MRPL17
GO	ribonucleoprotein complex	41	670	1.12115e-21	64963	mitochondrial ribosomal protein S11	MRPS11
GO	ribonucleoprotein complex	41	670	1.12115e-21	64975	mitochondrial ribosomal protein L41	MRPL41
GO	ribonucleoprotein complex	41	670	1.12115e-21	64978	mitochondrial ribosomal protein L38	MRPL38
GO	ribonucleoprotein complex	41	670	1.12115e-21	64981	mitochondrial ribosomal protein L34	MRPL34
GO	ribonucleoprotein complex	41	670	1.12115e-21	65993	mitochondrial ribosomal protein S34	MRPS34
GO	ribonucleoprotein complex	41	670	1.12115e-21	6631	small nuclear ribonucleoprotein polypeptide C	SNRPC
GO	ribonucleoprotein complex	41	670	1.12115e-21	6727	signal recognition particle 14	SRP14
GO	ribonucleoprotein complex	41	670	1.12115e-21	78988	mitochondrial ribosomal protein L57	MRPL57
GO	ribonucleoprotein complex	41	670	1.12115e-21	79622	small nuclear ribonucleoprotein U11/U12 subunit 25	SNRNP25
GO	ribonucleoprotein complex	41	670	1.12115e-21	83443	splicing factor 3b subunit 5	SF3B5
GO	ribonucleoprotein complex	41	670	1.12115e-21	84292	WD repeat domain 83	WDR83
GO	ribonucleoprotein complex	41	670	1.12115e-21	9128	pre-mRNA processing factor 4	PRPF4
GO	ribonucleoprotein complex	41	670	1.12115e-21	92856	IMP U3 small nucleolar ribonucleoprotein 4	IMP4
GO	extracellular exosome	70	2130	5.02398e-21	10159	ATPase H+ transporting accessory protein 2	ATP6AP2
GO	extracellular exosome	70	2130	5.02398e-21	10383	tubulin beta 4B class IVb	TUBB4B
GO	extracellular exosome	70	2130	5.02398e-21	10525	hypoxia up-regulated 1	HYOU1
GO	extracellular exosome	70	2130	5.02398e-21	10574	chaperonin containing TCP1 subunit 7	CCT7
GO	extracellular exosome	70	2130	5.02398e-21	10856	RuvB like AAA ATPase 2	RUVBL2
GO	extracellular exosome	70	2130	5.02398e-21	11267	SNF8 subunit of ESCRT-II	SNF8
GO	extracellular exosome	70	2130	5.02398e-21	1460	casein kinase 2 beta	CSNK2B
GO	extracellular exosome	70	2130	5.02398e-21	16	alanyl-tRNA synthetase 1	AARS1
GO	extracellular exosome	70	2130	5.02398e-21	1642	damage specific DNA binding protein 1	DDB1
GO	extracellular exosome	70	2130	5.02398e-21	191	adenosylhomocysteinase	AHCY
GO	extracellular exosome	70	2130	5.02398e-21	226	aldolase, fructose-bisphosphate A	ALDOA
GO	extracellular exosome	70	2130	5.02398e-21	22948	chaperonin containing TCP1 subunit 5	CCT5
GO	extracellular exosome	70	2130	5.02398e-21	25813	SAMM50 sorting and assembly machinery component	SAMM50
GO	extracellular exosome	70	2130	5.02398e-21	2597	glyceraldehyde-3-phosphate dehydrogenase	GAPDH
GO	extracellular exosome	70	2130	5.02398e-21	2678	gamma-glutamyltransferase 1	GGT1
GO	extracellular exosome	70	2130	5.02398e-21	27243	charged multivesicular body protein 2A	CHMP2A
GO	extracellular exosome	70	2130	5.02398e-21	3309	heat shock protein family A (Hsp70) member 5	HSPA5
GO	extracellular exosome	70	2130	5.02398e-21	3313	heat shock protein family A (Hsp70) member 9	HSPA9
GO	extracellular exosome	70	2130	5.02398e-21	3329	heat shock protein family D (Hsp60) member 1	HSPD1
GO	extracellular exosome	70	2130	5.02398e-21	3336	heat shock protein family E (Hsp10) member 1	HSPE1
GO	extracellular exosome	70	2130	5.02398e-21	3692	eukaryotic translation initiation factor 6	EIF6
GO	extracellular exosome	70	2130	5.02398e-21	3875	keratin 18	KRT18
GO	extracellular exosome	70	2130	5.02398e-21	439	guided entry of tail-anchored proteins factor 3, ATPase	GET3
GO	extracellular exosome	70	2130	5.02398e-21	4522	methylenetetrahydrofolate dehydrogenase, cyclohydrolase and formyltetrahydrofolate synthetase 1	MTHFD1
GO	extracellular exosome	70	2130	5.02398e-21	476	ATPase Na+/K+ transporting subunit alpha 1	ATP1A1
GO	extracellular exosome	70	2130	5.02398e-21	498	ATP synthase F1 subunit alpha	ATP5F1A
GO	extracellular exosome	70	2130	5.02398e-21	506	ATP synthase F1 subunit beta	ATP5F1B
GO	extracellular exosome	70	2130	5.02398e-21	5093	poly(rC) binding protein 1	PCBP1
GO	extracellular exosome	70	2130	5.02398e-21	51606	ATPase H+ transporting V1 subunit H	ATP6V1H
GO	extracellular exosome	70	2130	5.02398e-21	5223	phosphoglycerate mutase 1	PGAM1
GO	extracellular exosome	70	2130	5.02398e-21	5226	phosphogluconate dehydrogenase	PGD
GO	extracellular exosome	70	2130	5.02398e-21	5230	phosphoglycerate kinase 1	PGK1
GO	extracellular exosome	70	2130	5.02398e-21	5245	prohibitin 1	PHB1
GO	extracellular exosome	70	2130	5.02398e-21	5250	solute carrier family 25 member 3	SLC25A3
GO	extracellular exosome	70	2130	5.02398e-21	527	ATPase H+ transporting V0 subunit c	ATP6V0C
GO	extracellular exosome	70	2130	5.02398e-21	537	ATPase H+ transporting accessory protein 1	ATP6AP1
GO	extracellular exosome	70	2130	5.02398e-21	5499	protein phosphatase 1 catalytic subunit alpha	PPP1CA
GO	extracellular exosome	70	2130	5.02398e-21	5518	protein phosphatase 2 scaffold subunit Aalpha	PPP2R1A
GO	extracellular exosome	70	2130	5.02398e-21	5524	protein phosphatase 2 phosphatase activator	PTPA
GO	extracellular exosome	70	2130	5.02398e-21	5683	proteasome 20S subunit alpha 2	PSMA2
GO	extracellular exosome	70	2130	5.02398e-21	5684	proteasome 20S subunit alpha 3	PSMA3
GO	extracellular exosome	70	2130	5.02398e-21	5686	proteasome 20S subunit alpha 5	PSMA5
GO	extracellular exosome	70	2130	5.02398e-21	5687	proteasome 20S subunit alpha 6	PSMA6
GO	extracellular exosome	70	2130	5.02398e-21	5689	proteasome 20S subunit beta 1	PSMB1
GO	extracellular exosome	70	2130	5.02398e-21	5691	proteasome 20S subunit beta 3	PSMB3
GO	extracellular exosome	70	2130	5.02398e-21	5692	proteasome 20S subunit beta 4	PSMB4
GO	extracellular exosome	70	2130	5.02398e-21	5693	proteasome 20S subunit beta 5	PSMB5
GO	extracellular exosome	70	2130	5.02398e-21	5694	proteasome 20S subunit beta 6	PSMB6
GO	extracellular exosome	70	2130	5.02398e-21	5708	proteasome 26S subunit ubiquitin receptor, non-ATPase 2	PSMD2
GO	extracellular exosome	70	2130	5.02398e-21	5709	proteasome 26S subunit, non-ATPase 3	PSMD3
GO	extracellular exosome	70	2130	5.02398e-21	5713	proteasome 26S subunit, non-ATPase 7	PSMD7
GO	extracellular exosome	70	2130	5.02398e-21	6187	ribosomal protein S2	RPS2
GO	extracellular exosome	70	2130	5.02398e-21	6520	solute carrier family 3 member 2	SLC3A2
GO	extracellular exosome	70	2130	5.02398e-21	6647	superoxide dismutase 1	SOD1
GO	extracellular exosome	70	2130	5.02398e-21	6734	SRP receptor subunit alpha	SRPRA
GO	extracellular exosome	70	2130	5.02398e-21	7037	transferrin receptor	TFRC
GO	extracellular exosome	70	2130	5.02398e-21	7086	transketolase	TKT
GO	extracellular exosome	70	2130	5.02398e-21	7184	heat shock protein 90 beta family member 1	HSP90B1
GO	extracellular exosome	70	2130	5.02398e-21	7295	thioredoxin	TXN
GO	extracellular exosome	70	2130	5.02398e-21	7415	valosin containing protein	VCP
GO	extracellular exosome	70	2130	5.02398e-21	80347	Coenzyme A synthase	COASY
GO	extracellular exosome	70	2130	5.02398e-21	8140	solute carrier family 7 member 5	SLC7A5
GO	extracellular exosome	70	2130	5.02398e-21	81876	RAB1B, member RAS oncogene family	RAB1B
GO	extracellular exosome	70	2130	5.02398e-21	8332	H2A clustered histone 16	H2AC16
GO	extracellular exosome	70	2130	5.02398e-21	8347	H2B clustered histone 4	H2BC4
GO	extracellular exosome	70	2130	5.02398e-21	84313	vacuolar protein sorting 25 homolog	VPS25
GO	extracellular exosome	70	2130	5.02398e-21	8668	eukaryotic translation initiation factor 3 subunit I	EIF3I
GO	extracellular exosome	70	2130	5.02398e-21	8775	NSF attachment protein alpha	NAPA
GO	extracellular exosome	70	2130	5.02398e-21	9114	ATPase H+ transporting V0 subunit d1	ATP6V0D1
GO	extracellular exosome	70	2130	5.02398e-21	9296	ATPase H+ transporting V1 subunit F	ATP6V1F
GO	energy derivation by oxidation of organic compounds	23	159	8.07341e-21	126328	NADH:ubiquinone oxidoreductase subunit A11	NDUFA11
GO	energy derivation by oxidation of organic compounds	23	159	8.07341e-21	1329	cytochrome c oxidase subunit 5B	COX5B
GO	energy derivation by oxidation of organic compounds	23	159	8.07341e-21	1337	cytochrome c oxidase subunit 6A1	COX6A1
GO	energy derivation by oxidation of organic compounds	23	159	8.07341e-21	1340	cytochrome c oxidase subunit 6B1	COX6B1
GO	energy derivation by oxidation of organic compounds	23	159	8.07341e-21	1349	cytochrome c oxidase subunit 7B	COX7B
GO	energy derivation by oxidation of organic compounds	23	159	8.07341e-21	1350	cytochrome c oxidase subunit 7C	COX7C
GO	energy derivation by oxidation of organic compounds	23	159	8.07341e-21	1537	cytochrome c1	CYC1
GO	energy derivation by oxidation of organic compounds	23	159	8.07341e-21	4700	NADH:ubiquinone oxidoreductase subunit A6	NDUFA6
GO	energy derivation by oxidation of organic compounds	23	159	8.07341e-21	4702	NADH:ubiquinone oxidoreductase subunit A8	NDUFA8
GO	energy derivation by oxidation of organic compounds	23	159	8.07341e-21	4706	NADH:ubiquinone oxidoreductase subunit AB1	NDUFAB1
GO	energy derivation by oxidation of organic compounds	23	159	8.07341e-21	4709	NADH:ubiquinone oxidoreductase subunit B3	NDUFB3
GO	energy derivation by oxidation of organic compounds	23	159	8.07341e-21	4710	NADH:ubiquinone oxidoreductase subunit B4	NDUFB4
GO	energy derivation by oxidation of organic compounds	23	159	8.07341e-21	4715	NADH:ubiquinone oxidoreductase subunit B9	NDUFB9
GO	energy derivation by oxidation of organic compounds	23	159	8.07341e-21	4716	NADH:ubiquinone oxidoreductase subunit B10	NDUFB10
GO	energy derivation by oxidation of organic compounds	23	159	8.07341e-21	4718	NADH:ubiquinone oxidoreductase subunit C2	NDUFC2
GO	energy derivation by oxidation of organic compounds	23	159	8.07341e-21	4725	NADH:ubiquinone oxidoreductase subunit S5	NDUFS5
GO	energy derivation by oxidation of organic compounds	23	159	8.07341e-21	4728	NADH:ubiquinone oxidoreductase core subunit S8	NDUFS8
GO	energy derivation by oxidation of organic compounds	23	159	8.07341e-21	513	ATP synthase F1 subunit delta	ATP5F1D
GO	energy derivation by oxidation of organic compounds	23	159	8.07341e-21	54205	cytochrome c, somatic	CYCS
GO	energy derivation by oxidation of organic compounds	23	159	8.07341e-21	5499	protein phosphatase 1 catalytic subunit alpha	PPP1CA
GO	energy derivation by oxidation of organic compounds	23	159	8.07341e-21	6390	succinate dehydrogenase complex iron sulfur subunit B	SDHB
GO	energy derivation by oxidation of organic compounds	23	159	8.07341e-21	7384	ubiquinol-cytochrome c reductase core protein 1	UQCRC1
GO	energy derivation by oxidation of organic compounds	23	159	8.07341e-21	9377	cytochrome c oxidase subunit 5A	COX5A
GO	nucleic acid binding	82	2895	9.13419e-21	10113	prolactin regulatory element binding	PREB
GO	nucleic acid binding	82	2895	9.13419e-21	10209	eukaryotic translation initiation factor 1	EIF1
GO	nucleic acid binding	82	2895	9.13419e-21	10248	POP7 homolog, ribonuclease P/MRP subunit	POP7
GO	nucleic acid binding	82	2895	9.13419e-21	10383	tubulin beta 4B class IVb	TUBB4B
GO	nucleic acid binding	82	2895	9.13419e-21	10445	microspherule protein 1	MCRS1
GO	nucleic acid binding	82	2895	9.13419e-21	10856	RuvB like AAA ATPase 2	RUVBL2
GO	nucleic acid binding	82	2895	9.13419e-21	114049	BUD23 rRNA methyltransferase and ribosome maturation factor	BUD23
GO	nucleic acid binding	82	2895	9.13419e-21	118487	coiled-coil-helix-coiled-coil-helix domain containing 1	CHCHD1
GO	nucleic acid binding	82	2895	9.13419e-21	124995	mitochondrial ribosomal protein L10	MRPL10
GO	nucleic acid binding	82	2895	9.13419e-21	16	alanyl-tRNA synthetase 1	AARS1
GO	nucleic acid binding	82	2895	9.13419e-21	1642	damage specific DNA binding protein 1	DDB1
GO	nucleic acid binding	82	2895	9.13419e-21	1981	eukaryotic translation initiation factor 4 gamma 1	EIF4G1
GO	nucleic acid binding	82	2895	9.13419e-21	1983	eukaryotic translation initiation factor 5	EIF5
GO	nucleic acid binding	82	2895	9.13419e-21	1984	eukaryotic translation initiation factor 5A	EIF5A
GO	nucleic acid binding	82	2895	9.13419e-21	2193	phenylalanyl-tRNA synthetase subunit alpha	FARSA
GO	nucleic acid binding	82	2895	9.13419e-21	2224	farnesyl diphosphate synthase	FDPS
GO	nucleic acid binding	82	2895	9.13419e-21	226	aldolase, fructose-bisphosphate A	ALDOA
GO	nucleic acid binding	82	2895	9.13419e-21	22827	poly(U) binding splicing factor 60	PUF60
GO	nucleic acid binding	82	2895	9.13419e-21	22916	nuclear cap binding protein subunit 2	NCBP2
GO	nucleic acid binding	82	2895	9.13419e-21	22948	chaperonin containing TCP1 subunit 5	CCT5
GO	nucleic acid binding	82	2895	9.13419e-21	23481	pescadillo ribosomal biogenesis factor 1	PES1
GO	nucleic acid binding	82	2895	9.13419e-21	24148	pre-mRNA processing factor 6	PRPF6
GO	nucleic acid binding	82	2895	9.13419e-21	25804	LSM4 homolog, U6 small nuclear RNA and mRNA degradation associated	LSM4
GO	nucleic acid binding	82	2895	9.13419e-21	26121	pre-mRNA processing factor 31	PRPF31
GO	nucleic acid binding	82	2895	9.13419e-21	27238	G-patch domain and KOW motifs	GPKOW
GO	nucleic acid binding	82	2895	9.13419e-21	27341	ribosomal RNA processing 7 homolog A	RRP7A
GO	nucleic acid binding	82	2895	9.13419e-21	3028	hydroxysteroid 17-beta dehydrogenase 10	HSD17B10
GO	nucleic acid binding	82	2895	9.13419e-21	3313	heat shock protein family A (Hsp70) member 9	HSPA9
GO	nucleic acid binding	82	2895	9.13419e-21	3329	heat shock protein family D (Hsp60) member 1	HSPD1
GO	nucleic acid binding	82	2895	9.13419e-21	3336	heat shock protein family E (Hsp10) member 1	HSPE1
GO	nucleic acid binding	82	2895	9.13419e-21	3692	eukaryotic translation initiation factor 6	EIF6
GO	nucleic acid binding	82	2895	9.13419e-21	3875	keratin 18	KRT18
GO	nucleic acid binding	82	2895	9.13419e-21	4809	small nuclear ribonucleoprotein 13	SNU13
GO	nucleic acid binding	82	2895	9.13419e-21	498	ATP synthase F1 subunit alpha	ATP5F1A
GO	nucleic acid binding	82	2895	9.13419e-21	509	ATP synthase F1 subunit gamma	ATP5F1C
GO	nucleic acid binding	82	2895	9.13419e-21	5093	poly(rC) binding protein 1	PCBP1
GO	nucleic acid binding	82	2895	9.13419e-21	51142	coiled-coil-helix-coiled-coil-helix domain containing 2	CHCHD2
GO	nucleic acid binding	82	2895	9.13419e-21	51428	DEAD-box helicase 41	DDX41
GO	nucleic acid binding	82	2895	9.13419e-21	51493	RNA 2',3'-cyclic phosphate and 5'-OH ligase	RTCB
GO	nucleic acid binding	82	2895	9.13419e-21	51649	mitochondrial ribosomal protein S23	MRPS23
GO	nucleic acid binding	82	2895	9.13419e-21	51728	RNA polymerase III subunit K	POLR3K
GO	nucleic acid binding	82	2895	9.13419e-21	54148	mitochondrial ribosomal protein L39	MRPL39
GO	nucleic acid binding	82	2895	9.13419e-21	5434	RNA polymerase II, I and III subunit E	POLR2E
GO	nucleic acid binding	82	2895	9.13419e-21	5438	RNA polymerase II subunit I	POLR2I
GO	nucleic acid binding	82	2895	9.13419e-21	5441	RNA polymerase II, I and III subunit L	POLR2L
GO	nucleic acid binding	82	2895	9.13419e-21	55505	NOP10 ribonucleoprotein	NOP10
GO	nucleic acid binding	82	2895	9.13419e-21	5687	proteasome 20S subunit alpha 6	PSMA6
GO	nucleic acid binding	82	2895	9.13419e-21	5710	proteasome 26S subunit ubiquitin receptor, non-ATPase 4	PSMD4
GO	nucleic acid binding	82	2895	9.13419e-21	57215	THAP domain containing 11	THAP11
GO	nucleic acid binding	82	2895	9.13419e-21	5905	Ran GTPase activating protein 1	RANGAP1
GO	nucleic acid binding	82	2895	9.13419e-21	6119	replication protein A3	RPA3
GO	nucleic acid binding	82	2895	9.13419e-21	6182	mitochondrial ribosomal protein L12	MRPL12
GO	nucleic acid binding	82	2895	9.13419e-21	6184	ribophorin I	RPN1
GO	nucleic acid binding	82	2895	9.13419e-21	6187	ribosomal protein S2	RPS2
GO	nucleic acid binding	82	2895	9.13419e-21	64963	mitochondrial ribosomal protein S11	MRPS11
GO	nucleic acid binding	82	2895	9.13419e-21	64975	mitochondrial ribosomal protein L41	MRPL41
GO	nucleic acid binding	82	2895	9.13419e-21	6520	solute carrier family 3 member 2	SLC3A2
GO	nucleic acid binding	82	2895	9.13419e-21	6631	small nuclear ribonucleoprotein polypeptide C	SNRPC
GO	nucleic acid binding	82	2895	9.13419e-21	6727	signal recognition particle 14	SRP14
GO	nucleic acid binding	82	2895	9.13419e-21	6734	SRP receptor subunit alpha	SRPRA
GO	nucleic acid binding	82	2895	9.13419e-21	6838	surfeit 6	SURF6
GO	nucleic acid binding	82	2895	9.13419e-21	7037	transferrin receptor	TFRC
GO	nucleic acid binding	82	2895	9.13419e-21	708	complement C1q binding protein	C1QBP
GO	nucleic acid binding	82	2895	9.13419e-21	7184	heat shock protein 90 beta family member 1	HSP90B1
GO	nucleic acid binding	82	2895	9.13419e-21	7295	thioredoxin	TXN
GO	nucleic acid binding	82	2895	9.13419e-21	7415	valosin containing protein	VCP
GO	nucleic acid binding	82	2895	9.13419e-21	79080	coiled-coil domain containing 86	CCDC86
GO	nucleic acid binding	82	2895	9.13419e-21	79084	WD repeat domain 77	WDR77
GO	nucleic acid binding	82	2895	9.13419e-21	7936	negative elongation factor complex member E	NELFE
GO	nucleic acid binding	82	2895	9.13419e-21	79693	yrdC N6-threonylcarbamoyltransferase domain containing	YRDC
GO	nucleic acid binding	82	2895	9.13419e-21	8332	H2A clustered histone 16	H2AC16
GO	nucleic acid binding	82	2895	9.13419e-21	83443	splicing factor 3b subunit 5	SF3B5
GO	nucleic acid binding	82	2895	9.13419e-21	8347	H2B clustered histone 4	H2BC4
GO	nucleic acid binding	82	2895	9.13419e-21	84321	THO complex subunit 3	THOC3
GO	nucleic acid binding	82	2895	9.13419e-21	8480	ribonucleic acid export 1	RAE1
GO	nucleic acid binding	82	2895	9.13419e-21	85476	G elongation factor mitochondrial 1	GFM1
GO	nucleic acid binding	82	2895	9.13419e-21	8668	eukaryotic translation initiation factor 3 subunit I	EIF3I
GO	nucleic acid binding	82	2895	9.13419e-21	8815	BAF nuclear assembly factor 1	BANF1
GO	nucleic acid binding	82	2895	9.13419e-21	8970	H2B clustered histone 11	H2BC11
GO	nucleic acid binding	82	2895	9.13419e-21	9128	pre-mRNA processing factor 4	PRPF4
GO	nucleic acid binding	82	2895	9.13419e-21	92856	IMP U3 small nucleolar ribonucleoprotein 4	IMP4
GO	nucleic acid binding	82	2895	9.13419e-21	9361	lon peptidase 1, mitochondrial	LONP1
GO	proton-transporting two-sector ATPase complex	15	42	1.913e-20	10159	ATPase H+ transporting accessory protein 2	ATP6AP2
GO	proton-transporting two-sector ATPase complex	15	42	1.913e-20	10632	ATP synthase membrane subunit g	ATP5MG
GO	proton-transporting two-sector ATPase complex	15	42	1.913e-20	498	ATP synthase F1 subunit alpha	ATP5F1A
GO	proton-transporting two-sector ATPase complex	15	42	1.913e-20	506	ATP synthase F1 subunit beta	ATP5F1B
GO	proton-transporting two-sector ATPase complex	15	42	1.913e-20	509	ATP synthase F1 subunit gamma	ATP5F1C
GO	proton-transporting two-sector ATPase complex	15	42	1.913e-20	513	ATP synthase F1 subunit delta	ATP5F1D
GO	proton-transporting two-sector ATPase complex	15	42	1.913e-20	515	ATP synthase peripheral stalk-membrane subunit b	ATP5PB
GO	proton-transporting two-sector ATPase complex	15	42	1.913e-20	51606	ATPase H+ transporting V1 subunit H	ATP6V1H
GO	proton-transporting two-sector ATPase complex	15	42	1.913e-20	521	ATP synthase membrane subunit e	ATP5ME
GO	proton-transporting two-sector ATPase complex	15	42	1.913e-20	527	ATPase H+ transporting V0 subunit c	ATP6V0C
GO	proton-transporting two-sector ATPase complex	15	42	1.913e-20	533	ATPase H+ transporting V0 subunit b	ATP6V0B
GO	proton-transporting two-sector ATPase complex	15	42	1.913e-20	537	ATPase H+ transporting accessory protein 1	ATP6AP1
GO	proton-transporting two-sector ATPase complex	15	42	1.913e-20	9114	ATPase H+ transporting V0 subunit d1	ATP6V0D1
GO	proton-transporting two-sector ATPase complex	15	42	1.913e-20	9296	ATPase H+ transporting V1 subunit F	ATP6V1F
GO	proton-transporting two-sector ATPase complex	15	42	1.913e-20	9551	ATP synthase membrane subunit f	ATP5MF
GO	electron transport chain	22	150	4.24645e-20	1329	cytochrome c oxidase subunit 5B	COX5B
GO	electron transport chain	22	150	4.24645e-20	1337	cytochrome c oxidase subunit 6A1	COX6A1
GO	electron transport chain	22	150	4.24645e-20	1340	cytochrome c oxidase subunit 6B1	COX6B1
GO	electron transport chain	22	150	4.24645e-20	1349	cytochrome c oxidase subunit 7B	COX7B
GO	electron transport chain	22	150	4.24645e-20	1350	cytochrome c oxidase subunit 7C	COX7C
GO	electron transport chain	22	150	4.24645e-20	1537	cytochrome c1	CYC1
GO	electron transport chain	22	150	4.24645e-20	4700	NADH:ubiquinone oxidoreductase subunit A6	NDUFA6
GO	electron transport chain	22	150	4.24645e-20	4702	NADH:ubiquinone oxidoreductase subunit A8	NDUFA8
GO	electron transport chain	22	150	4.24645e-20	4706	NADH:ubiquinone oxidoreductase subunit AB1	NDUFAB1
GO	electron transport chain	22	150	4.24645e-20	4709	NADH:ubiquinone oxidoreductase subunit B3	NDUFB3
GO	electron transport chain	22	150	4.24645e-20	4710	NADH:ubiquinone oxidoreductase subunit B4	NDUFB4
GO	electron transport chain	22	150	4.24645e-20	4715	NADH:ubiquinone oxidoreductase subunit B9	NDUFB9
GO	electron transport chain	22	150	4.24645e-20	4716	NADH:ubiquinone oxidoreductase subunit B10	NDUFB10
GO	electron transport chain	22	150	4.24645e-20	4718	NADH:ubiquinone oxidoreductase subunit C2	NDUFC2
GO	electron transport chain	22	150	4.24645e-20	4725	NADH:ubiquinone oxidoreductase subunit S5	NDUFS5
GO	electron transport chain	22	150	4.24645e-20	4728	NADH:ubiquinone oxidoreductase core subunit S8	NDUFS8
GO	electron transport chain	22	150	4.24645e-20	54205	cytochrome c, somatic	CYCS
GO	electron transport chain	22	150	4.24645e-20	57215	THAP domain containing 11	THAP11
GO	electron transport chain	22	150	4.24645e-20	6390	succinate dehydrogenase complex iron sulfur subunit B	SDHB
GO	electron transport chain	22	150	4.24645e-20	7384	ubiquinol-cytochrome c reductase core protein 1	UQCRC1
GO	electron transport chain	22	150	4.24645e-20	7386	ubiquinol-cytochrome c reductase, Rieske iron-sulfur polypeptide 1	UQCRFS1
GO	electron transport chain	22	150	4.24645e-20	9377	cytochrome c oxidase subunit 5A	COX5A
GO	oxidation reduction	22	150	4.24645e-20	1329	cytochrome c oxidase subunit 5B	COX5B
GO	oxidation reduction	22	150	4.24645e-20	1337	cytochrome c oxidase subunit 6A1	COX6A1
GO	oxidation reduction	22	150	4.24645e-20	1340	cytochrome c oxidase subunit 6B1	COX6B1
GO	oxidation reduction	22	150	4.24645e-20	1349	cytochrome c oxidase subunit 7B	COX7B
GO	oxidation reduction	22	150	4.24645e-20	1350	cytochrome c oxidase subunit 7C	COX7C
GO	oxidation reduction	22	150	4.24645e-20	1537	cytochrome c1	CYC1
GO	oxidation reduction	22	150	4.24645e-20	4700	NADH:ubiquinone oxidoreductase subunit A6	NDUFA6
GO	oxidation reduction	22	150	4.24645e-20	4702	NADH:ubiquinone oxidoreductase subunit A8	NDUFA8
GO	oxidation reduction	22	150	4.24645e-20	4706	NADH:ubiquinone oxidoreductase subunit AB1	NDUFAB1
GO	oxidation reduction	22	150	4.24645e-20	4709	NADH:ubiquinone oxidoreductase subunit B3	NDUFB3
GO	oxidation reduction	22	150	4.24645e-20	4710	NADH:ubiquinone oxidoreductase subunit B4	NDUFB4
GO	oxidation reduction	22	150	4.24645e-20	4715	NADH:ubiquinone oxidoreductase subunit B9	NDUFB9
GO	oxidation reduction	22	150	4.24645e-20	4716	NADH:ubiquinone oxidoreductase subunit B10	NDUFB10
GO	oxidation reduction	22	150	4.24645e-20	4718	NADH:ubiquinone oxidoreductase subunit C2	NDUFC2
GO	oxidation reduction	22	150	4.24645e-20	4725	NADH:ubiquinone oxidoreductase subunit S5	NDUFS5
GO	oxidation reduction	22	150	4.24645e-20	4728	NADH:ubiquinone oxidoreductase core subunit S8	NDUFS8
GO	oxidation reduction	22	150	4.24645e-20	54205	cytochrome c, somatic	CYCS
GO	oxidation reduction	22	150	4.24645e-20	57215	THAP domain containing 11	THAP11
GO	oxidation reduction	22	150	4.24645e-20	6390	succinate dehydrogenase complex iron sulfur subunit B	SDHB
GO	oxidation reduction	22	150	4.24645e-20	7384	ubiquinol-cytochrome c reductase core protein 1	UQCRC1
GO	oxidation reduction	22	150	4.24645e-20	7386	ubiquinol-cytochrome c reductase, Rieske iron-sulfur polypeptide 1	UQCRFS1
GO	oxidation reduction	22	150	4.24645e-20	9377	cytochrome c oxidase subunit 5A	COX5A
GO	membrane part	90	3558	1.09481e-19	10113	prolactin regulatory element binding	PREB
GO	membrane part	90	3558	1.09481e-19	10159	ATPase H+ transporting accessory protein 2	ATP6AP2
GO	membrane part	90	3558	1.09481e-19	10237	solute carrier family 35 member B1	SLC35B1
GO	membrane part	90	3558	1.09481e-19	10423	CDP-diacylglycerol--inositol 3-phosphatidyltransferase	CDIPT
GO	membrane part	90	3558	1.09481e-19	10525	hypoxia up-regulated 1	HYOU1
GO	membrane part	90	3558	1.09481e-19	10632	ATP synthase membrane subunit g	ATP5MG
GO	membrane part	90	3558	1.09481e-19	10959	transmembrane p24 trafficking protein 2	TMED2
GO	membrane part	90	3558	1.09481e-19	10972	transmembrane p24 trafficking protein 10	TMED10
GO	membrane part	90	3558	1.09481e-19	11267	SNF8 subunit of ESCRT-II	SNF8
GO	membrane part	90	3558	1.09481e-19	11316	COPI coat complex subunit epsilon	COPE
GO	membrane part	90	3558	1.09481e-19	116150	NUS1 dehydrodolichyl diphosphate synthase subunit	NUS1
GO	membrane part	90	3558	1.09481e-19	1175	adaptor related protein complex 2 subunit sigma 1	AP2S1
GO	membrane part	90	3558	1.09481e-19	126328	NADH:ubiquinone oxidoreductase subunit A11	NDUFA11
GO	membrane part	90	3558	1.09481e-19	1329	cytochrome c oxidase subunit 5B	COX5B
GO	membrane part	90	3558	1.09481e-19	1337	cytochrome c oxidase subunit 6A1	COX6A1
GO	membrane part	90	3558	1.09481e-19	1340	cytochrome c oxidase subunit 6B1	COX6B1
GO	membrane part	90	3558	1.09481e-19	1349	cytochrome c oxidase subunit 7B	COX7B
GO	membrane part	90	3558	1.09481e-19	1350	cytochrome c oxidase subunit 7C	COX7C
GO	membrane part	90	3558	1.09481e-19	1537	cytochrome c1	CYC1
GO	membrane part	90	3558	1.09481e-19	1603	defender against cell death 1	DAD1
GO	membrane part	90	3558	1.09481e-19	1650	dolichyl-diphosphooligosaccharide--protein glycosyltransferase non-catalytic subunit	DDOST
GO	membrane part	90	3558	1.09481e-19	1984	eukaryotic translation initiation factor 5A	EIF5A
GO	membrane part	90	3558	1.09481e-19	2064	erb-b2 receptor tyrosine kinase 2	ERBB2
GO	membrane part	90	3558	1.09481e-19	2065	erb-b2 receptor tyrosine kinase 3	ERBB3
GO	membrane part	90	3558	1.09481e-19	22818	COPI coat complex subunit zeta 1	COPZ1
GO	membrane part	90	3558	1.09481e-19	22820	COPI coat complex subunit gamma 1	COPG1
GO	membrane part	90	3558	1.09481e-19	22827	poly(U) binding splicing factor 60	PUF60
GO	membrane part	90	3558	1.09481e-19	22937	SREBF chaperone	SCAP
GO	membrane part	90	3558	1.09481e-19	27243	charged multivesicular body protein 2A	CHMP2A
GO	membrane part	90	3558	1.09481e-19	29097	cornichon family AMPA receptor auxiliary protein 4	CNIH4
GO	membrane part	90	3558	1.09481e-19	29927	SEC61 translocon subunit alpha 1	SEC61A1
GO	membrane part	90	3558	1.09481e-19	3156	3-hydroxy-3-methylglutaryl-CoA reductase	HMGCR
GO	membrane part	90	3558	1.09481e-19	3309	heat shock protein family A (Hsp70) member 5	HSPA5
GO	membrane part	90	3558	1.09481e-19	3313	heat shock protein family A (Hsp70) member 9	HSPA9
GO	membrane part	90	3558	1.09481e-19	3329	heat shock protein family D (Hsp60) member 1	HSPD1
GO	membrane part	90	3558	1.09481e-19	4700	NADH:ubiquinone oxidoreductase subunit A6	NDUFA6
GO	membrane part	90	3558	1.09481e-19	4702	NADH:ubiquinone oxidoreductase subunit A8	NDUFA8
GO	membrane part	90	3558	1.09481e-19	4706	NADH:ubiquinone oxidoreductase subunit AB1	NDUFAB1
GO	membrane part	90	3558	1.09481e-19	4709	NADH:ubiquinone oxidoreductase subunit B3	NDUFB3
GO	membrane part	90	3558	1.09481e-19	4710	NADH:ubiquinone oxidoreductase subunit B4	NDUFB4
GO	membrane part	90	3558	1.09481e-19	4715	NADH:ubiquinone oxidoreductase subunit B9	NDUFB9
GO	membrane part	90	3558	1.09481e-19	4716	NADH:ubiquinone oxidoreductase subunit B10	NDUFB10
GO	membrane part	90	3558	1.09481e-19	4718	NADH:ubiquinone oxidoreductase subunit C2	NDUFC2
GO	membrane part	90	3558	1.09481e-19	4725	NADH:ubiquinone oxidoreductase subunit S5	NDUFS5
GO	membrane part	90	3558	1.09481e-19	4728	NADH:ubiquinone oxidoreductase core subunit S8	NDUFS8
GO	membrane part	90	3558	1.09481e-19	476	ATPase Na+/K+ transporting subunit alpha 1	ATP1A1
GO	membrane part	90	3558	1.09481e-19	488	ATPase sarcoplasmic/endoplasmic reticulum Ca2+ transporting 2	ATP2A2
GO	membrane part	90	3558	1.09481e-19	498	ATP synthase F1 subunit alpha	ATP5F1A
GO	membrane part	90	3558	1.09481e-19	506	ATP synthase F1 subunit beta	ATP5F1B
GO	membrane part	90	3558	1.09481e-19	509	ATP synthase F1 subunit gamma	ATP5F1C
GO	membrane part	90	3558	1.09481e-19	513	ATP synthase F1 subunit delta	ATP5F1D
GO	membrane part	90	3558	1.09481e-19	51493	RNA 2',3'-cyclic phosphate and 5'-OH ligase	RTCB
GO	membrane part	90	3558	1.09481e-19	515	ATP synthase peripheral stalk-membrane subunit b	ATP5PB
GO	membrane part	90	3558	1.09481e-19	51606	ATPase H+ transporting V1 subunit H	ATP6V1H
GO	membrane part	90	3558	1.09481e-19	521	ATP synthase membrane subunit e	ATP5ME
GO	membrane part	90	3558	1.09481e-19	5230	phosphoglycerate kinase 1	PGK1
GO	membrane part	90	3558	1.09481e-19	527	ATPase H+ transporting V0 subunit c	ATP6V0C
GO	membrane part	90	3558	1.09481e-19	533	ATPase H+ transporting V0 subunit b	ATP6V0B
GO	membrane part	90	3558	1.09481e-19	537	ATPase H+ transporting accessory protein 1	ATP6AP1
GO	membrane part	90	3558	1.09481e-19	5518	protein phosphatase 2 scaffold subunit Aalpha	PPP2R1A
GO	membrane part	90	3558	1.09481e-19	5524	protein phosphatase 2 phosphatase activator	PTPA
GO	membrane part	90	3558	1.09481e-19	55831	ER membrane protein complex subunit 3	EMC3
GO	membrane part	90	3558	1.09481e-19	56052	ALG1 chitobiosyldiphosphodolichol beta-mannosyltransferase	ALG1
GO	membrane part	90	3558	1.09481e-19	56851	ER membrane protein complex subunit 7	EMC7
GO	membrane part	90	3558	1.09481e-19	57817	hepcidin antimicrobial peptide	HAMP
GO	membrane part	90	3558	1.09481e-19	58477	SRP receptor subunit beta	SRPRB
GO	membrane part	90	3558	1.09481e-19	6184	ribophorin I	RPN1
GO	membrane part	90	3558	1.09481e-19	6185	ribophorin II	RPN2
GO	membrane part	90	3558	1.09481e-19	6187	ribosomal protein S2	RPS2
GO	membrane part	90	3558	1.09481e-19	6319	stearoyl-CoA desaturase	SCD
GO	membrane part	90	3558	1.09481e-19	65082	VPS33A core subunit of CORVET and HOPS complexes	VPS33A
GO	membrane part	90	3558	1.09481e-19	6520	solute carrier family 3 member 2	SLC3A2
GO	membrane part	90	3558	1.09481e-19	6734	SRP receptor subunit alpha	SRPRA
GO	membrane part	90	3558	1.09481e-19	7037	transferrin receptor	TFRC
GO	membrane part	90	3558	1.09481e-19	7086	transketolase	TKT
GO	membrane part	90	3558	1.09481e-19	7184	heat shock protein 90 beta family member 1	HSP90B1
GO	membrane part	90	3558	1.09481e-19	7384	ubiquinol-cytochrome c reductase core protein 1	UQCRC1
GO	membrane part	90	3558	1.09481e-19	7386	ubiquinol-cytochrome c reductase, Rieske iron-sulfur polypeptide 1	UQCRFS1
GO	membrane part	90	3558	1.09481e-19	7415	valosin containing protein	VCP
GO	membrane part	90	3558	1.09481e-19	746	transmembrane protein 258	TMEM258
GO	membrane part	90	3558	1.09481e-19	7922	solute carrier family 39 member 7	SLC39A7
GO	membrane part	90	3558	1.09481e-19	8140	solute carrier family 7 member 5	SLC7A5
GO	membrane part	90	3558	1.09481e-19	81876	RAB1B, member RAS oncogene family	RAB1B
GO	membrane part	90	3558	1.09481e-19	84313	vacuolar protein sorting 25 homolog	VPS25
GO	membrane part	90	3558	1.09481e-19	84447	synoviolin 1	SYVN1
GO	membrane part	90	3558	1.09481e-19	9114	ATPase H+ transporting V0 subunit d1	ATP6V0D1
GO	membrane part	90	3558	1.09481e-19	9296	ATPase H+ transporting V1 subunit F	ATP6V1F
GO	membrane part	90	3558	1.09481e-19	9377	cytochrome c oxidase subunit 5A	COX5A
GO	membrane part	90	3558	1.09481e-19	9551	ATP synthase membrane subunit f	ATP5MF
GO	membrane part	90	3558	1.09481e-19	9789	signal peptidase complex subunit 2	SPCS2
GO	cellular macromolecule metabolic process	94	3959	8.60509e-19	10248	POP7 homolog, ribonuclease P/MRP subunit	POP7
GO	cellular macromolecule metabolic process	94	3959	8.60509e-19	10445	microspherule protein 1	MCRS1
GO	cellular macromolecule metabolic process	94	3959	8.60509e-19	10525	hypoxia up-regulated 1	HYOU1
GO	cellular macromolecule metabolic process	94	3959	8.60509e-19	10574	chaperonin containing TCP1 subunit 7	CCT7
GO	cellular macromolecule metabolic process	94	3959	8.60509e-19	10856	RuvB like AAA ATPase 2	RUVBL2
GO	cellular macromolecule metabolic process	94	3959	8.60509e-19	10980	COP9 signalosome subunit 6	COPS6
GO	cellular macromolecule metabolic process	94	3959	8.60509e-19	11091	WD repeat domain 5	WDR5
GO	cellular macromolecule metabolic process	94	3959	8.60509e-19	112950	mediator complex subunit 8	MED8
GO	cellular macromolecule metabolic process	94	3959	8.60509e-19	116540	mitochondrial ribosomal protein L53	MRPL53
GO	cellular macromolecule metabolic process	94	3959	8.60509e-19	118487	coiled-coil-helix-coiled-coil-helix domain containing 1	CHCHD1
GO	cellular macromolecule metabolic process	94	3959	8.60509e-19	124995	mitochondrial ribosomal protein L10	MRPL10
GO	cellular macromolecule metabolic process	94	3959	8.60509e-19	1460	casein kinase 2 beta	CSNK2B
GO	cellular macromolecule metabolic process	94	3959	8.60509e-19	16	alanyl-tRNA synthetase 1	AARS1
GO	cellular macromolecule metabolic process	94	3959	8.60509e-19	1642	damage specific DNA binding protein 1	DDB1
GO	cellular macromolecule metabolic process	94	3959	8.60509e-19	1725	deoxyhypusine synthase	DHPS
GO	cellular macromolecule metabolic process	94	3959	8.60509e-19	197370	NSE1 homolog, SMC5-SMC6 complex component	NSMCE1
GO	cellular macromolecule metabolic process	94	3959	8.60509e-19	1981	eukaryotic translation initiation factor 4 gamma 1	EIF4G1
GO	cellular macromolecule metabolic process	94	3959	8.60509e-19	1984	eukaryotic translation initiation factor 5A	EIF5A
GO	cellular macromolecule metabolic process	94	3959	8.60509e-19	2064	erb-b2 receptor tyrosine kinase 2	ERBB2
GO	cellular macromolecule metabolic process	94	3959	8.60509e-19	2193	phenylalanyl-tRNA synthetase subunit alpha	FARSA
GO	cellular macromolecule metabolic process	94	3959	8.60509e-19	22916	nuclear cap binding protein subunit 2	NCBP2
GO	cellular macromolecule metabolic process	94	3959	8.60509e-19	22948	chaperonin containing TCP1 subunit 5	CCT5
GO	cellular macromolecule metabolic process	94	3959	8.60509e-19	23203	peptidase, mitochondrial processing subunit alpha	PMPCA
GO	cellular macromolecule metabolic process	94	3959	8.60509e-19	23481	pescadillo ribosomal biogenesis factor 1	PES1
GO	cellular macromolecule metabolic process	94	3959	8.60509e-19	24148	pre-mRNA processing factor 6	PRPF6
GO	cellular macromolecule metabolic process	94	3959	8.60509e-19	25804	LSM4 homolog, U6 small nuclear RNA and mRNA degradation associated	LSM4
GO	cellular macromolecule metabolic process	94	3959	8.60509e-19	27243	charged multivesicular body protein 2A	CHMP2A
GO	cellular macromolecule metabolic process	94	3959	8.60509e-19	27304	molybdenum cofactor synthesis 3	MOCS3
GO	cellular macromolecule metabolic process	94	3959	8.60509e-19	27341	ribosomal RNA processing 7 homolog A	RRP7A
GO	cellular macromolecule metabolic process	94	3959	8.60509e-19	3309	heat shock protein family A (Hsp70) member 5	HSPA5
GO	cellular macromolecule metabolic process	94	3959	8.60509e-19	3313	heat shock protein family A (Hsp70) member 9	HSPA9
GO	cellular macromolecule metabolic process	94	3959	8.60509e-19	3329	heat shock protein family D (Hsp60) member 1	HSPD1
GO	cellular macromolecule metabolic process	94	3959	8.60509e-19	3336	heat shock protein family E (Hsp10) member 1	HSPE1
GO	cellular macromolecule metabolic process	94	3959	8.60509e-19	3692	eukaryotic translation initiation factor 6	EIF6
GO	cellular macromolecule metabolic process	94	3959	8.60509e-19	4706	NADH:ubiquinone oxidoreductase subunit AB1	NDUFAB1
GO	cellular macromolecule metabolic process	94	3959	8.60509e-19	4809	small nuclear ribonucleoprotein 13	SNU13
GO	cellular macromolecule metabolic process	94	3959	8.60509e-19	51493	RNA 2',3'-cyclic phosphate and 5'-OH ligase	RTCB
GO	cellular macromolecule metabolic process	94	3959	8.60509e-19	51649	mitochondrial ribosomal protein S23	MRPS23
GO	cellular macromolecule metabolic process	94	3959	8.60509e-19	51659	GINS complex subunit 2	GINS2
GO	cellular macromolecule metabolic process	94	3959	8.60509e-19	51728	RNA polymerase III subunit K	POLR3K
GO	cellular macromolecule metabolic process	94	3959	8.60509e-19	5245	prohibitin 1	PHB1
GO	cellular macromolecule metabolic process	94	3959	8.60509e-19	54148	mitochondrial ribosomal protein L39	MRPL39
GO	cellular macromolecule metabolic process	94	3959	8.60509e-19	5438	RNA polymerase II subunit I	POLR2I
GO	cellular macromolecule metabolic process	94	3959	8.60509e-19	54512	exosome component 4	EXOSC4
GO	cellular macromolecule metabolic process	94	3959	8.60509e-19	54663	WD repeat domain 74	WDR74
GO	cellular macromolecule metabolic process	94	3959	8.60509e-19	5499	protein phosphatase 1 catalytic subunit alpha	PPP1CA
GO	cellular macromolecule metabolic process	94	3959	8.60509e-19	55168	mitochondrial ribosomal protein S18A	MRPS18A
GO	cellular macromolecule metabolic process	94	3959	8.60509e-19	5518	protein phosphatase 2 scaffold subunit Aalpha	PPP2R1A
GO	cellular macromolecule metabolic process	94	3959	8.60509e-19	5531	protein phosphatase 4 catalytic subunit	PPP4C
GO	cellular macromolecule metabolic process	94	3959	8.60509e-19	55505	NOP10 ribonucleoprotein	NOP10
GO	cellular macromolecule metabolic process	94	3959	8.60509e-19	5709	proteasome 26S subunit, non-ATPase 3	PSMD3
GO	cellular macromolecule metabolic process	94	3959	8.60509e-19	5719	proteasome 26S subunit, non-ATPase 13	PSMD13
GO	cellular macromolecule metabolic process	94	3959	8.60509e-19	5905	Ran GTPase activating protein 1	RANGAP1
GO	cellular macromolecule metabolic process	94	3959	8.60509e-19	59286	ubiquitin like 5	UBL5
GO	cellular macromolecule metabolic process	94	3959	8.60509e-19	6119	replication protein A3	RPA3
GO	cellular macromolecule metabolic process	94	3959	8.60509e-19	6182	mitochondrial ribosomal protein L12	MRPL12
GO	cellular macromolecule metabolic process	94	3959	8.60509e-19	6184	ribophorin I	RPN1
GO	cellular macromolecule metabolic process	94	3959	8.60509e-19	6185	ribophorin II	RPN2
GO	cellular macromolecule metabolic process	94	3959	8.60509e-19	6187	ribosomal protein S2	RPS2
GO	cellular macromolecule metabolic process	94	3959	8.60509e-19	63875	mitochondrial ribosomal protein L17	MRPL17
GO	cellular macromolecule metabolic process	94	3959	8.60509e-19	64963	mitochondrial ribosomal protein S11	MRPS11
GO	cellular macromolecule metabolic process	94	3959	8.60509e-19	64975	mitochondrial ribosomal protein L41	MRPL41
GO	cellular macromolecule metabolic process	94	3959	8.60509e-19	64978	mitochondrial ribosomal protein L38	MRPL38
GO	cellular macromolecule metabolic process	94	3959	8.60509e-19	64981	mitochondrial ribosomal protein L34	MRPL34
GO	cellular macromolecule metabolic process	94	3959	8.60509e-19	65993	mitochondrial ribosomal protein S34	MRPS34
GO	cellular macromolecule metabolic process	94	3959	8.60509e-19	6903	tubulin folding cofactor C	TBCC
GO	cellular macromolecule metabolic process	94	3959	8.60509e-19	6921	elongin C	ELOC
GO	cellular macromolecule metabolic process	94	3959	8.60509e-19	6923	elongin B	ELOB
GO	cellular macromolecule metabolic process	94	3959	8.60509e-19	7037	transferrin receptor	TFRC
GO	cellular macromolecule metabolic process	94	3959	8.60509e-19	708	complement C1q binding protein	C1QBP
GO	cellular macromolecule metabolic process	94	3959	8.60509e-19	7184	heat shock protein 90 beta family member 1	HSP90B1
GO	cellular macromolecule metabolic process	94	3959	8.60509e-19	7415	valosin containing protein	VCP
GO	cellular macromolecule metabolic process	94	3959	8.60509e-19	78988	mitochondrial ribosomal protein L57	MRPL57
GO	cellular macromolecule metabolic process	94	3959	8.60509e-19	79084	WD repeat domain 77	WDR77
GO	cellular macromolecule metabolic process	94	3959	8.60509e-19	79622	small nuclear ribonucleoprotein U11/U12 subunit 25	SNRNP25
GO	cellular macromolecule metabolic process	94	3959	8.60509e-19	80273	GrpE like 1, mitochondrial	GRPEL1
GO	cellular macromolecule metabolic process	94	3959	8.60509e-19	8078	ubiquitin specific peptidase 5	USP5
GO	cellular macromolecule metabolic process	94	3959	8.60509e-19	80789	integrator complex subunit 5	INTS5
GO	cellular macromolecule metabolic process	94	3959	8.60509e-19	81572	p53 and DNA damage regulated 1	PDRG1
GO	cellular macromolecule metabolic process	94	3959	8.60509e-19	81605	ubiquitin related modifier 1	URM1
GO	cellular macromolecule metabolic process	94	3959	8.60509e-19	83443	splicing factor 3b subunit 5	SF3B5
GO	cellular macromolecule metabolic process	94	3959	8.60509e-19	84292	WD repeat domain 83	WDR83
GO	cellular macromolecule metabolic process	94	3959	8.60509e-19	84321	THO complex subunit 3	THOC3
GO	cellular macromolecule metabolic process	94	3959	8.60509e-19	84447	synoviolin 1	SYVN1
GO	cellular macromolecule metabolic process	94	3959	8.60509e-19	8533	COP9 signalosome subunit 3	COPS3
GO	cellular macromolecule metabolic process	94	3959	8.60509e-19	8815	BAF nuclear assembly factor 1	BANF1
GO	cellular macromolecule metabolic process	94	3959	8.60509e-19	9040	ubiquitin conjugating enzyme E2 M	UBE2M
GO	cellular macromolecule metabolic process	94	3959	8.60509e-19	9054	NFS1 cysteine desulfurase	NFS1
GO	cellular macromolecule metabolic process	94	3959	8.60509e-19	9093	DnaJ heat shock protein family (Hsp40) member A3	DNAJA3
GO	cellular macromolecule metabolic process	94	3959	8.60509e-19	9128	pre-mRNA processing factor 4	PRPF4
GO	cellular macromolecule metabolic process	94	3959	8.60509e-19	92856	IMP U3 small nucleolar ribonucleoprotein 4	IMP4
GO	cellular macromolecule metabolic process	94	3959	8.60509e-19	9361	lon peptidase 1, mitochondrial	LONP1
GO	cellular macromolecule metabolic process	94	3959	8.60509e-19	9789	signal peptidase complex subunit 2	SPCS2
GO	cellular macromolecule metabolic process	94	3959	8.60509e-19	9817	kelch like ECH associated protein 1	KEAP1
GO	hydrogen ion transmembrane transporter activity	14	47	7.11797e-18	1329	cytochrome c oxidase subunit 5B	COX5B
GO	hydrogen ion transmembrane transporter activity	14	47	7.11797e-18	1340	cytochrome c oxidase subunit 6B1	COX6B1
GO	hydrogen ion transmembrane transporter activity	14	47	7.11797e-18	1349	cytochrome c oxidase subunit 7B	COX7B
GO	hydrogen ion transmembrane transporter activity	14	47	7.11797e-18	1350	cytochrome c oxidase subunit 7C	COX7C
GO	hydrogen ion transmembrane transporter activity	14	47	7.11797e-18	1537	cytochrome c1	CYC1
GO	hydrogen ion transmembrane transporter activity	14	47	7.11797e-18	506	ATP synthase F1 subunit beta	ATP5F1B
GO	hydrogen ion transmembrane transporter activity	14	47	7.11797e-18	51606	ATPase H+ transporting V1 subunit H	ATP6V1H
GO	hydrogen ion transmembrane transporter activity	14	47	7.11797e-18	527	ATPase H+ transporting V0 subunit c	ATP6V0C
GO	hydrogen ion transmembrane transporter activity	14	47	7.11797e-18	533	ATPase H+ transporting V0 subunit b	ATP6V0B
GO	hydrogen ion transmembrane transporter activity	14	47	7.11797e-18	7384	ubiquinol-cytochrome c reductase core protein 1	UQCRC1
GO	hydrogen ion transmembrane transporter activity	14	47	7.11797e-18	7386	ubiquinol-cytochrome c reductase, Rieske iron-sulfur polypeptide 1	UQCRFS1
GO	hydrogen ion transmembrane transporter activity	14	47	7.11797e-18	9114	ATPase H+ transporting V0 subunit d1	ATP6V0D1
GO	hydrogen ion transmembrane transporter activity	14	47	7.11797e-18	9296	ATPase H+ transporting V1 subunit F	ATP6V1F
GO	hydrogen ion transmembrane transporter activity	14	47	7.11797e-18	9377	cytochrome c oxidase subunit 5A	COX5A
GO	mitochondrion organization	24	256	3.34879e-17	116540	mitochondrial ribosomal protein L53	MRPL53
GO	mitochondrion organization	24	256	3.34879e-17	118487	coiled-coil-helix-coiled-coil-helix domain containing 1	CHCHD1
GO	mitochondrion organization	24	256	3.34879e-17	124995	mitochondrial ribosomal protein L10	MRPL10
GO	mitochondrion organization	24	256	3.34879e-17	25813	SAMM50 sorting and assembly machinery component	SAMM50
GO	mitochondrion organization	24	256	3.34879e-17	3028	hydroxysteroid 17-beta dehydrogenase 10	HSD17B10
GO	mitochondrion organization	24	256	3.34879e-17	3313	heat shock protein family A (Hsp70) member 9	HSPA9
GO	mitochondrion organization	24	256	3.34879e-17	3329	heat shock protein family D (Hsp60) member 1	HSPD1
GO	mitochondrion organization	24	256	3.34879e-17	51024	fission, mitochondrial 1	FIS1
GO	mitochondrion organization	24	256	3.34879e-17	51142	coiled-coil-helix-coiled-coil-helix domain containing 2	CHCHD2
GO	mitochondrion organization	24	256	3.34879e-17	51649	mitochondrial ribosomal protein S23	MRPS23
GO	mitochondrion organization	24	256	3.34879e-17	5245	prohibitin 1	PHB1
GO	mitochondrion organization	24	256	3.34879e-17	54148	mitochondrial ribosomal protein L39	MRPL39
GO	mitochondrion organization	24	256	3.34879e-17	55168	mitochondrial ribosomal protein S18A	MRPS18A
GO	mitochondrion organization	24	256	3.34879e-17	6182	mitochondrial ribosomal protein L12	MRPL12
GO	mitochondrion organization	24	256	3.34879e-17	63875	mitochondrial ribosomal protein L17	MRPL17
GO	mitochondrion organization	24	256	3.34879e-17	64963	mitochondrial ribosomal protein S11	MRPS11
GO	mitochondrion organization	24	256	3.34879e-17	64975	mitochondrial ribosomal protein L41	MRPL41
GO	mitochondrion organization	24	256	3.34879e-17	64978	mitochondrial ribosomal protein L38	MRPL38
GO	mitochondrion organization	24	256	3.34879e-17	64981	mitochondrial ribosomal protein L34	MRPL34
GO	mitochondrion organization	24	256	3.34879e-17	65993	mitochondrial ribosomal protein S34	MRPS34
GO	mitochondrion organization	24	256	3.34879e-17	78988	mitochondrial ribosomal protein L57	MRPL57
GO	mitochondrion organization	24	256	3.34879e-17	9093	DnaJ heat shock protein family (Hsp40) member A3	DNAJA3
GO	mitochondrion organization	24	256	3.34879e-17	9361	lon peptidase 1, mitochondrial	LONP1
GO	mitochondrion organization	24	256	3.34879e-17	9927	mitofusin 2	MFN2
GO	cellular macromolecular complex assembly	30	463	9.65128e-17	10856	RuvB like AAA ATPase 2	RUVBL2
GO	cellular macromolecular complex assembly	30	463	9.65128e-17	1175	adaptor related protein complex 2 subunit sigma 1	AP2S1
GO	cellular macromolecular complex assembly	30	463	9.65128e-17	126328	NADH:ubiquinone oxidoreductase subunit A11	NDUFA11
GO	cellular macromolecular complex assembly	30	463	9.65128e-17	1983	eukaryotic translation initiation factor 5	EIF5
GO	cellular macromolecular complex assembly	30	463	9.65128e-17	22827	poly(U) binding splicing factor 60	PUF60
GO	cellular macromolecular complex assembly	30	463	9.65128e-17	25804	LSM4 homolog, U6 small nuclear RNA and mRNA degradation associated	LSM4
GO	cellular macromolecular complex assembly	30	463	9.65128e-17	25813	SAMM50 sorting and assembly machinery component	SAMM50
GO	cellular macromolecular complex assembly	30	463	9.65128e-17	27243	charged multivesicular body protein 2A	CHMP2A
GO	cellular macromolecular complex assembly	30	463	9.65128e-17	27341	ribosomal RNA processing 7 homolog A	RRP7A
GO	cellular macromolecular complex assembly	30	463	9.65128e-17	3329	heat shock protein family D (Hsp60) member 1	HSPD1
GO	cellular macromolecular complex assembly	30	463	9.65128e-17	4700	NADH:ubiquinone oxidoreductase subunit A6	NDUFA6
GO	cellular macromolecular complex assembly	30	463	9.65128e-17	4702	NADH:ubiquinone oxidoreductase subunit A8	NDUFA8
GO	cellular macromolecular complex assembly	30	463	9.65128e-17	4706	NADH:ubiquinone oxidoreductase subunit AB1	NDUFAB1
GO	cellular macromolecular complex assembly	30	463	9.65128e-17	4709	NADH:ubiquinone oxidoreductase subunit B3	NDUFB3
GO	cellular macromolecular complex assembly	30	463	9.65128e-17	4710	NADH:ubiquinone oxidoreductase subunit B4	NDUFB4
GO	cellular macromolecular complex assembly	30	463	9.65128e-17	4715	NADH:ubiquinone oxidoreductase subunit B9	NDUFB9
GO	cellular macromolecular complex assembly	30	463	9.65128e-17	4716	NADH:ubiquinone oxidoreductase subunit B10	NDUFB10
GO	cellular macromolecular complex assembly	30	463	9.65128e-17	4718	NADH:ubiquinone oxidoreductase subunit C2	NDUFC2
GO	cellular macromolecular complex assembly	30	463	9.65128e-17	4725	NADH:ubiquinone oxidoreductase subunit S5	NDUFS5
GO	cellular macromolecular complex assembly	30	463	9.65128e-17	4728	NADH:ubiquinone oxidoreductase core subunit S8	NDUFS8
GO	cellular macromolecular complex assembly	30	463	9.65128e-17	4809	small nuclear ribonucleoprotein 13	SNU13
GO	cellular macromolecular complex assembly	30	463	9.65128e-17	58477	SRP receptor subunit beta	SRPRB
GO	cellular macromolecular complex assembly	30	463	9.65128e-17	64963	mitochondrial ribosomal protein S11	MRPS11
GO	cellular macromolecular complex assembly	30	463	9.65128e-17	6631	small nuclear ribonucleoprotein polypeptide C	SNRPC
GO	cellular macromolecular complex assembly	30	463	9.65128e-17	6734	SRP receptor subunit alpha	SRPRA
GO	cellular macromolecular complex assembly	30	463	9.65128e-17	6903	tubulin folding cofactor C	TBCC
GO	cellular macromolecular complex assembly	30	463	9.65128e-17	7386	ubiquinol-cytochrome c reductase, Rieske iron-sulfur polypeptide 1	UQCRFS1
GO	cellular macromolecular complex assembly	30	463	9.65128e-17	79084	WD repeat domain 77	WDR77
GO	cellular macromolecular complex assembly	30	463	9.65128e-17	8775	NSF attachment protein alpha	NAPA
GO	cellular macromolecular complex assembly	30	463	9.65128e-17	9361	lon peptidase 1, mitochondrial	LONP1
GO	proteasome core complex	10	18	1.75572e-16	5683	proteasome 20S subunit alpha 2	PSMA2
GO	proteasome core complex	10	18	1.75572e-16	5684	proteasome 20S subunit alpha 3	PSMA3
GO	proteasome core complex	10	18	1.75572e-16	5686	proteasome 20S subunit alpha 5	PSMA5
GO	proteasome core complex	10	18	1.75572e-16	5687	proteasome 20S subunit alpha 6	PSMA6
GO	proteasome core complex	10	18	1.75572e-16	5689	proteasome 20S subunit beta 1	PSMB1
GO	proteasome core complex	10	18	1.75572e-16	5691	proteasome 20S subunit beta 3	PSMB3
GO	proteasome core complex	10	18	1.75572e-16	5692	proteasome 20S subunit beta 4	PSMB4
GO	proteasome core complex	10	18	1.75572e-16	5693	proteasome 20S subunit beta 5	PSMB5
GO	proteasome core complex	10	18	1.75572e-16	5694	proteasome 20S subunit beta 6	PSMB6
GO	proteasome core complex	10	18	1.75572e-16	5695	proteasome 20S subunit beta 7	PSMB7
GO	cellular biosynthetic process	52	1513	2.53008e-16	10423	CDP-diacylglycerol--inositol 3-phosphatidyltransferase	CDIPT
GO	cellular biosynthetic process	52	1513	2.53008e-16	11091	WD repeat domain 5	WDR5
GO	cellular biosynthetic process	52	1513	2.53008e-16	116150	NUS1 dehydrodolichyl diphosphate synthase subunit	NUS1
GO	cellular biosynthetic process	52	1513	2.53008e-16	116540	mitochondrial ribosomal protein L53	MRPL53
GO	cellular biosynthetic process	52	1513	2.53008e-16	118487	coiled-coil-helix-coiled-coil-helix domain containing 1	CHCHD1
GO	cellular biosynthetic process	52	1513	2.53008e-16	124995	mitochondrial ribosomal protein L10	MRPL10
GO	cellular biosynthetic process	52	1513	2.53008e-16	1725	deoxyhypusine synthase	DHPS
GO	cellular biosynthetic process	52	1513	2.53008e-16	1841	deoxythymidylate kinase	DTYMK
GO	cellular biosynthetic process	52	1513	2.53008e-16	1981	eukaryotic translation initiation factor 4 gamma 1	EIF4G1
GO	cellular biosynthetic process	52	1513	2.53008e-16	1984	eukaryotic translation initiation factor 5A	EIF5A
GO	cellular biosynthetic process	52	1513	2.53008e-16	2224	farnesyl diphosphate synthase	FDPS
GO	cellular biosynthetic process	52	1513	2.53008e-16	226	aldolase, fructose-bisphosphate A	ALDOA
GO	cellular biosynthetic process	52	1513	2.53008e-16	2678	gamma-glutamyltransferase 1	GGT1
GO	cellular biosynthetic process	52	1513	2.53008e-16	27304	molybdenum cofactor synthesis 3	MOCS3
GO	cellular biosynthetic process	52	1513	2.53008e-16	2987	guanylate kinase 1	GUK1
GO	cellular biosynthetic process	52	1513	2.53008e-16	3028	hydroxysteroid 17-beta dehydrogenase 10	HSD17B10
GO	cellular biosynthetic process	52	1513	2.53008e-16	3156	3-hydroxy-3-methylglutaryl-CoA reductase	HMGCR
GO	cellular biosynthetic process	52	1513	2.53008e-16	3313	heat shock protein family A (Hsp70) member 9	HSPA9
GO	cellular biosynthetic process	52	1513	2.53008e-16	4522	methylenetetrahydrofolate dehydrogenase, cyclohydrolase and formyltetrahydrofolate synthetase 1	MTHFD1
GO	cellular biosynthetic process	52	1513	2.53008e-16	4597	mevalonate diphosphate decarboxylase	MVD
GO	cellular biosynthetic process	52	1513	2.53008e-16	4598	mevalonate kinase	MVK
GO	cellular biosynthetic process	52	1513	2.53008e-16	4706	NADH:ubiquinone oxidoreductase subunit AB1	NDUFAB1
GO	cellular biosynthetic process	52	1513	2.53008e-16	498	ATP synthase F1 subunit alpha	ATP5F1A
GO	cellular biosynthetic process	52	1513	2.53008e-16	506	ATP synthase F1 subunit beta	ATP5F1B
GO	cellular biosynthetic process	52	1513	2.53008e-16	509	ATP synthase F1 subunit gamma	ATP5F1C
GO	cellular biosynthetic process	52	1513	2.53008e-16	51218	glutaredoxin 5	GLRX5
GO	cellular biosynthetic process	52	1513	2.53008e-16	51647	cytosolic iron-sulfur assembly component 2B	CIAO2B
GO	cellular biosynthetic process	52	1513	2.53008e-16	51649	mitochondrial ribosomal protein S23	MRPS23
GO	cellular biosynthetic process	52	1513	2.53008e-16	5226	phosphogluconate dehydrogenase	PGD
GO	cellular biosynthetic process	52	1513	2.53008e-16	5230	phosphoglycerate kinase 1	PGK1
GO	cellular biosynthetic process	52	1513	2.53008e-16	54148	mitochondrial ribosomal protein L39	MRPL39
GO	cellular biosynthetic process	52	1513	2.53008e-16	55168	mitochondrial ribosomal protein S18A	MRPS18A
GO	cellular biosynthetic process	52	1513	2.53008e-16	55312	riboflavin kinase	RFK
GO	cellular biosynthetic process	52	1513	2.53008e-16	55505	NOP10 ribonucleoprotein	NOP10
GO	cellular biosynthetic process	52	1513	2.53008e-16	6119	replication protein A3	RPA3
GO	cellular biosynthetic process	52	1513	2.53008e-16	6182	mitochondrial ribosomal protein L12	MRPL12
GO	cellular biosynthetic process	52	1513	2.53008e-16	6187	ribosomal protein S2	RPS2
GO	cellular biosynthetic process	52	1513	2.53008e-16	6319	stearoyl-CoA desaturase	SCD
GO	cellular biosynthetic process	52	1513	2.53008e-16	63875	mitochondrial ribosomal protein L17	MRPL17
GO	cellular biosynthetic process	52	1513	2.53008e-16	64963	mitochondrial ribosomal protein S11	MRPS11
GO	cellular biosynthetic process	52	1513	2.53008e-16	64975	mitochondrial ribosomal protein L41	MRPL41
GO	cellular biosynthetic process	52	1513	2.53008e-16	64978	mitochondrial ribosomal protein L38	MRPL38
GO	cellular biosynthetic process	52	1513	2.53008e-16	64981	mitochondrial ribosomal protein L34	MRPL34
GO	cellular biosynthetic process	52	1513	2.53008e-16	65993	mitochondrial ribosomal protein S34	MRPS34
GO	cellular biosynthetic process	52	1513	2.53008e-16	6647	superoxide dismutase 1	SOD1
GO	cellular biosynthetic process	52	1513	2.53008e-16	7086	transketolase	TKT
GO	cellular biosynthetic process	52	1513	2.53008e-16	7415	valosin containing protein	VCP
GO	cellular biosynthetic process	52	1513	2.53008e-16	78988	mitochondrial ribosomal protein L57	MRPL57
GO	cellular biosynthetic process	52	1513	2.53008e-16	80347	Coenzyme A synthase	COASY
GO	cellular biosynthetic process	52	1513	2.53008e-16	9054	NFS1 cysteine desulfurase	NFS1
GO	cellular biosynthetic process	52	1513	2.53008e-16	9093	DnaJ heat shock protein family (Hsp40) member A3	DNAJA3
GO	cellular biosynthetic process	52	1513	2.53008e-16	9391	cytosolic iron-sulfur assembly component 1	CIAO1
GO	aerobic respiration	14	60	3.24441e-16	126328	NADH:ubiquinone oxidoreductase subunit A11	NDUFA11
GO	aerobic respiration	14	60	3.24441e-16	4700	NADH:ubiquinone oxidoreductase subunit A6	NDUFA6
GO	aerobic respiration	14	60	3.24441e-16	4702	NADH:ubiquinone oxidoreductase subunit A8	NDUFA8
GO	aerobic respiration	14	60	3.24441e-16	4706	NADH:ubiquinone oxidoreductase subunit AB1	NDUFAB1
GO	aerobic respiration	14	60	3.24441e-16	4709	NADH:ubiquinone oxidoreductase subunit B3	NDUFB3
GO	aerobic respiration	14	60	3.24441e-16	4710	NADH:ubiquinone oxidoreductase subunit B4	NDUFB4
GO	aerobic respiration	14	60	3.24441e-16	4715	NADH:ubiquinone oxidoreductase subunit B9	NDUFB9
GO	aerobic respiration	14	60	3.24441e-16	4716	NADH:ubiquinone oxidoreductase subunit B10	NDUFB10
GO	aerobic respiration	14	60	3.24441e-16	4718	NADH:ubiquinone oxidoreductase subunit C2	NDUFC2
GO	aerobic respiration	14	60	3.24441e-16	4725	NADH:ubiquinone oxidoreductase subunit S5	NDUFS5
GO	aerobic respiration	14	60	3.24441e-16	4728	NADH:ubiquinone oxidoreductase core subunit S8	NDUFS8
GO	aerobic respiration	14	60	3.24441e-16	513	ATP synthase F1 subunit delta	ATP5F1D
GO	aerobic respiration	14	60	3.24441e-16	6390	succinate dehydrogenase complex iron sulfur subunit B	SDHB
GO	aerobic respiration	14	60	3.24441e-16	7384	ubiquinol-cytochrome c reductase core protein 1	UQCRC1
GO	membrane-enclosed lumen	24	283	3.31802e-16	10063	cytochrome c oxidase copper chaperone COX17	COX17
GO	membrane-enclosed lumen	24	283	3.31802e-16	1460	casein kinase 2 beta	CSNK2B
GO	membrane-enclosed lumen	24	283	3.31802e-16	1678	translocase of inner mitochondrial membrane 8A	TIMM8A
GO	membrane-enclosed lumen	24	283	3.31802e-16	226	aldolase, fructose-bisphosphate A	ALDOA
GO	membrane-enclosed lumen	24	283	3.31802e-16	26519	translocase of inner mitochondrial membrane 10	TIMM10
GO	membrane-enclosed lumen	24	283	3.31802e-16	2671	growth factor, augmenter of liver regeneration	GFER
GO	membrane-enclosed lumen	24	283	3.31802e-16	27166	PRELI domain containing 1	PRELID1
GO	membrane-enclosed lumen	24	283	3.31802e-16	4702	NADH:ubiquinone oxidoreductase subunit A8	NDUFA8
GO	membrane-enclosed lumen	24	283	3.31802e-16	4725	NADH:ubiquinone oxidoreductase subunit S5	NDUFS5
GO	membrane-enclosed lumen	24	283	3.31802e-16	51142	coiled-coil-helix-coiled-coil-helix domain containing 2	CHCHD2
GO	membrane-enclosed lumen	24	283	3.31802e-16	5223	phosphoglycerate mutase 1	PGAM1
GO	membrane-enclosed lumen	24	283	3.31802e-16	54205	cytochrome c, somatic	CYCS
GO	membrane-enclosed lumen	24	283	3.31802e-16	5683	proteasome 20S subunit alpha 2	PSMA2
GO	membrane-enclosed lumen	24	283	3.31802e-16	5686	proteasome 20S subunit alpha 5	PSMA5
GO	membrane-enclosed lumen	24	283	3.31802e-16	5689	proteasome 20S subunit beta 1	PSMB1
GO	membrane-enclosed lumen	24	283	3.31802e-16	5695	proteasome 20S subunit beta 7	PSMB7
GO	membrane-enclosed lumen	24	283	3.31802e-16	5702	proteasome 26S subunit, ATPase 3	PSMC3
GO	membrane-enclosed lumen	24	283	3.31802e-16	5708	proteasome 26S subunit ubiquitin receptor, non-ATPase 2	PSMD2
GO	membrane-enclosed lumen	24	283	3.31802e-16	5709	proteasome 26S subunit, non-ATPase 3	PSMD3
GO	membrane-enclosed lumen	24	283	3.31802e-16	5713	proteasome 26S subunit, non-ATPase 7	PSMD7
GO	membrane-enclosed lumen	24	283	3.31802e-16	5719	proteasome 26S subunit, non-ATPase 13	PSMD13
GO	membrane-enclosed lumen	24	283	3.31802e-16	6647	superoxide dismutase 1	SOD1
GO	membrane-enclosed lumen	24	283	3.31802e-16	6727	signal recognition particle 14	SRP14
GO	membrane-enclosed lumen	24	283	3.31802e-16	7415	valosin containing protein	VCP
GO	biosynthetic process	53	1617	8.91014e-16	10423	CDP-diacylglycerol--inositol 3-phosphatidyltransferase	CDIPT
GO	biosynthetic process	53	1617	8.91014e-16	11091	WD repeat domain 5	WDR5
GO	biosynthetic process	53	1617	8.91014e-16	116150	NUS1 dehydrodolichyl diphosphate synthase subunit	NUS1
GO	biosynthetic process	53	1617	8.91014e-16	116540	mitochondrial ribosomal protein L53	MRPL53
GO	biosynthetic process	53	1617	8.91014e-16	118487	coiled-coil-helix-coiled-coil-helix domain containing 1	CHCHD1
GO	biosynthetic process	53	1617	8.91014e-16	124995	mitochondrial ribosomal protein L10	MRPL10
GO	biosynthetic process	53	1617	8.91014e-16	1725	deoxyhypusine synthase	DHPS
GO	biosynthetic process	53	1617	8.91014e-16	1841	deoxythymidylate kinase	DTYMK
GO	biosynthetic process	53	1617	8.91014e-16	1981	eukaryotic translation initiation factor 4 gamma 1	EIF4G1
GO	biosynthetic process	53	1617	8.91014e-16	1984	eukaryotic translation initiation factor 5A	EIF5A
GO	biosynthetic process	53	1617	8.91014e-16	2224	farnesyl diphosphate synthase	FDPS
GO	biosynthetic process	53	1617	8.91014e-16	226	aldolase, fructose-bisphosphate A	ALDOA
GO	biosynthetic process	53	1617	8.91014e-16	2678	gamma-glutamyltransferase 1	GGT1
GO	biosynthetic process	53	1617	8.91014e-16	27304	molybdenum cofactor synthesis 3	MOCS3
GO	biosynthetic process	53	1617	8.91014e-16	2987	guanylate kinase 1	GUK1
GO	biosynthetic process	53	1617	8.91014e-16	3028	hydroxysteroid 17-beta dehydrogenase 10	HSD17B10
GO	biosynthetic process	53	1617	8.91014e-16	3156	3-hydroxy-3-methylglutaryl-CoA reductase	HMGCR
GO	biosynthetic process	53	1617	8.91014e-16	3313	heat shock protein family A (Hsp70) member 9	HSPA9
GO	biosynthetic process	53	1617	8.91014e-16	4522	methylenetetrahydrofolate dehydrogenase, cyclohydrolase and formyltetrahydrofolate synthetase 1	MTHFD1
GO	biosynthetic process	53	1617	8.91014e-16	4597	mevalonate diphosphate decarboxylase	MVD
GO	biosynthetic process	53	1617	8.91014e-16	4598	mevalonate kinase	MVK
GO	biosynthetic process	53	1617	8.91014e-16	4706	NADH:ubiquinone oxidoreductase subunit AB1	NDUFAB1
GO	biosynthetic process	53	1617	8.91014e-16	498	ATP synthase F1 subunit alpha	ATP5F1A
GO	biosynthetic process	53	1617	8.91014e-16	506	ATP synthase F1 subunit beta	ATP5F1B
GO	biosynthetic process	53	1617	8.91014e-16	509	ATP synthase F1 subunit gamma	ATP5F1C
GO	biosynthetic process	53	1617	8.91014e-16	51218	glutaredoxin 5	GLRX5
GO	biosynthetic process	53	1617	8.91014e-16	51647	cytosolic iron-sulfur assembly component 2B	CIAO2B
GO	biosynthetic process	53	1617	8.91014e-16	51649	mitochondrial ribosomal protein S23	MRPS23
GO	biosynthetic process	53	1617	8.91014e-16	5226	phosphogluconate dehydrogenase	PGD
GO	biosynthetic process	53	1617	8.91014e-16	5230	phosphoglycerate kinase 1	PGK1
GO	biosynthetic process	53	1617	8.91014e-16	54148	mitochondrial ribosomal protein L39	MRPL39
GO	biosynthetic process	53	1617	8.91014e-16	55168	mitochondrial ribosomal protein S18A	MRPS18A
GO	biosynthetic process	53	1617	8.91014e-16	55312	riboflavin kinase	RFK
GO	biosynthetic process	53	1617	8.91014e-16	55505	NOP10 ribonucleoprotein	NOP10
GO	biosynthetic process	53	1617	8.91014e-16	56052	ALG1 chitobiosyldiphosphodolichol beta-mannosyltransferase	ALG1
GO	biosynthetic process	53	1617	8.91014e-16	6119	replication protein A3	RPA3
GO	biosynthetic process	53	1617	8.91014e-16	6182	mitochondrial ribosomal protein L12	MRPL12
GO	biosynthetic process	53	1617	8.91014e-16	6187	ribosomal protein S2	RPS2
GO	biosynthetic process	53	1617	8.91014e-16	6319	stearoyl-CoA desaturase	SCD
GO	biosynthetic process	53	1617	8.91014e-16	63875	mitochondrial ribosomal protein L17	MRPL17
GO	biosynthetic process	53	1617	8.91014e-16	64963	mitochondrial ribosomal protein S11	MRPS11
GO	biosynthetic process	53	1617	8.91014e-16	64975	mitochondrial ribosomal protein L41	MRPL41
GO	biosynthetic process	53	1617	8.91014e-16	64978	mitochondrial ribosomal protein L38	MRPL38
GO	biosynthetic process	53	1617	8.91014e-16	64981	mitochondrial ribosomal protein L34	MRPL34
GO	biosynthetic process	53	1617	8.91014e-16	65993	mitochondrial ribosomal protein S34	MRPS34
GO	biosynthetic process	53	1617	8.91014e-16	6647	superoxide dismutase 1	SOD1
GO	biosynthetic process	53	1617	8.91014e-16	7086	transketolase	TKT
GO	biosynthetic process	53	1617	8.91014e-16	7415	valosin containing protein	VCP
GO	biosynthetic process	53	1617	8.91014e-16	78988	mitochondrial ribosomal protein L57	MRPL57
GO	biosynthetic process	53	1617	8.91014e-16	80347	Coenzyme A synthase	COASY
GO	biosynthetic process	53	1617	8.91014e-16	9054	NFS1 cysteine desulfurase	NFS1
GO	biosynthetic process	53	1617	8.91014e-16	9093	DnaJ heat shock protein family (Hsp40) member A3	DNAJA3
GO	biosynthetic process	53	1617	8.91014e-16	9391	cytosolic iron-sulfur assembly component 1	CIAO1
GO	cellular macromolecular complex subunit organization	34	679	1.76452e-15	10856	RuvB like AAA ATPase 2	RUVBL2
GO	cellular macromolecular complex subunit organization	34	679	1.76452e-15	1175	adaptor related protein complex 2 subunit sigma 1	AP2S1
GO	cellular macromolecular complex subunit organization	34	679	1.76452e-15	126328	NADH:ubiquinone oxidoreductase subunit A11	NDUFA11
GO	cellular macromolecular complex subunit organization	34	679	1.76452e-15	1983	eukaryotic translation initiation factor 5	EIF5
GO	cellular macromolecular complex subunit organization	34	679	1.76452e-15	22827	poly(U) binding splicing factor 60	PUF60
GO	cellular macromolecular complex subunit organization	34	679	1.76452e-15	25804	LSM4 homolog, U6 small nuclear RNA and mRNA degradation associated	LSM4
GO	cellular macromolecular complex subunit organization	34	679	1.76452e-15	25813	SAMM50 sorting and assembly machinery component	SAMM50
GO	cellular macromolecular complex subunit organization	34	679	1.76452e-15	27243	charged multivesicular body protein 2A	CHMP2A
GO	cellular macromolecular complex subunit organization	34	679	1.76452e-15	27341	ribosomal RNA processing 7 homolog A	RRP7A
GO	cellular macromolecular complex subunit organization	34	679	1.76452e-15	3329	heat shock protein family D (Hsp60) member 1	HSPD1
GO	cellular macromolecular complex subunit organization	34	679	1.76452e-15	4700	NADH:ubiquinone oxidoreductase subunit A6	NDUFA6
GO	cellular macromolecular complex subunit organization	34	679	1.76452e-15	4702	NADH:ubiquinone oxidoreductase subunit A8	NDUFA8
GO	cellular macromolecular complex subunit organization	34	679	1.76452e-15	4706	NADH:ubiquinone oxidoreductase subunit AB1	NDUFAB1
GO	cellular macromolecular complex subunit organization	34	679	1.76452e-15	4709	NADH:ubiquinone oxidoreductase subunit B3	NDUFB3
GO	cellular macromolecular complex subunit organization	34	679	1.76452e-15	4710	NADH:ubiquinone oxidoreductase subunit B4	NDUFB4
GO	cellular macromolecular complex subunit organization	34	679	1.76452e-15	4715	NADH:ubiquinone oxidoreductase subunit B9	NDUFB9
GO	cellular macromolecular complex subunit organization	34	679	1.76452e-15	4716	NADH:ubiquinone oxidoreductase subunit B10	NDUFB10
GO	cellular macromolecular complex subunit organization	34	679	1.76452e-15	4718	NADH:ubiquinone oxidoreductase subunit C2	NDUFC2
GO	cellular macromolecular complex subunit organization	34	679	1.76452e-15	4725	NADH:ubiquinone oxidoreductase subunit S5	NDUFS5
GO	cellular macromolecular complex subunit organization	34	679	1.76452e-15	4728	NADH:ubiquinone oxidoreductase core subunit S8	NDUFS8
GO	cellular macromolecular complex subunit organization	34	679	1.76452e-15	4809	small nuclear ribonucleoprotein 13	SNU13
GO	cellular macromolecular complex subunit organization	34	679	1.76452e-15	51728	RNA polymerase III subunit K	POLR3K
GO	cellular macromolecular complex subunit organization	34	679	1.76452e-15	53918	pelota mRNA surveillance and ribosome rescue factor	PELO
GO	cellular macromolecular complex subunit organization	34	679	1.76452e-15	58477	SRP receptor subunit beta	SRPRB
GO	cellular macromolecular complex subunit organization	34	679	1.76452e-15	64963	mitochondrial ribosomal protein S11	MRPS11
GO	cellular macromolecular complex subunit organization	34	679	1.76452e-15	6631	small nuclear ribonucleoprotein polypeptide C	SNRPC
GO	cellular macromolecular complex subunit organization	34	679	1.76452e-15	6734	SRP receptor subunit alpha	SRPRA
GO	cellular macromolecular complex subunit organization	34	679	1.76452e-15	6903	tubulin folding cofactor C	TBCC
GO	cellular macromolecular complex subunit organization	34	679	1.76452e-15	7386	ubiquinol-cytochrome c reductase, Rieske iron-sulfur polypeptide 1	UQCRFS1
GO	cellular macromolecular complex subunit organization	34	679	1.76452e-15	79084	WD repeat domain 77	WDR77
GO	cellular macromolecular complex subunit organization	34	679	1.76452e-15	8347	H2B clustered histone 4	H2BC4
GO	cellular macromolecular complex subunit organization	34	679	1.76452e-15	8775	NSF attachment protein alpha	NAPA
GO	cellular macromolecular complex subunit organization	34	679	1.76452e-15	8970	H2B clustered histone 11	H2BC11
GO	cellular macromolecular complex subunit organization	34	679	1.76452e-15	9361	lon peptidase 1, mitochondrial	LONP1
GO	macromolecular complex subunit organization	32	598	2.00409e-15	10856	RuvB like AAA ATPase 2	RUVBL2
GO	macromolecular complex subunit organization	32	598	2.00409e-15	1175	adaptor related protein complex 2 subunit sigma 1	AP2S1
GO	macromolecular complex subunit organization	32	598	2.00409e-15	126328	NADH:ubiquinone oxidoreductase subunit A11	NDUFA11
GO	macromolecular complex subunit organization	32	598	2.00409e-15	1983	eukaryotic translation initiation factor 5	EIF5
GO	macromolecular complex subunit organization	32	598	2.00409e-15	22827	poly(U) binding splicing factor 60	PUF60
GO	macromolecular complex subunit organization	32	598	2.00409e-15	25804	LSM4 homolog, U6 small nuclear RNA and mRNA degradation associated	LSM4
GO	macromolecular complex subunit organization	32	598	2.00409e-15	25813	SAMM50 sorting and assembly machinery component	SAMM50
GO	macromolecular complex subunit organization	32	598	2.00409e-15	27243	charged multivesicular body protein 2A	CHMP2A
GO	macromolecular complex subunit organization	32	598	2.00409e-15	27341	ribosomal RNA processing 7 homolog A	RRP7A
GO	macromolecular complex subunit organization	32	598	2.00409e-15	3329	heat shock protein family D (Hsp60) member 1	HSPD1
GO	macromolecular complex subunit organization	32	598	2.00409e-15	4700	NADH:ubiquinone oxidoreductase subunit A6	NDUFA6
GO	macromolecular complex subunit organization	32	598	2.00409e-15	4702	NADH:ubiquinone oxidoreductase subunit A8	NDUFA8
GO	macromolecular complex subunit organization	32	598	2.00409e-15	4706	NADH:ubiquinone oxidoreductase subunit AB1	NDUFAB1
GO	macromolecular complex subunit organization	32	598	2.00409e-15	4709	NADH:ubiquinone oxidoreductase subunit B3	NDUFB3
GO	macromolecular complex subunit organization	32	598	2.00409e-15	4710	NADH:ubiquinone oxidoreductase subunit B4	NDUFB4
GO	macromolecular complex subunit organization	32	598	2.00409e-15	4715	NADH:ubiquinone oxidoreductase subunit B9	NDUFB9
GO	macromolecular complex subunit organization	32	598	2.00409e-15	4716	NADH:ubiquinone oxidoreductase subunit B10	NDUFB10
GO	macromolecular complex subunit organization	32	598	2.00409e-15	4718	NADH:ubiquinone oxidoreductase subunit C2	NDUFC2
GO	macromolecular complex subunit organization	32	598	2.00409e-15	4725	NADH:ubiquinone oxidoreductase subunit S5	NDUFS5
GO	macromolecular complex subunit organization	32	598	2.00409e-15	4728	NADH:ubiquinone oxidoreductase core subunit S8	NDUFS8
GO	macromolecular complex subunit organization	32	598	2.00409e-15	4809	small nuclear ribonucleoprotein 13	SNU13
GO	macromolecular complex subunit organization	32	598	2.00409e-15	51728	RNA polymerase III subunit K	POLR3K
GO	macromolecular complex subunit organization	32	598	2.00409e-15	53918	pelota mRNA surveillance and ribosome rescue factor	PELO
GO	macromolecular complex subunit organization	32	598	2.00409e-15	58477	SRP receptor subunit beta	SRPRB
GO	macromolecular complex subunit organization	32	598	2.00409e-15	64963	mitochondrial ribosomal protein S11	MRPS11
GO	macromolecular complex subunit organization	32	598	2.00409e-15	6631	small nuclear ribonucleoprotein polypeptide C	SNRPC
GO	macromolecular complex subunit organization	32	598	2.00409e-15	6734	SRP receptor subunit alpha	SRPRA
GO	macromolecular complex subunit organization	32	598	2.00409e-15	6903	tubulin folding cofactor C	TBCC
GO	macromolecular complex subunit organization	32	598	2.00409e-15	7386	ubiquinol-cytochrome c reductase, Rieske iron-sulfur polypeptide 1	UQCRFS1
GO	macromolecular complex subunit organization	32	598	2.00409e-15	79084	WD repeat domain 77	WDR77
GO	macromolecular complex subunit organization	32	598	2.00409e-15	8775	NSF attachment protein alpha	NAPA
GO	macromolecular complex subunit organization	32	598	2.00409e-15	9361	lon peptidase 1, mitochondrial	LONP1
GO	proteasome-mediated ubiquitin-dependent protein catabolic process	20	195	2.76833e-15	1642	damage specific DNA binding protein 1	DDB1
GO	proteasome-mediated ubiquitin-dependent protein catabolic process	20	195	2.76833e-15	5683	proteasome 20S subunit alpha 2	PSMA2
GO	proteasome-mediated ubiquitin-dependent protein catabolic process	20	195	2.76833e-15	5684	proteasome 20S subunit alpha 3	PSMA3
GO	proteasome-mediated ubiquitin-dependent protein catabolic process	20	195	2.76833e-15	5686	proteasome 20S subunit alpha 5	PSMA5
GO	proteasome-mediated ubiquitin-dependent protein catabolic process	20	195	2.76833e-15	5687	proteasome 20S subunit alpha 6	PSMA6
GO	proteasome-mediated ubiquitin-dependent protein catabolic process	20	195	2.76833e-15	5689	proteasome 20S subunit beta 1	PSMB1
GO	proteasome-mediated ubiquitin-dependent protein catabolic process	20	195	2.76833e-15	5691	proteasome 20S subunit beta 3	PSMB3
GO	proteasome-mediated ubiquitin-dependent protein catabolic process	20	195	2.76833e-15	5692	proteasome 20S subunit beta 4	PSMB4
GO	proteasome-mediated ubiquitin-dependent protein catabolic process	20	195	2.76833e-15	5693	proteasome 20S subunit beta 5	PSMB5
GO	proteasome-mediated ubiquitin-dependent protein catabolic process	20	195	2.76833e-15	5694	proteasome 20S subunit beta 6	PSMB6
GO	proteasome-mediated ubiquitin-dependent protein catabolic process	20	195	2.76833e-15	5695	proteasome 20S subunit beta 7	PSMB7
GO	proteasome-mediated ubiquitin-dependent protein catabolic process	20	195	2.76833e-15	5702	proteasome 26S subunit, ATPase 3	PSMC3
GO	proteasome-mediated ubiquitin-dependent protein catabolic process	20	195	2.76833e-15	5704	proteasome 26S subunit, ATPase 4	PSMC4
GO	proteasome-mediated ubiquitin-dependent protein catabolic process	20	195	2.76833e-15	5708	proteasome 26S subunit ubiquitin receptor, non-ATPase 2	PSMD2
GO	proteasome-mediated ubiquitin-dependent protein catabolic process	20	195	2.76833e-15	5709	proteasome 26S subunit, non-ATPase 3	PSMD3
GO	proteasome-mediated ubiquitin-dependent protein catabolic process	20	195	2.76833e-15	5710	proteasome 26S subunit ubiquitin receptor, non-ATPase 4	PSMD4
GO	proteasome-mediated ubiquitin-dependent protein catabolic process	20	195	2.76833e-15	5713	proteasome 26S subunit, non-ATPase 7	PSMD7
GO	proteasome-mediated ubiquitin-dependent protein catabolic process	20	195	2.76833e-15	5714	proteasome 26S subunit, non-ATPase 8	PSMD8
GO	proteasome-mediated ubiquitin-dependent protein catabolic process	20	195	2.76833e-15	5719	proteasome 26S subunit, non-ATPase 13	PSMD13
GO	proteasome-mediated ubiquitin-dependent protein catabolic process	20	195	2.76833e-15	7415	valosin containing protein	VCP
GO	proton-transporting ATP synthase activity, rotational mechanism	9	16	5.12689e-15	10632	ATP synthase membrane subunit g	ATP5MG
GO	proton-transporting ATP synthase activity, rotational mechanism	9	16	5.12689e-15	498	ATP synthase F1 subunit alpha	ATP5F1A
GO	proton-transporting ATP synthase activity, rotational mechanism	9	16	5.12689e-15	506	ATP synthase F1 subunit beta	ATP5F1B
GO	proton-transporting ATP synthase activity, rotational mechanism	9	16	5.12689e-15	509	ATP synthase F1 subunit gamma	ATP5F1C
GO	proton-transporting ATP synthase activity, rotational mechanism	9	16	5.12689e-15	513	ATP synthase F1 subunit delta	ATP5F1D
GO	proton-transporting ATP synthase activity, rotational mechanism	9	16	5.12689e-15	515	ATP synthase peripheral stalk-membrane subunit b	ATP5PB
GO	proton-transporting ATP synthase activity, rotational mechanism	9	16	5.12689e-15	521	ATP synthase membrane subunit e	ATP5ME
GO	proton-transporting ATP synthase activity, rotational mechanism	9	16	5.12689e-15	527	ATPase H+ transporting V0 subunit c	ATP6V0C
GO	proton-transporting ATP synthase activity, rotational mechanism	9	16	5.12689e-15	9551	ATP synthase membrane subunit f	ATP5MF
GO	macromolecular complex assembly	33	675	9.35803e-15	10856	RuvB like AAA ATPase 2	RUVBL2
GO	macromolecular complex assembly	33	675	9.35803e-15	1175	adaptor related protein complex 2 subunit sigma 1	AP2S1
GO	macromolecular complex assembly	33	675	9.35803e-15	126328	NADH:ubiquinone oxidoreductase subunit A11	NDUFA11
GO	macromolecular complex assembly	33	675	9.35803e-15	1983	eukaryotic translation initiation factor 5	EIF5
GO	macromolecular complex assembly	33	675	9.35803e-15	2193	phenylalanyl-tRNA synthetase subunit alpha	FARSA
GO	macromolecular complex assembly	33	675	9.35803e-15	226	aldolase, fructose-bisphosphate A	ALDOA
GO	macromolecular complex assembly	33	675	9.35803e-15	22827	poly(U) binding splicing factor 60	PUF60
GO	macromolecular complex assembly	33	675	9.35803e-15	25804	LSM4 homolog, U6 small nuclear RNA and mRNA degradation associated	LSM4
GO	macromolecular complex assembly	33	675	9.35803e-15	25813	SAMM50 sorting and assembly machinery component	SAMM50
GO	macromolecular complex assembly	33	675	9.35803e-15	27243	charged multivesicular body protein 2A	CHMP2A
GO	macromolecular complex assembly	33	675	9.35803e-15	27341	ribosomal RNA processing 7 homolog A	RRP7A
GO	macromolecular complex assembly	33	675	9.35803e-15	3028	hydroxysteroid 17-beta dehydrogenase 10	HSD17B10
GO	macromolecular complex assembly	33	675	9.35803e-15	3329	heat shock protein family D (Hsp60) member 1	HSPD1
GO	macromolecular complex assembly	33	675	9.35803e-15	4700	NADH:ubiquinone oxidoreductase subunit A6	NDUFA6
GO	macromolecular complex assembly	33	675	9.35803e-15	4702	NADH:ubiquinone oxidoreductase subunit A8	NDUFA8
GO	macromolecular complex assembly	33	675	9.35803e-15	4706	NADH:ubiquinone oxidoreductase subunit AB1	NDUFAB1
GO	macromolecular complex assembly	33	675	9.35803e-15	4709	NADH:ubiquinone oxidoreductase subunit B3	NDUFB3
GO	macromolecular complex assembly	33	675	9.35803e-15	4710	NADH:ubiquinone oxidoreductase subunit B4	NDUFB4
GO	macromolecular complex assembly	33	675	9.35803e-15	4715	NADH:ubiquinone oxidoreductase subunit B9	NDUFB9
GO	macromolecular complex assembly	33	675	9.35803e-15	4716	NADH:ubiquinone oxidoreductase subunit B10	NDUFB10
GO	macromolecular complex assembly	33	675	9.35803e-15	4718	NADH:ubiquinone oxidoreductase subunit C2	NDUFC2
GO	macromolecular complex assembly	33	675	9.35803e-15	4725	NADH:ubiquinone oxidoreductase subunit S5	NDUFS5
GO	macromolecular complex assembly	33	675	9.35803e-15	4728	NADH:ubiquinone oxidoreductase core subunit S8	NDUFS8
GO	macromolecular complex assembly	33	675	9.35803e-15	4809	small nuclear ribonucleoprotein 13	SNU13
GO	macromolecular complex assembly	33	675	9.35803e-15	58477	SRP receptor subunit beta	SRPRB
GO	macromolecular complex assembly	33	675	9.35803e-15	64963	mitochondrial ribosomal protein S11	MRPS11
GO	macromolecular complex assembly	33	675	9.35803e-15	6631	small nuclear ribonucleoprotein polypeptide C	SNRPC
GO	macromolecular complex assembly	33	675	9.35803e-15	6734	SRP receptor subunit alpha	SRPRA
GO	macromolecular complex assembly	33	675	9.35803e-15	6903	tubulin folding cofactor C	TBCC
GO	macromolecular complex assembly	33	675	9.35803e-15	7386	ubiquinol-cytochrome c reductase, Rieske iron-sulfur polypeptide 1	UQCRFS1
GO	macromolecular complex assembly	33	675	9.35803e-15	79084	WD repeat domain 77	WDR77
GO	macromolecular complex assembly	33	675	9.35803e-15	8775	NSF attachment protein alpha	NAPA
GO	macromolecular complex assembly	33	675	9.35803e-15	9361	lon peptidase 1, mitochondrial	LONP1
GO	protein metabolic process	70	2836	1.81524e-14	10445	microspherule protein 1	MCRS1
GO	protein metabolic process	70	2836	1.81524e-14	10525	hypoxia up-regulated 1	HYOU1
GO	protein metabolic process	70	2836	1.81524e-14	10574	chaperonin containing TCP1 subunit 7	CCT7
GO	protein metabolic process	70	2836	1.81524e-14	10856	RuvB like AAA ATPase 2	RUVBL2
GO	protein metabolic process	70	2836	1.81524e-14	10980	COP9 signalosome subunit 6	COPS6
GO	protein metabolic process	70	2836	1.81524e-14	11091	WD repeat domain 5	WDR5
GO	protein metabolic process	70	2836	1.81524e-14	112950	mediator complex subunit 8	MED8
GO	protein metabolic process	70	2836	1.81524e-14	116540	mitochondrial ribosomal protein L53	MRPL53
GO	protein metabolic process	70	2836	1.81524e-14	118487	coiled-coil-helix-coiled-coil-helix domain containing 1	CHCHD1
GO	protein metabolic process	70	2836	1.81524e-14	124995	mitochondrial ribosomal protein L10	MRPL10
GO	protein metabolic process	70	2836	1.81524e-14	1460	casein kinase 2 beta	CSNK2B
GO	protein metabolic process	70	2836	1.81524e-14	1642	damage specific DNA binding protein 1	DDB1
GO	protein metabolic process	70	2836	1.81524e-14	1725	deoxyhypusine synthase	DHPS
GO	protein metabolic process	70	2836	1.81524e-14	197370	NSE1 homolog, SMC5-SMC6 complex component	NSMCE1
GO	protein metabolic process	70	2836	1.81524e-14	1981	eukaryotic translation initiation factor 4 gamma 1	EIF4G1
GO	protein metabolic process	70	2836	1.81524e-14	2064	erb-b2 receptor tyrosine kinase 2	ERBB2
GO	protein metabolic process	70	2836	1.81524e-14	22948	chaperonin containing TCP1 subunit 5	CCT5
GO	protein metabolic process	70	2836	1.81524e-14	23203	peptidase, mitochondrial processing subunit alpha	PMPCA
GO	protein metabolic process	70	2836	1.81524e-14	2678	gamma-glutamyltransferase 1	GGT1
GO	protein metabolic process	70	2836	1.81524e-14	27243	charged multivesicular body protein 2A	CHMP2A
GO	protein metabolic process	70	2836	1.81524e-14	27304	molybdenum cofactor synthesis 3	MOCS3
GO	protein metabolic process	70	2836	1.81524e-14	3309	heat shock protein family A (Hsp70) member 5	HSPA5
GO	protein metabolic process	70	2836	1.81524e-14	3313	heat shock protein family A (Hsp70) member 9	HSPA9
GO	protein metabolic process	70	2836	1.81524e-14	3329	heat shock protein family D (Hsp60) member 1	HSPD1
GO	protein metabolic process	70	2836	1.81524e-14	3336	heat shock protein family E (Hsp10) member 1	HSPE1
GO	protein metabolic process	70	2836	1.81524e-14	4485	macrophage stimulating 1	MST1
GO	protein metabolic process	70	2836	1.81524e-14	4706	NADH:ubiquinone oxidoreductase subunit AB1	NDUFAB1
GO	protein metabolic process	70	2836	1.81524e-14	51360	membrane bound transcription factor peptidase, site 2	MBTPS2
GO	protein metabolic process	70	2836	1.81524e-14	51649	mitochondrial ribosomal protein S23	MRPS23
GO	protein metabolic process	70	2836	1.81524e-14	5230	phosphoglycerate kinase 1	PGK1
GO	protein metabolic process	70	2836	1.81524e-14	5245	prohibitin 1	PHB1
GO	protein metabolic process	70	2836	1.81524e-14	54148	mitochondrial ribosomal protein L39	MRPL39
GO	protein metabolic process	70	2836	1.81524e-14	55168	mitochondrial ribosomal protein S18A	MRPS18A
GO	protein metabolic process	70	2836	1.81524e-14	5693	proteasome 20S subunit beta 5	PSMB5
GO	protein metabolic process	70	2836	1.81524e-14	5704	proteasome 26S subunit, ATPase 4	PSMC4
GO	protein metabolic process	70	2836	1.81524e-14	5709	proteasome 26S subunit, non-ATPase 3	PSMD3
GO	protein metabolic process	70	2836	1.81524e-14	5719	proteasome 26S subunit, non-ATPase 13	PSMD13
GO	protein metabolic process	70	2836	1.81524e-14	57817	hepcidin antimicrobial peptide	HAMP
GO	protein metabolic process	70	2836	1.81524e-14	5905	Ran GTPase activating protein 1	RANGAP1
GO	protein metabolic process	70	2836	1.81524e-14	59286	ubiquitin like 5	UBL5
GO	protein metabolic process	70	2836	1.81524e-14	6182	mitochondrial ribosomal protein L12	MRPL12
GO	protein metabolic process	70	2836	1.81524e-14	6184	ribophorin I	RPN1
GO	protein metabolic process	70	2836	1.81524e-14	6185	ribophorin II	RPN2
GO	protein metabolic process	70	2836	1.81524e-14	6187	ribosomal protein S2	RPS2
GO	protein metabolic process	70	2836	1.81524e-14	63875	mitochondrial ribosomal protein L17	MRPL17
GO	protein metabolic process	70	2836	1.81524e-14	64963	mitochondrial ribosomal protein S11	MRPS11
GO	protein metabolic process	70	2836	1.81524e-14	64975	mitochondrial ribosomal protein L41	MRPL41
GO	protein metabolic process	70	2836	1.81524e-14	64978	mitochondrial ribosomal protein L38	MRPL38
GO	protein metabolic process	70	2836	1.81524e-14	64981	mitochondrial ribosomal protein L34	MRPL34
GO	protein metabolic process	70	2836	1.81524e-14	65993	mitochondrial ribosomal protein S34	MRPS34
GO	protein metabolic process	70	2836	1.81524e-14	6903	tubulin folding cofactor C	TBCC
GO	protein metabolic process	70	2836	1.81524e-14	6921	elongin C	ELOC
GO	protein metabolic process	70	2836	1.81524e-14	6923	elongin B	ELOB
GO	protein metabolic process	70	2836	1.81524e-14	708	complement C1q binding protein	C1QBP
GO	protein metabolic process	70	2836	1.81524e-14	7184	heat shock protein 90 beta family member 1	HSP90B1
GO	protein metabolic process	70	2836	1.81524e-14	7415	valosin containing protein	VCP
GO	protein metabolic process	70	2836	1.81524e-14	78988	mitochondrial ribosomal protein L57	MRPL57
GO	protein metabolic process	70	2836	1.81524e-14	79084	WD repeat domain 77	WDR77
GO	protein metabolic process	70	2836	1.81524e-14	80273	GrpE like 1, mitochondrial	GRPEL1
GO	protein metabolic process	70	2836	1.81524e-14	8078	ubiquitin specific peptidase 5	USP5
GO	protein metabolic process	70	2836	1.81524e-14	81572	p53 and DNA damage regulated 1	PDRG1
GO	protein metabolic process	70	2836	1.81524e-14	81605	ubiquitin related modifier 1	URM1
GO	protein metabolic process	70	2836	1.81524e-14	83443	splicing factor 3b subunit 5	SF3B5
GO	protein metabolic process	70	2836	1.81524e-14	84447	synoviolin 1	SYVN1
GO	protein metabolic process	70	2836	1.81524e-14	8533	COP9 signalosome subunit 3	COPS3
GO	protein metabolic process	70	2836	1.81524e-14	9040	ubiquitin conjugating enzyme E2 M	UBE2M
GO	protein metabolic process	70	2836	1.81524e-14	9054	NFS1 cysteine desulfurase	NFS1
GO	protein metabolic process	70	2836	1.81524e-14	9093	DnaJ heat shock protein family (Hsp40) member A3	DNAJA3
GO	protein metabolic process	70	2836	1.81524e-14	9789	signal peptidase complex subunit 2	SPCS2
GO	protein metabolic process	70	2836	1.81524e-14	9817	kelch like ECH associated protein 1	KEAP1
GO	mitochondrial respiratory chain complex I	11	42	1.27772e-13	126328	NADH:ubiquinone oxidoreductase subunit A11	NDUFA11
GO	mitochondrial respiratory chain complex I	11	42	1.27772e-13	4700	NADH:ubiquinone oxidoreductase subunit A6	NDUFA6
GO	mitochondrial respiratory chain complex I	11	42	1.27772e-13	4702	NADH:ubiquinone oxidoreductase subunit A8	NDUFA8
GO	mitochondrial respiratory chain complex I	11	42	1.27772e-13	4706	NADH:ubiquinone oxidoreductase subunit AB1	NDUFAB1
GO	mitochondrial respiratory chain complex I	11	42	1.27772e-13	4709	NADH:ubiquinone oxidoreductase subunit B3	NDUFB3
GO	mitochondrial respiratory chain complex I	11	42	1.27772e-13	4710	NADH:ubiquinone oxidoreductase subunit B4	NDUFB4
GO	mitochondrial respiratory chain complex I	11	42	1.27772e-13	4715	NADH:ubiquinone oxidoreductase subunit B9	NDUFB9
GO	mitochondrial respiratory chain complex I	11	42	1.27772e-13	4716	NADH:ubiquinone oxidoreductase subunit B10	NDUFB10
GO	mitochondrial respiratory chain complex I	11	42	1.27772e-13	4718	NADH:ubiquinone oxidoreductase subunit C2	NDUFC2
GO	mitochondrial respiratory chain complex I	11	42	1.27772e-13	4725	NADH:ubiquinone oxidoreductase subunit S5	NDUFS5
GO	mitochondrial respiratory chain complex I	11	42	1.27772e-13	4728	NADH:ubiquinone oxidoreductase core subunit S8	NDUFS8
GO	NADH dehydrogenase complex	11	42	1.27772e-13	126328	NADH:ubiquinone oxidoreductase subunit A11	NDUFA11
GO	NADH dehydrogenase complex	11	42	1.27772e-13	4700	NADH:ubiquinone oxidoreductase subunit A6	NDUFA6
GO	NADH dehydrogenase complex	11	42	1.27772e-13	4702	NADH:ubiquinone oxidoreductase subunit A8	NDUFA8
GO	NADH dehydrogenase complex	11	42	1.27772e-13	4706	NADH:ubiquinone oxidoreductase subunit AB1	NDUFAB1
GO	NADH dehydrogenase complex	11	42	1.27772e-13	4709	NADH:ubiquinone oxidoreductase subunit B3	NDUFB3
GO	NADH dehydrogenase complex	11	42	1.27772e-13	4710	NADH:ubiquinone oxidoreductase subunit B4	NDUFB4
GO	NADH dehydrogenase complex	11	42	1.27772e-13	4715	NADH:ubiquinone oxidoreductase subunit B9	NDUFB9
GO	NADH dehydrogenase complex	11	42	1.27772e-13	4716	NADH:ubiquinone oxidoreductase subunit B10	NDUFB10
GO	NADH dehydrogenase complex	11	42	1.27772e-13	4718	NADH:ubiquinone oxidoreductase subunit C2	NDUFC2
GO	NADH dehydrogenase complex	11	42	1.27772e-13	4725	NADH:ubiquinone oxidoreductase subunit S5	NDUFS5
GO	NADH dehydrogenase complex	11	42	1.27772e-13	4728	NADH:ubiquinone oxidoreductase core subunit S8	NDUFS8
GO	respiratory chain complex I	11	42	1.27772e-13	126328	NADH:ubiquinone oxidoreductase subunit A11	NDUFA11
GO	respiratory chain complex I	11	42	1.27772e-13	4700	NADH:ubiquinone oxidoreductase subunit A6	NDUFA6
GO	respiratory chain complex I	11	42	1.27772e-13	4702	NADH:ubiquinone oxidoreductase subunit A8	NDUFA8
GO	respiratory chain complex I	11	42	1.27772e-13	4706	NADH:ubiquinone oxidoreductase subunit AB1	NDUFAB1
GO	respiratory chain complex I	11	42	1.27772e-13	4709	NADH:ubiquinone oxidoreductase subunit B3	NDUFB3
GO	respiratory chain complex I	11	42	1.27772e-13	4710	NADH:ubiquinone oxidoreductase subunit B4	NDUFB4
GO	respiratory chain complex I	11	42	1.27772e-13	4715	NADH:ubiquinone oxidoreductase subunit B9	NDUFB9
GO	respiratory chain complex I	11	42	1.27772e-13	4716	NADH:ubiquinone oxidoreductase subunit B10	NDUFB10
GO	respiratory chain complex I	11	42	1.27772e-13	4718	NADH:ubiquinone oxidoreductase subunit C2	NDUFC2
GO	respiratory chain complex I	11	42	1.27772e-13	4725	NADH:ubiquinone oxidoreductase subunit S5	NDUFS5
GO	respiratory chain complex I	11	42	1.27772e-13	4728	NADH:ubiquinone oxidoreductase core subunit S8	NDUFS8
GO	cellular protein metabolic process	59	2215	1.49176e-13	10445	microspherule protein 1	MCRS1
GO	cellular protein metabolic process	59	2215	1.49176e-13	10525	hypoxia up-regulated 1	HYOU1
GO	cellular protein metabolic process	59	2215	1.49176e-13	10574	chaperonin containing TCP1 subunit 7	CCT7
GO	cellular protein metabolic process	59	2215	1.49176e-13	10856	RuvB like AAA ATPase 2	RUVBL2
GO	cellular protein metabolic process	59	2215	1.49176e-13	10980	COP9 signalosome subunit 6	COPS6
GO	cellular protein metabolic process	59	2215	1.49176e-13	11091	WD repeat domain 5	WDR5
GO	cellular protein metabolic process	59	2215	1.49176e-13	112950	mediator complex subunit 8	MED8
GO	cellular protein metabolic process	59	2215	1.49176e-13	116540	mitochondrial ribosomal protein L53	MRPL53
GO	cellular protein metabolic process	59	2215	1.49176e-13	118487	coiled-coil-helix-coiled-coil-helix domain containing 1	CHCHD1
GO	cellular protein metabolic process	59	2215	1.49176e-13	124995	mitochondrial ribosomal protein L10	MRPL10
GO	cellular protein metabolic process	59	2215	1.49176e-13	1460	casein kinase 2 beta	CSNK2B
GO	cellular protein metabolic process	59	2215	1.49176e-13	1642	damage specific DNA binding protein 1	DDB1
GO	cellular protein metabolic process	59	2215	1.49176e-13	1725	deoxyhypusine synthase	DHPS
GO	cellular protein metabolic process	59	2215	1.49176e-13	197370	NSE1 homolog, SMC5-SMC6 complex component	NSMCE1
GO	cellular protein metabolic process	59	2215	1.49176e-13	1981	eukaryotic translation initiation factor 4 gamma 1	EIF4G1
GO	cellular protein metabolic process	59	2215	1.49176e-13	2064	erb-b2 receptor tyrosine kinase 2	ERBB2
GO	cellular protein metabolic process	59	2215	1.49176e-13	22948	chaperonin containing TCP1 subunit 5	CCT5
GO	cellular protein metabolic process	59	2215	1.49176e-13	23203	peptidase, mitochondrial processing subunit alpha	PMPCA
GO	cellular protein metabolic process	59	2215	1.49176e-13	27304	molybdenum cofactor synthesis 3	MOCS3
GO	cellular protein metabolic process	59	2215	1.49176e-13	3309	heat shock protein family A (Hsp70) member 5	HSPA5
GO	cellular protein metabolic process	59	2215	1.49176e-13	3313	heat shock protein family A (Hsp70) member 9	HSPA9
GO	cellular protein metabolic process	59	2215	1.49176e-13	3329	heat shock protein family D (Hsp60) member 1	HSPD1
GO	cellular protein metabolic process	59	2215	1.49176e-13	3336	heat shock protein family E (Hsp10) member 1	HSPE1
GO	cellular protein metabolic process	59	2215	1.49176e-13	4706	NADH:ubiquinone oxidoreductase subunit AB1	NDUFAB1
GO	cellular protein metabolic process	59	2215	1.49176e-13	51649	mitochondrial ribosomal protein S23	MRPS23
GO	cellular protein metabolic process	59	2215	1.49176e-13	5245	prohibitin 1	PHB1
GO	cellular protein metabolic process	59	2215	1.49176e-13	54148	mitochondrial ribosomal protein L39	MRPL39
GO	cellular protein metabolic process	59	2215	1.49176e-13	55168	mitochondrial ribosomal protein S18A	MRPS18A
GO	cellular protein metabolic process	59	2215	1.49176e-13	5905	Ran GTPase activating protein 1	RANGAP1
GO	cellular protein metabolic process	59	2215	1.49176e-13	59286	ubiquitin like 5	UBL5
GO	cellular protein metabolic process	59	2215	1.49176e-13	6182	mitochondrial ribosomal protein L12	MRPL12
GO	cellular protein metabolic process	59	2215	1.49176e-13	6184	ribophorin I	RPN1
GO	cellular protein metabolic process	59	2215	1.49176e-13	6185	ribophorin II	RPN2
GO	cellular protein metabolic process	59	2215	1.49176e-13	6187	ribosomal protein S2	RPS2
GO	cellular protein metabolic process	59	2215	1.49176e-13	63875	mitochondrial ribosomal protein L17	MRPL17
GO	cellular protein metabolic process	59	2215	1.49176e-13	64963	mitochondrial ribosomal protein S11	MRPS11
GO	cellular protein metabolic process	59	2215	1.49176e-13	64975	mitochondrial ribosomal protein L41	MRPL41
GO	cellular protein metabolic process	59	2215	1.49176e-13	64978	mitochondrial ribosomal protein L38	MRPL38
GO	cellular protein metabolic process	59	2215	1.49176e-13	64981	mitochondrial ribosomal protein L34	MRPL34
GO	cellular protein metabolic process	59	2215	1.49176e-13	65993	mitochondrial ribosomal protein S34	MRPS34
GO	cellular protein metabolic process	59	2215	1.49176e-13	6903	tubulin folding cofactor C	TBCC
GO	cellular protein metabolic process	59	2215	1.49176e-13	6921	elongin C	ELOC
GO	cellular protein metabolic process	59	2215	1.49176e-13	6923	elongin B	ELOB
GO	cellular protein metabolic process	59	2215	1.49176e-13	7184	heat shock protein 90 beta family member 1	HSP90B1
GO	cellular protein metabolic process	59	2215	1.49176e-13	7415	valosin containing protein	VCP
[truncated: 11,410 more rows]

## Sheet: Enriched GO Terms_nonessential
Category	Term	Count in Selected Genes	Count in Total Population	P-value
[truncated: 9,558 more rows]

[truncated: 5 more sheets: GO with Genes_nonessential_sig, Enriched TFs_essential_sig, TFs with Genes_essential_sig, Enriched TFs_nonessential_sig, TFs with Genes_nonessential]
